# Supplementary material for: Crop management shapes the diversity and activity of DNA and RNA viruses in the rhizosphere
Source: Microbiome. 2022 Oct 24;10:181. doi: 10.1186/s40168-022-01371-3 (PMC9590211; doi:10.1186/s40168-022-01371-3)
Supplement: Supplementary file 3 — Additional file 2: Supplementary Table S1. Sample metadata for all sample libraries. Supplementary Table S2. DNA viral population read counts. Supplementary Table S3. ssRNA viral population read counts. Supplementary Table S4. 16S rRNA OTU read counts. Supplementary Table S5. Viral gene read counts. Supplementary Table S6. PERMANOVA testing of contribution of soil compartment, crop rotation strategy and growth stage on viral and bacterial community composition. Supplementary Table S7. Mixed effect model output for linear relationship between the number of active vOTUs detected and relative host abundance. Supplementary Table S8. Mixed effect model output for linear relationship between the number of active vOTUs detected and bacterial community alpha diversity. Supplementary Table S9. Mixed effect model output for linear relationship between the number of active vOTUs detected and bacterial community alpha diversity. Supplementary Table S10. PERMANOVA testing of contribution of soil compartment and crop rotation strategy on viral community activity of viral fractions. [file 40168_2022_1371_MOESM2_ESM.xlsx]

## Sheet: Table S1
Supplementary Table S1 - Sample metadata for all sample libraries
Sample accession	Sample title	Library	Sample name	Rotation	Compartment	Growth stage
SAMEA11532678	C1S_N metatranscriptome	Metatranscriptome	C1S_N	Continuous cropping	Bulk soil	Seedling
SAMEA11532679	C2S_N metatranscriptome	Metatranscriptome	C2S_N	Continuous cropping	Bulk soil	Seedling
SAMEA11532680	C3S_N metatranscriptome	Metatranscriptome	C3S_N	Continuous cropping	Bulk soil	Seedling
SAMEA11532681	C4S_N metatranscriptome	Metatranscriptome	C4S_N	Continuous cropping	Bulk soil	Seedling
SAMEA11532682	C1RH_N metatranscriptome	Metatranscriptome	C1RH_N	Continuous cropping	Rhizosphere soil	Seedling
SAMEA11532683	C2RH_N metatranscriptome	Metatranscriptome	C2RH_N	Continuous cropping	Rhizosphere soil	Seedling
SAMEA11532684	C3RH_N metatranscriptome	Metatranscriptome	C3RH_N	Continuous cropping	Rhizosphere soil	Seedling
SAMEA11532685	C4RH_N metatranscriptome	Metatranscriptome	C4RH_N	Continuous cropping	Rhizosphere soil	Seedling
SAMEA11532686	C2RO_N metatranscriptome	Metatranscriptome	C2RO_N	Continuous cropping	Roots	Seedling
SAMEA11532687	C3RO_N metatranscriptome	Metatranscriptome	C3RO_N	Continuous cropping	Roots	Seedling
SAMEA11532688	C4RO_N metatranscriptome	Metatranscriptome	C4RO_N	Continuous cropping	Roots	Seedling
SAMEA11532689	V1S_N metatranscriptome	Metatranscriptome	V1S_N	Virgin rotation	Bulk soil	Seedling
SAMEA11532690	V2S_N metatranscriptome	Metatranscriptome	V2S_N	Virgin rotation	Bulk soil	Seedling
SAMEA11532691	V3S_N metatranscriptome	Metatranscriptome	V3S_N	Virgin rotation	Bulk soil	Seedling
SAMEA11532692	V4S_N metatranscriptome	Metatranscriptome	V4S_N	Virgin rotation	Bulk soil	Seedling
SAMEA11532693	V1RH_N metatranscriptome	Metatranscriptome	V1RH_N	Virgin rotation	Rhizosphere soil	Seedling
SAMEA11532694	V2RH_N metatranscriptome	Metatranscriptome	V2RH_N	Virgin rotation	Rhizosphere soil	Seedling
SAMEA11532695	V3RH_N metatranscriptome	Metatranscriptome	V3RH_N	Virgin rotation	Rhizosphere soil	Seedling
SAMEA11532696	V4RH_N metatranscriptome	Metatranscriptome	V4RH_N	Virgin rotation	Rhizosphere soil	Seedling
SAMEA11532697	V1RO_N metatranscriptome	Metatranscriptome	V1RO_N	Virgin rotation	Roots	Seedling
SAMEA11532698	V2RO_N metatranscriptome	Metatranscriptome	V2RO_N	Virgin rotation	Roots	Seedling
SAMEA11532699	V3RO_N metatranscriptome	Metatranscriptome	V3RO_N	Virgin rotation	Roots	Seedling
SAMEA11532700	V4RO_N metatranscriptome	Metatranscriptome	V4RO_N	Virgin rotation	Roots	Seedling
SAMEA11532701	C1S_M metatranscriptome	Metatranscriptome	C1S_M	Continuous cropping	Bulk soil	Stem extension
SAMEA11532702	C2S_M metatranscriptome	Metatranscriptome	C2S_M	Continuous cropping	Bulk soil	Stem extension
SAMEA11532703	C3S_M metatranscriptome	Metatranscriptome	C3S_M	Continuous cropping	Bulk soil	Stem extension
SAMEA11532704	C4S_M metatranscriptome	Metatranscriptome	C4S_M	Continuous cropping	Bulk soil	Stem extension
SAMEA11532705	C1RH_M metatranscriptome	Metatranscriptome	C1RH_M	Continuous cropping	Rhizosphere soil	Stem extension
SAMEA11532706	C2RH_M metatranscriptome	Metatranscriptome	C2RH_M	Continuous cropping	Rhizosphere soil	Stem extension
SAMEA11532707	C3RH_M metatranscriptome	Metatranscriptome	C3RH_M	Continuous cropping	Rhizosphere soil	Stem extension
SAMEA11532708	C4RH_M metatranscriptome	Metatranscriptome	C4RH_M	Continuous cropping	Rhizosphere soil	Stem extension
SAMEA11532709	C1RO_M metatranscriptome	Metatranscriptome	C1RO_M	Continuous cropping	Roots	Stem extension
SAMEA11532710	C2RO_M metatranscriptome	Metatranscriptome	C2RO_M	Continuous cropping	Roots	Stem extension
SAMEA11532711	C3RO_M metatranscriptome	Metatranscriptome	C3RO_M	Continuous cropping	Roots	Stem extension
SAMEA11532712	C4RO_M metatranscriptome	Metatranscriptome	C4RO_M	Continuous cropping	Roots	Stem extension
SAMEA11532713	V1S_M metatranscriptome	Metatranscriptome	V1S_M	Virgin rotation	Bulk soil	Stem extension
SAMEA11532714	V2S_M metatranscriptome	Metatranscriptome	V2S_M	Virgin rotation	Bulk soil	Stem extension
SAMEA11532715	V3S_M metatranscriptome	Metatranscriptome	V3S_M	Virgin rotation	Bulk soil	Stem extension
SAMEA11532716	V4S_M metatranscriptome	Metatranscriptome	V4S_M	Virgin rotation	Bulk soil	Stem extension
SAMEA11532717	V1RH_M metatranscriptome	Metatranscriptome	V1RH_M	Virgin rotation	Rhizosphere soil	Stem extension
SAMEA11532718	V3RH_M metatranscriptome	Metatranscriptome	V3RH_M	Virgin rotation	Rhizosphere soil	Stem extension
SAMEA11532719	V4RH_M metatranscriptome	Metatranscriptome	V4RH_M	Virgin rotation	Rhizosphere soil	Stem extension
SAMEA11532720	V2RO_M metatranscriptome	Metatranscriptome	V2RO_M	Virgin rotation	Roots	Stem extension
SAMEA11532721	V3RO_M metatranscriptome	Metatranscriptome	V3RO_M	Virgin rotation	Roots	Stem extension
SAMEA11532722	V4RO_M metatranscriptome	Metatranscriptome	V4RO_M	Virgin rotation	Roots	Stem extension
SAMEA11532723	C1S_J metatranscriptome	Metatranscriptome	C1S_J	Continuous cropping	Bulk soil	Pre-harvest
SAMEA11532724	C2S_J metatranscriptome	Metatranscriptome	C2S_J	Continuous cropping	Bulk soil	Pre-harvest
SAMEA11532725	C3S_J metatranscriptome	Metatranscriptome	C3S_J	Continuous cropping	Bulk soil	Pre-harvest
SAMEA11532726	C4S_J metatranscriptome	Metatranscriptome	C4S_J	Continuous cropping	Bulk soil	Pre-harvest
SAMEA11532727	C1RH_J metatranscriptome	Metatranscriptome	C1RH_J	Continuous cropping	Rhizosphere soil	Pre-harvest
SAMEA11532728	C2RH_J metatranscriptome	Metatranscriptome	C2RH_J	Continuous cropping	Rhizosphere soil	Pre-harvest
SAMEA11532729	C3RH_J metatranscriptome	Metatranscriptome	C3RH_J	Continuous cropping	Rhizosphere soil	Pre-harvest
SAMEA11532730	C4RH_J metatranscriptome	Metatranscriptome	C4RH_J	Continuous cropping	Rhizosphere soil	Pre-harvest
SAMEA11532731	C1RO_J metatranscriptome	Metatranscriptome	C1RO_J	Continuous cropping	Roots	Pre-harvest
SAMEA11532732	C2RO_J metatranscriptome	Metatranscriptome	C2RO_J	Continuous cropping	Roots	Pre-harvest
SAMEA11532733	C3RO_J metatranscriptome	Metatranscriptome	C3RO_J	Continuous cropping	Roots	Pre-harvest
SAMEA11532734	V1S_J metatranscriptome	Metatranscriptome	V1S_J	Virgin rotation	Bulk soil	Pre-harvest
SAMEA11532735	V2S_J metatranscriptome	Metatranscriptome	V2S_J	Virgin rotation	Bulk soil	Pre-harvest
SAMEA11532736	V3S_J metatranscriptome	Metatranscriptome	V3S_J	Virgin rotation	Bulk soil	Pre-harvest
SAMEA11532737	V4S_J metatranscriptome	Metatranscriptome	V4S_J	Virgin rotation	Bulk soil	Pre-harvest
SAMEA11532738	V1RH_J metatranscriptome	Metatranscriptome	V1RH_J	Virgin rotation	Rhizosphere soil	Pre-harvest
SAMEA11532739	V2RH_J metatranscriptome	Metatranscriptome	V2RH_J	Virgin rotation	Rhizosphere soil	Pre-harvest
SAMEA11532740	V3RH_J metatranscriptome	Metatranscriptome	V3RH_J	Virgin rotation	Rhizosphere soil	Pre-harvest
SAMEA11532741	V4RH_J metatranscriptome	Metatranscriptome	V4RH_J	Virgin rotation	Rhizosphere soil	Pre-harvest
SAMEA11532742	V1RO_J metatranscriptome	Metatranscriptome	V1RO_J	Virgin rotation	Roots	Pre-harvest
SAMEA11532743	V3RO_J metatranscriptome	Metatranscriptome	V3RO_J	Virgin rotation	Roots	Pre-harvest
SAMEA11532744	V4RO_J metatranscriptome	Metatranscriptome	V4RO_J	Virgin rotation	Roots	Pre-harvest
SAMEA11532745	C1S_M total metagenome	Total metagenome	C1S_M	Continuous cropping	Bulk soil	Stem extension
SAMEA11532746	C2S_M total metagenome	Total metagenome	C2S_M	Continuous cropping	Bulk soil	Stem extension
SAMEA11532747	C3S_M total metagenome	Total metagenome	C3S_M	Continuous cropping	Bulk soil	Stem extension
SAMEA11532748	C4S_M total metagenome	Total metagenome	C4S_M	Continuous cropping	Bulk soil	Stem extension
SAMEA11532749	C1RH_M total metagenome	Total metagenome	C1RH_M	Continuous cropping	Rhizosphere soil	Stem extension
SAMEA11532750	C2RH_M total metagenome	Total metagenome	C2RH_M	Continuous cropping	Rhizosphere soil	Stem extension
SAMEA11532751	C3RH_M total metagenome	Total metagenome	C3RH_M	Continuous cropping	Rhizosphere soil	Stem extension
SAMEA11532752	C4RH_M total metagenome	Total metagenome	C4RH_M	Continuous cropping	Rhizosphere soil	Stem extension
SAMEA11532753	V1S_M total metagenome	Total metagenome	V1S_M	Virgin rotation	Bulk soil	Stem extension
SAMEA11532754	V2S_M total metagenome	Total metagenome	V2S_M	Virgin rotation	Bulk soil	Stem extension
SAMEA11532755	V3S_M total metagenome	Total metagenome	V3S_M	Virgin rotation	Bulk soil	Stem extension
SAMEA11532756	V4S_M total metagenome	Total metagenome	V4S_M	Virgin rotation	Bulk soil	Stem extension
SAMEA11532757	V1RH_M total metagenome	Total metagenome	V1RH_M	Virgin rotation	Rhizosphere soil	Stem extension
SAMEA11532758	V2RH_M total metagenome	Total metagenome	V2RH_M	Virgin rotation	Rhizosphere soil	Stem extension
SAMEA11532759	V3RH_M total metagenome	Total metagenome	V3RH_M	Virgin rotation	Rhizosphere soil	Stem extension
SAMEA11532760	V4RH_M total metagenome	Total metagenome	V4RH_M	Virgin rotation	Rhizosphere soil	Stem extension
SAMEA11532761	C1S_M virome	DNA virome	C1S_M	Continuous cropping	Bulk soil	Stem extension
SAMEA11532762	C2S_M virome	DNA virome	C2S_M	Continuous cropping	Bulk soil	Stem extension
SAMEA11532763	C3S_M virome	DNA virome	C3S_M	Continuous cropping	Bulk soil	Stem extension
SAMEA11532764	C4S_M virome	DNA virome	C4S_M	Continuous cropping	Bulk soil	Stem extension
SAMEA11532765	C1RH_M virome	DNA virome	C1RH_M	Continuous cropping	Rhizosphere soil	Stem extension
SAMEA11532766	C2RH_M virome	DNA virome	C2RH_M	Continuous cropping	Rhizosphere soil	Stem extension
SAMEA11532767	C3RH_M virome	DNA virome	C3RH_M	Continuous cropping	Rhizosphere soil	Stem extension
SAMEA11532768	C4RH_M virome	DNA virome	C4RH_M	Continuous cropping	Rhizosphere soil	Stem extension
SAMEA11532769	V1S_M virome	DNA virome	V1S_M	Virgin rotation	Bulk soil	Stem extension
SAMEA11532770	V2S_M virome	DNA virome	V2S_M	Virgin rotation	Bulk soil	Stem extension
SAMEA11532771	V3S_M virome	DNA virome	V3S_M	Virgin rotation	Bulk soil	Stem extension
SAMEA11532772	V4S_M virome	DNA virome	V4S_M	Virgin rotation	Bulk soil	Stem extension
SAMEA11532773	V1RH_M virome	DNA virome	V1RH_M	Virgin rotation	Rhizosphere soil	Stem extension
SAMEA11532774	V2RH_M virome	DNA virome	V2RH_M	Virgin rotation	Rhizosphere soil	Stem extension
SAMEA11532775	V3RH_M virome	DNA virome	V3RH_M	Virgin rotation	Rhizosphere soil	Stem extension

## Sheet: Table S2
Supplementary Table S2 - DNA viral population read counts
vOTU	GENOME_LENGTH	LIFE_CYCLE	TOTAL_METAGENOME_PRESENCE	METATRANSCRIPTOME_PRESENCE	DNA_VIROME_PRESENCE	HOST_GENBANK_ACCESSION	HOST_GENUS	HOST_NAME	VC	SUBCLUSTER	REF_PHAGES_IN_VC	VC_IDENTITY	FAMILY	SPECIES	C1RH	C1S	C2RH	C2S	C3RH	C3S	C4RH	C4S	V1RH	V1S	V2RH	V2S	V3RH	V3S	V4RH	V4S
dsDNA_phage_1	31329	LYTIC	1	0	0	GCA_000092385.1	Streptomyces	Streptomyces bingchenggensis BCW-1	NA	NA	NA	NA	NA	NA	0	0	0	0	0	0	0	0	0	0	569	0	1585	0	0	0
dsDNA_phage_10	10886	TEMPERATE	1	0	0	NA	NA	NA	NA	NA	NA	NA	NA	NA	0	0	358	0	0	0	182	0	0	0	0	0	0	0	0	0
dsDNA_phage_100	5269	TEMPERATE	1	0	0	GCA_000328565.1	Mycobacterium	Mycobacterium sp. JS623	NA	NA	NA	NA	NA	NA	0	0	0	0	0	0	0	0	75	0	0	0	0	0	0	0
dsDNA_phage_1000	12945	LYTIC	0	1	0	GCA_000263795.2	Hydrogenophaga	Hydrogenophaga sp. PBC	NA	NA	NA	NA	NA	NA	1881	0	1652	0	1110	709	1890	622	0	0	0	0	0	0	0	0
dsDNA_phage_1001	12879	LYTIC	0	1	0	GCA_001955695.1	Rhodoferax	Rhodoferax koreense	NA	NA	NA	NA	NA	NA	1646	0	1219	0	947	0	1833	414	0	0	0	0	0	0	0	0
dsDNA_phage_1002	12593	LYTIC	0	1	0	GCA_001879565.1	Ralstonia	Ralstonia solanacearum OE1-1	NA	NA	NA	NA	NA	NA	1469	0	957	0	953	0	1247	133	45	0	0	0	0	0	0	0
dsDNA_phage_1003	12494	LYTIC	0	1	0	NA	NA	NA	NA	NA	NA	NA	NA	NA	549	0	355	0	0	0	359	0	0	0	0	0	0	0	0	0
dsDNA_phage_1004	12274	LYTIC	0	1	0	GCA_000263795.2	Hydrogenophaga	Hydrogenophaga sp. PBC	1443	0	NO	OUTLIER	NA	NA	263	0	165	0	135	0	303	0	0	0	0	0	0	0	0	0
dsDNA_phage_1005	10803	LYTIC	0	1	0	GCA_001263205.1	Labilithrix	Labilithrix luteola	NA	NA	NA	NA	NA	NA	12	0	0	0	0	0	0	0	0	0	0	0	0	0	0	0
dsDNA_phage_1006	10795	LYTIC	0	1	0	NA	NA	NA	NA	NA	NA	NA	NA	NA	449	0	291	0	0	0	305	0	0	0	0	0	0	0	0	0
dsDNA_phage_1007	10722	TEMPERATE	0	1	0	GCA_000296215.2	Bradyrhizobium	Bradyrhizobium sp. CCGE-LA001	NA	NA	NA	NA	NA	NA	508	0	353	0	205	0	369	0	0	0	0	0	0	0	0	0
dsDNA_phage_1008	10670	LYTIC	0	1	0	GCA_000215705.1	Ramlibacter	Ramlibacter tataouinensis TTB310	1444	0	NO	OUTLIER	NA	NA	1660	0	1169	0	905	0	867	113	0	0	0	0	0	0	0	0
dsDNA_phage_1009	10542	LYTIC	0	1	0	GCA_000176855.2	Acidovorax	Acidovorax avenae subsp. avenae ATCC 19860	NA	NA	NA	NA	NA	NA	1511	0	878	0	857	0	890	0	0	0	0	0	0	0	0	0
dsDNA_phage_101	34884	LYTIC	1	0	0	GCA_000024025.1	Catenulispora	Catenulispora acidiphila DSM 44928	1445	0	NO	VC	NA	NA	0	0	0	0	0	0	0	0	400	587	0	0	0	0	0	552
dsDNA_phage_1010	10423	LYTIC	0	1	0	GCA_001580455.1	Ramlibacter	Ramlibacter tataouinensis	1446	0	NO	VC	NA	NA	691	0	481	0	446	0	581	0	0	0	0	0	0	0	0	0
dsDNA_phage_1011	10883	LYTIC	0	1	0	GCA_000215705.1	Ramlibacter	Ramlibacter tataouinensis TTB310	NA	NA	NA	NA	NA	NA	1621	0	979	0	1072	0	1090	0	0	0	0	0	0	0	0	0
dsDNA_phage_1012	10869	LYTIC	0	1	0	GCA_000219215.1	Cupriavidus	Cupriavidus necator N-1	1447	0	NO	VC	NA	NA	313	0	178	0	234	0	387	0	0	0	0	0	0	0	0	0
dsDNA_phage_1013	10850	LYTIC	0	1	0	GCA_001854325.1	Cupriavidus	Cupriavidus sp. USMAA1020	1448	0	NO	VC	NA	NA	583	0	316	0	329	0	336	0	0	0	0	0	0	0	0	0
dsDNA_phage_1014	10700	LYTIC	0	1	0	GCA_002441975.1	Acidovorax	Acidovorax citrulli	NA	NA	NA	NA	NA	NA	1355	0	961	0	919	0	1213	0	0	0	0	0	0	0	0	0
dsDNA_phage_1015	10699	LYTIC	0	1	0	GCA_001971645.1	Achromobacter	Achromobacter insolitus	NA	NA	NA	NA	NA	NA	0	0	237	0	196	0	0	0	0	0	0	0	0	0	0	0
dsDNA_phage_1016	10693	LYTIC	0	1	0	GCA_002441975.1	Acidovorax	Acidovorax citrulli	NA	NA	NA	NA	NA	NA	750	0	583	0	414	0	571	0	0	0	0	0	0	0	0	0
dsDNA_phage_1017	10684	LYTIC	0	1	0	GCA_000015725.1	Methylibium	Methylibium petroleiphilum PM1	NA	NA	NA	NA	NA	NA	0	0	0	0	0	0	0	0	0	0	0	0	0	0	0	0
dsDNA_phage_1018	10253	LYTIC	0	1	0	GCA_002012025.1	Escherichia	Escherichia coli	1450	0	NO	VC	NA	NA	0	0	0	0	0	0	0	0	0	0	0	0	0	0	0	0
dsDNA_phage_1019	13707	LYTIC	0	1	0	GCA_000263795.2	Hydrogenophaga	Hydrogenophaga sp. PBC	NA	NA	NA	NA	NA	NA	1219	0	885	0	919	0	1406	0	0	0	0	0	0	0	0	0
dsDNA_phage_102	11920	LYTIC	1	0	0	GCA_000015725.1	Methylibium	Methylibium petroleiphilum PM1	NA	NA	NA	NA	NA	NA	0	0	0	160	0	152	0	0	0	0	203	0	231	0	0	178
dsDNA_phage_1020	13272	LYTIC	0	1	0	GCA_000215705.1	Ramlibacter	Ramlibacter tataouinensis TTB310	NA	NA	NA	NA	NA	NA	7142	0	5617	0	2955	5856	7338	5400	0	0	0	0	6066	0	0	0
dsDNA_phage_1021	13190	LYTIC	0	1	0	GCA_001854285.1	Cupriavidus	Cupriavidus sp. USMAHM13	1452	0	NO	OUTLIER	NA	NA	697	0	517	0	545	0	555	0	0	0	0	0	0	0	0	0
dsDNA_phage_1022	13168	LYTIC	0	1	0	GCA_000176855.2	Acidovorax	Acidovorax avenae subsp. avenae ATCC 19860	1453	0	NO	VC	NA	NA	964	0	574	0	682	0	790	0	0	0	0	0	0	0	0	0
dsDNA_phage_1023	16265	LYTIC	0	1	0	GCA_001562215.1	Stenotrophomonas	Stenotrophomonas sp. KCTC 12332	1450	0	NO	VC	NA	NA	296	0	0	0	0	0	720	0	871	0	316	0	487	0	0	0
dsDNA_phage_1024	10730	LYTIC	0	1	0	NA	NA	NA	1454	0	NO	OUTLIER	NA	NA	0	0	0	0	0	0	0	0	0	0	0	0	0	0	0	0
dsDNA_phage_1025	10723	LYTIC	0	1	0	NA	NA	NA	NA	NA	NA	NA	NA	NA	0	0	0	0	0	0	0	0	0	0	0	0	0	0	0	0
dsDNA_phage_1026	10715	LYTIC	0	1	0	NA	NA	NA	NA	NA	NA	NA	NA	NA	0	0	0	0	0	0	0	0	0	0	0	0	0	0	0	0
dsDNA_phage_1027	10313	LYTIC	0	1	0	NA	NA	NA	NA	NA	NA	NA	NA	NA	0	0	0	0	0	0	0	0	0	0	0	0	0	0	0	0
dsDNA_phage_1028	11809	LYTIC	0	1	0	GCA_000317475.1	Oscillatoria	Oscillatoria nigro-viridis PCC 7112	NA	NA	NA	NA	NA	NA	0	0	0	0	0	0	0	0	0	0	0	0	0	0	0	0
dsDNA_phage_1029	11764	LYTIC	0	1	0	NA	NA	NA	NA	NA	NA	NA	NA	NA	0	0	0	0	0	0	0	0	0	0	0	0	0	0	0	0
dsDNA_phage_103	19270	LYTIC	1	0	0	NA	NA	NA	1455	0	NO	VC	NA	NA	0	677	0	0	0	0	0	0	0	0	0	370	0	209	0	0
dsDNA_phage_1030	10814	LYTIC	0	1	0	GCA_000317475.1	Oscillatoria	Oscillatoria nigro-viridis PCC 7112	NA	NA	NA	NA	NA	NA	0	0	0	0	0	0	0	0	0	0	0	0	0	0	0	0
dsDNA_phage_1031	10427	LYTIC	0	1	0	GCA_002305875.1	Cystobacter	Cystobacter fuscus	1450	0	NO	VC	NA	NA	0	0	0	0	0	0	0	0	0	0	0	0	0	0	0	0
dsDNA_phage_1032	10048	LYTIC	0	1	0	NA	NA	NA	NA	NA	NA	NA	NA	NA	0	0	0	0	0	0	0	0	0	0	0	0	0	0	0	0
dsDNA_phage_1033	14596	LYTIC	0	1	0	GCA_002356155.1	Microbacterium	Microbacterium sp. TPU 3598	NA	NA	NA	NA	NA	NA	0	0	0	0	0	0	0	0	0	0	0	0	0	0	0	0
dsDNA_phage_1034	14553	LYTIC	0	1	0	GCA_002257585.1	Mucilaginibacter	Mucilaginibacter sp. BJC16-A31	1450	0	NO	VC	NA	NA	0	0	0	0	0	0	0	0	0	0	0	0	0	0	0	0
dsDNA_phage_1035	13884	LYTIC	0	1	0	GCA_001663115.1	Serratia	Serratia plymuthica	1450	0	NO	VC	NA	NA	0	0	0	0	0	0	0	0	0	0	0	0	0	0	0	0
dsDNA_phage_1036	12409	LYTIC	0	1	0	NA	NA	NA	NA	NA	NA	NA	NA	NA	0	0	0	0	0	0	0	0	0	0	0	0	0	0	0	0
dsDNA_phage_1037	11056	LYTIC	0	1	0	NA	NA	NA	NA	NA	NA	NA	NA	NA	0	0	0	0	0	0	0	0	0	0	0	0	0	0	0	0
dsDNA_phage_1038	10901	LYTIC	0	1	0	NA	NA	NA	1454	0	NO	OUTLIER	NA	NA	0	0	0	0	0	0	0	0	0	0	0	0	0	0	0	0
dsDNA_phage_1039	10758	LYTIC	0	1	0	GCA_001302585.1	Kibdelosporangium	Kibdelosporangium phytohabitans	NA	NA	NA	NA	NA	NA	0	0	0	0	0	0	0	0	0	0	0	0	0	0	0	0
dsDNA_phage_104	29338	LYTIC	1	0	0	NA	NA	NA	1359	0	NO	OUTLIER	NA	NA	0	0	779	0	327	0	526	0	0	0	0	0	0	0	0	0
dsDNA_phage_1040	10458	LYTIC	0	1	0	NA	NA	NA	NA	NA	NA	NA	NA	NA	0	0	0	0	0	0	0	0	0	0	0	0	0	0	0	0
dsDNA_phage_1041	10338	LYTIC	0	1	0	NA	NA	NA	NA	NA	NA	NA	NA	NA	0	0	0	0	0	0	0	0	0	0	0	0	0	0	0	0
dsDNA_phage_1042	10112	LYTIC	0	1	0	GCA_001302585.1	Kibdelosporangium	Kibdelosporangium phytohabitans	NA	NA	NA	NA	NA	NA	0	0	0	0	0	0	0	0	0	0	0	0	0	0	0	0
dsDNA_phage_1043	23197	LYTIC	0	1	0	NA	NA	NA	NA	NA	NA	NA	NA	NA	0	0	0	0	0	0	0	0	0	0	0	0	0	0	0	0
dsDNA_phage_1044	14074	LYTIC	0	1	0	NA	NA	NA	NA	NA	NA	NA	NA	NA	0	0	0	0	0	0	0	0	0	0	0	0	0	0	0	0
dsDNA_phage_1045	10845	LYTIC	0	1	0	NA	NA	NA	NA	NA	NA	NA	NA	NA	0	0	0	0	0	0	0	0	0	0	0	0	0	0	0	0
dsDNA_phage_1046	10288	LYTIC	0	1	0	NA	NA	NA	NA	NA	NA	NA	NA	NA	0	0	0	0	0	0	0	0	0	0	0	0	0	0	0	0
dsDNA_phage_1047	11335	LYTIC	0	1	0	NA	NA	NA	NA	NA	NA	NA	NA	NA	0	0	0	0	0	0	0	0	0	0	0	0	0	0	0	0
dsDNA_phage_1048	11323	LYTIC	0	1	0	NA	NA	NA	1456	0	NO	VC	NA	NA	0	0	0	0	0	0	0	0	0	0	0	0	0	0	0	0
dsDNA_phage_1049	11255	LYTIC	0	1	0	NA	NA	NA	NA	NA	NA	NA	NA	NA	0	0	0	0	0	0	0	0	0	0	0	0	0	0	0	0
dsDNA_phage_105	44785	LYTIC	1	0	1	NA	NA	NA	1151	0	NO	VC	NA	NA	594	0	311	0	1670	0	4638	0	0	0	0	0	0	0	0	0
dsDNA_phage_1050	11224	LYTIC	0	1	0	NA	NA	NA	NA	NA	NA	NA	NA	NA	0	0	0	0	0	0	0	0	0	0	0	0	0	0	0	0
dsDNA_phage_1051	11178	LYTIC	0	1	0	NA	NA	NA	NA	NA	NA	NA	NA	NA	0	0	0	0	0	0	0	0	0	0	0	0	0	0	0	0
dsDNA_phage_1052	17687	TEMPERATE	0	1	0	NA	NA	NA	NA	NA	NA	NA	NA	NA	0	0	0	0	0	0	0	0	0	0	0	0	0	0	0	0
dsDNA_phage_1053	17121	LYTIC	0	1	0	NA	NA	NA	NA	NA	NA	NA	NA	NA	0	0	0	0	0	0	0	0	0	0	0	0	0	0	0	0
dsDNA_phage_1054	17052	LYTIC	0	1	0	NA	NA	NA	NA	NA	NA	NA	NA	NA	0	0	0	0	0	0	0	0	0	0	0	0	0	0	0	0
dsDNA_phage_1055	16784	LYTIC	0	1	0	NA	NA	NA	NA	NA	NA	NA	NA	NA	0	0	0	0	0	0	0	0	0	0	0	0	0	0	0	0
dsDNA_phage_1056	15873	LYTIC	0	1	0	NA	NA	NA	NA	NA	NA	NA	NA	NA	0	0	0	0	0	0	0	0	0	0	0	0	0	0	0	0
dsDNA_phage_1057	15861	LYTIC	0	1	0	NA	NA	NA	NA	NA	NA	NA	NA	NA	0	0	0	0	0	0	0	0	0	0	0	0	0	0	0	0
dsDNA_phage_1058	15275	LYTIC	0	1	0	NA	NA	NA	NA	NA	NA	NA	NA	NA	0	0	0	0	0	0	0	0	0	0	0	0	0	0	0	0
dsDNA_phage_1059	14608	LYTIC	0	1	0	NA	NA	NA	NA	NA	NA	NA	NA	NA	0	0	0	0	0	0	0	0	0	0	0	0	0	0	0	0
dsDNA_phage_106	11291	LYTIC	1	0	0	GCA_000816465.4	Streptomyces	Streptomyces pluripotens	NA	NA	NA	NA	NA	NA	232	161	0	0	0	0	256	0	0	0	0	0	0	0	0	0
dsDNA_phage_107	11837	TEMPERATE	1	0	0	GCA_001610895.1	Planctomyces	Planctomyces sp. SH-PL62	1445	0	NO	VC	NA	NA	182	0	0	150	0	120	0	150	0	0	0	0	0	0	0	0
dsDNA_phage_108	11030	LYTIC	1	0	0	GCA_001483865.1	Roseateles	Roseateles depolymerans	NA	NA	NA	NA	NA	NA	356	0	0	0	0	0	602	0	0	0	0	0	0	0	0	0
dsDNA_phage_109	10311	LYTIC	1	0	0	NA	NA	NA	1457	0	NO	VC	NA	NA	0	0	0	0	0	0	146	0	0	0	105	0	0	0	0	0
dsDNA_phage_11	13080	LYTIC	1	0	0	GCA_000025265.1	Conexibacter	Conexibacter woesei DSM 14684	1458	0	NO	VC	NA	NA	0	0	0	0	0	0	0	0	0	0	0	0	0	0	0	0
dsDNA_phage_110	13467	LYTIC	1	0	0	NA	NA	NA	1459	0	NO	VC	NA	NA	586	0	1459	0	0	0	469	0	0	0	0	0	0	0	0	0
dsDNA_phage_111	11003	LYTIC	1	0	0	GCA_000525635.1	Kutzneria	Kutzneria albida DSM 43870	NA	NA	NA	NA	NA	NA	0	0	0	139	0	134	0	0	0	0	0	0	0	0	0	0
dsDNA_phage_112	19870	LYTIC	1	0	0	NA	NA	NA	NA	NA	NA	NA	NA	NA	0	0	1220	0	0	0	0	0	0	0	0	0	0	0	0	0
dsDNA_phage_113	11846	TEMPERATE	1	0	0	GCA_001189295.1	Chondromyces	Chondromyces crocatus	NA	NA	NA	NA	NA	NA	0	0	0	0	0	0	0	0	253	185	0	0	0	0	0	209
dsDNA_phage_114	15141	LYTIC	1	0	0	GCA_000525635.1	Kutzneria	Kutzneria albida DSM 43870	NA	NA	NA	NA	NA	NA	0	0	0	0	0	231	0	0	0	0	0	0	0	0	0	0
dsDNA_phage_115	10483	LYTIC	1	0	0	GCA_000418325.1	Sorangium	Sorangium cellulosum So0157-2	1461	0	NO	VC	NA	NA	0	0	0	0	0	0	0	0	0	0	0	0	0	0	0	0
dsDNA_phage_116	12633	LYTIC	1	0	0	NA	NA	NA	NA	NA	NA	NA	NA	NA	0	0	0	0	0	0	0	0	0	0	0	0	0	0	0	260
dsDNA_phage_117	14198	TEMPERATE	1	0	0	NA	NA	NA	NA	NA	NA	NA	NA	NA	0	0	296	879	0	257	0	0	0	0	258	340	424	585	168	183
dsDNA_phage_118	12485	LYTIC	1	0	0	GCA_000463015.1	Variovorax	Variovorax paradoxus B4	NA	NA	NA	NA	NA	NA	827	0	393	0	276	0	442	0	170	0	0	0	275	0	139	0
dsDNA_phage_119	37881	LYTIC	1	0	0	GCA_002355415.1	Sulfurifustis	Sulfurifustis variabilis	NA	NA	NA	NA	NA	NA	0	0	692	0	0	0	1700	0	0	0	0	0	0	0	0	0
dsDNA_phage_12	10637	LYTIC	1	0	0	GCA_001189295.1	Chondromyces	Chondromyces crocatus	1462	0	NO	VC	NA	NA	182	180	0	0	0	259	0	181	179	170	189	132	0	0	0	277
dsDNA_phage_120	10586	LYTIC	1	0	0	NA	NA	NA	NA	NA	NA	NA	NA	NA	0	0	0	0	0	0	0	0	0	0	0	0	0	0	0	0
dsDNA_phage_121	10824	LYTIC	1	0	0	GCA_001266755.1	Microbacterium	Microbacterium sp. CGR1	1455	0	NO	VC	NA	NA	0	0	0	0	0	0	0	0	0	0	0	170	0	0	0	0
dsDNA_phage_122	25835	LYTIC	1	0	0	GCA_001190945.1	Luteipulveratus	Luteipulveratus mongoliensis	NA	NA	NA	NA	NA	NA	0	0	0	383	0	296	0	0	0	0	0	0	0	0	0	0
dsDNA_phage_123	14572	LYTIC	1	0	0	NA	NA	NA	1463	0	NO	OUTLIER	NA	NA	722	0	204	0	0	0	0	0	0	0	302	0	239	0	0	0
dsDNA_phage_124	49785	LYTIC	1	0	0	NA	NA	NA	NA	NA	NA	NA	NA	NA	0	0	765	0	0	0	1331	0	0	0	0	0	0	0	0	0
dsDNA_phage_125	10043	LYTIC	1	0	0	GCA_001618865.1	Luteitalea	Luteitalea pratensis	1457	0	NO	VC	NA	NA	0	0	0	0	0	168	157	0	0	0	0	0	0	0	0	163
dsDNA_phage_126	13304	LYTIC	0	0	1	NA	NA	NA	NA	NA	NA	NA	NA	NA	0	0	0	0	0	0	0	0	0	0	0	1377	0	0	0	0
dsDNA_phage_127	17139	LYTIC	0	0	1	GCA_001190945.1	Luteipulveratus	Luteipulveratus mongoliensis	1464	0	NO	VC	NA	NA	0	0	0	0	0	0	3780	0	0	0	0	0	0	0	0	0
dsDNA_phage_128	10484	LYTIC	0	0	1	GCA_000934565.1	Pseudomonas	Pseudomonas fluorescens	NA	NA	NA	NA	NA	NA	0	0	0	0	0	0	0	0	0	0	0	3168	0	0	0	0
dsDNA_phage_129	10589	LYTIC	0	0	1	GCA_000599545.1	Rhodococcus	Rhodococcus opacus PD630	NA	NA	NA	NA	NA	NA	0	0	0	0	225	0	1088	0	0	0	0	0	0	0	0	0
dsDNA_phage_13	10075	LYTIC	1	0	0	GCA_000993785.2	Streptomyces	Streptomyces xiamenensis	NA	NA	NA	NA	NA	NA	0	0	114	0	0	0	0	0	0	0	0	0	0	0	0	0
dsDNA_phage_130	11722	LYTIC	0	0	1	NA	NA	NA	NA	NA	NA	NA	NA	NA	0	0	0	0	0	0	522	0	0	0	0	0	0	0	0	0
dsDNA_phage_131	106079	LYTIC	0	0	1	NA	NA	NA	1084	1	NO	VC	NA	NA	0	0	0	0	0	0	0	0	0	0	2542	0	29981	0	0	0
dsDNA_phage_132	19263	LYTIC	0	0	1	NA	NA	NA	1254	0	YES	OUTLIER	NA	NA	0	735	0	0	864	0	0	0	0	0	0	0	0	0	0	0
dsDNA_phage_133	17079	LYTIC	0	0	1	NA	NA	NA	NA	NA	NA	NA	NA	NA	0	0	0	0	1373	0	0	0	0	0	0	0	0	0	0	0
dsDNA_phage_134	10609	LYTIC	0	0	1	GCA_001263205.1	Labilithrix	Labilithrix luteola	NA	NA	NA	NA	NA	NA	0	0	0	0	0	0	383	0	0	0	0	0	0	0	0	0
dsDNA_phage_135	36078	TEMPERATE	0	0	1	NA	NA	NA	NA	NA	NA	NA	NA	NA	0	0	0	0	0	0	4012	0	0	0	0	0	0	0	0	0
dsDNA_phage_136	11931	LYTIC	0	0	1	GCA_001641025.1	Staphylococcus	Staphylococcus aureus	NA	NA	NA	NA	NA	NA	0	0	0	0	0	0	0	0	0	0	0	0	1617	0	0	0
dsDNA_phage_137	41670	TEMPERATE	0	0	1	NA	NA	NA	1418	0	NO	VC	NA	NA	0	0	0	0	0	0	0	0	0	0	0	137688	0	0	0	0
dsDNA_phage_138	13447	LYTIC	0	0	1	NA	NA	NA	1466	0	NO	VC	NA	NA	0	0	0	0	3020	0	0	0	0	0	0	0	0	0	0	0
dsDNA_phage_139	11828	LYTIC	0	0	1	GCA_001708445.1	Pseudomonas	Pseudomonas fluorescens	1467	0	NO	VC	NA	NA	0	0	0	0	0	0	0	0	0	0	0	2291	0	0	0	0
dsDNA_phage_14	10703	LYTIC	1	0	0	GCA_001618865.1	Luteitalea	Luteitalea pratensis	NA	NA	NA	NA	NA	NA	0	0	0	0	0	0	0	0	0	0	0	0	0	0	0	0
dsDNA_phage_140	16554	LYTIC	0	0	1	GCA_001302585.1	Kibdelosporangium	Kibdelosporangium phytohabitans	NA	NA	NA	NA	NA	NA	0	0	0	0	3060	0	0	0	0	0	0	0	0	0	0	0
dsDNA_phage_141	10000	LYTIC	0	0	1	GCA_002874965.1	Pseudomonas	Pseudomonas sp. NC02	NA	NA	NA	NA	NA	NA	0	0	0	0	0	0	0	0	0	0	0	989	0	0	0	0
dsDNA_phage_142	16218	LYTIC	0	0	1	NA	NA	NA	NA	NA	NA	NA	NA	NA	0	0	0	0	658	0	1379	0	0	0	184	0	0	0	0	0
dsDNA_phage_143	10464	LYTIC	0	0	1	GCA_002128325.1	Pseudomonas	Pseudomonas fragi	1468	0	NO	OUTLIER	NA	NA	0	0	0	0	0	0	0	0	0	0	0	4166	0	0	0	0
dsDNA_phage_144	16822	TEMPERATE	0	0	1	GCA_001612705.1	Pseudomonas	Pseudomonas fluorescens	NA	NA	NA	NA	NA	NA	0	0	0	0	0	0	0	0	0	0	0	4956	0	0	0	0
dsDNA_phage_145	13250	LYTIC	0	0	1	GCA_002874965.1	Pseudomonas	Pseudomonas sp. NC02	NA	NA	NA	NA	NA	NA	0	0	0	0	0	0	0	0	0	0	0	2997	0	0	0	0
dsDNA_phage_146	20289	LYTIC	0	0	1	NA	NA	NA	989	0	NO	VC	NA	NA	0	0	0	0	0	0	0	0	0	0	0	13924	0	0	0	0
dsDNA_phage_147	21411	LYTIC	0	0	1	NA	NA	NA	1469	0	NO	VC	NA	NA	0	0	0	0	244	0	1016	0	0	0	0	0	0	0	0	0
dsDNA_phage_148	25529	LYTIC	0	0	1	GCA_001456115.1	Sphingobium	Sphingobium baderi	1048	0	NO	OUTLIER	NA	NA	0	0	0	0	0	0	7930	0	0	0	0	0	0	0	0	0
dsDNA_phage_149	10097	LYTIC	0	0	1	NA	NA	NA	NA	NA	NA	NA	NA	NA	0	0	0	0	150	0	192	0	0	0	0	0	0	0	0	0
dsDNA_phage_15	17437	LYTIC	1	0	0	NA	NA	NA	NA	NA	NA	NA	NA	NA	0	0	284	1310	0	324	0	0	0	0	296	440	483	626	180	220
dsDNA_phage_150	48433	LYTIC	0	0	1	NA	NA	NA	292	0	YES	VC	Siphoviridae	NA	0	0	6621	0	334612	0	0	0	0	0	0	0	0	0	0	0
dsDNA_phage_151	12633	LYTIC	0	0	1	GCA_002128325.1	Pseudomonas	Pseudomonas fragi	NA	NA	NA	NA	NA	NA	0	0	0	0	0	0	0	0	0	0	0	2442	0	0	0	0
dsDNA_phage_152	11627	LYTIC	0	0	1	GCA_001612705.1	Pseudomonas	Pseudomonas fluorescens	1470	0	NO	VC	NA	NA	0	0	0	0	0	0	0	0	0	0	0	2888	0	0	0	0
dsDNA_phage_153	12832	LYTIC	0	0	1	GCA_001278075.1	Streptomyces	Streptomyces pristinaespiralis	NA	NA	NA	NA	NA	NA	0	0	0	0	654	0	0	0	0	0	0	0	0	0	0	0
dsDNA_phage_154	10737	LYTIC	0	0	1	GCA_001612705.1	Pseudomonas	Pseudomonas fluorescens	1467	0	NO	VC	NA	NA	0	0	0	0	0	0	0	0	0	0	0	0	0	0	0	0
dsDNA_phage_155	14851	TEMPERATE	0	0	1	GCA_001650215.1	Streptomyces	Streptomyces sp. RTd22	NA	NA	NA	NA	NA	NA	308	0	541	0	1616	0	0	0	0	0	0	0	0	0	0	0
dsDNA_phage_156	14522	LYTIC	0	0	1	GCA_002874965.1	Pseudomonas	Pseudomonas sp. NC02	1471	0	NO	VC	NA	NA	0	0	0	0	0	0	0	0	0	0	0	4748	0	0	0	0
dsDNA_phage_157	16642	LYTIC	0	0	1	NA	NA	NA	NA	NA	NA	NA	NA	NA	0	0	0	0	0	0	0	0	0	0	0	2000	0	0	0	0
dsDNA_phage_158	22222	LYTIC	0	0	1	NA	NA	NA	292	0	YES	VC	Siphoviridae	NA	0	0	0	0	0	0	1007	0	0	0	0	0	0	0	0	0
dsDNA_phage_159	21668	LYTIC	0	0	1	NA	NA	NA	162	0	NO	VC	NA	NA	0	0	846	0	41601	0	0	0	0	0	0	0	0	0	0	0
dsDNA_phage_16	11076	LYTIC	1	0	0	GCA_000215705.1	Ramlibacter	Ramlibacter tataouinensis TTB310	183	0	NO	OUTLIER	NA	NA	0	0	501	0	414	0	0	0	0	0	0	0	0	0	0	0
dsDNA_phage_160	51920	LYTIC	0	0	1	NA	NA	NA	1129	1	NO	VC	NA	NA	0	0	0	0	0	0	0	0	10673	0	1879	0	0	0	0	0
dsDNA_phage_161	26381	LYTIC	0	0	1	NA	NA	NA	1129	0	NO	VC	NA	NA	0	0	0	0	0	0	0	0	0	0	0	21877	0	0	0	0
dsDNA_phage_162	31806	LYTIC	0	0	1	NA	NA	NA	NA	NA	NA	NA	NA	NA	0	0	0	0	0	0	9083	0	0	0	0	0	0	0	0	0
dsDNA_phage_163	23847	LYTIC	0	0	1	NA	NA	NA	NA	NA	NA	NA	NA	NA	0	0	0	0	0	0	0	0	0	0	0	0	2534	0	0	0
dsDNA_phage_164	22023	LYTIC	0	0	1	GCA_001612705.1	Pseudomonas	Pseudomonas fluorescens	NA	NA	NA	NA	NA	NA	0	0	0	0	0	0	0	0	0	0	0	0	0	0	0	0
dsDNA_phage_165	18137	LYTIC	0	0	1	GCA_001542625.2	Streptomyces	Streptomyces griseochromogenes	1464	0	NO	VC	NA	NA	0	0	0	0	554	0	1026	0	0	0	0	0	0	0	0	0
dsDNA_phage_166	21111	LYTIC	0	0	1	NA	NA	NA	1469	0	NO	VC	NA	NA	0	0	0	0	0	0	0	0	3325	0	569	0	1384	0	0	0
dsDNA_phage_167	11358	LYTIC	0	0	1	NA	NA	NA	NA	NA	NA	NA	NA	NA	0	0	0	0	0	0	0	0	699	0	0	0	0	0	0	0
dsDNA_phage_168	15542	LYTIC	0	0	1	GCA_001263205.1	Labilithrix	Labilithrix luteola	NA	NA	NA	NA	NA	NA	0	0	0	0	0	0	0	0	1068	0	230	0	612	0	0	0
dsDNA_phage_169	12748	LYTIC	0	0	1	NA	NA	NA	1474	0	NO	VC	NA	NA	0	0	390	0	208	0	454	0	0	0	0	0	0	0	0	0
dsDNA_phage_17	42026	LYTIC	1	0	1	GCA_001263205.1	Labilithrix	Labilithrix luteola	1475	0	NO	VC	NA	NA	0	0	0	0	0	0	4676	0	0	0	0	0	0	0	0	0
dsDNA_phage_170	15261	LYTIC	0	0	1	NA	NA	NA	NA	NA	NA	NA	NA	NA	0	0	0	0	0	0	2611	0	0	0	0	0	0	0	0	0
dsDNA_phage_171	19034	LYTIC	0	0	1	NA	NA	NA	NA	NA	NA	NA	NA	NA	0	0	0	0	0	0	937	0	0	0	0	0	0	0	0	0
dsDNA_phage_172	13533	LYTIC	0	0	1	NA	NA	NA	NA	NA	NA	NA	NA	NA	0	0	0	0	0	0	1045	0	0	0	0	0	0	0	0	0
dsDNA_phage_173	63278	TEMPERATE	0	0	1	NA	NA	NA	358	0	YES	VC	Podoviridae	NA	0	0	0	0	0	0	0	0	26817	0	1296	0	0	0	0	0
dsDNA_phage_174	23243	LYTIC	0	0	1	NA	NA	NA	1129	0	NO	VC	NA	NA	0	0	0	0	0	0	0	0	0	0	0	25862	0	0	0	0
dsDNA_phage_175	170010	TEMPERATE	0	0	1	NA	NA	NA	277	0	YES	VC	Myoviridae	Unclassified Mosigvirus	0	0	0	192647	0	0	0	0	0	716159	0	0	0	0	0	0
dsDNA_phage_176	22919	LYTIC	0	0	1	NA	NA	NA	NA	NA	NA	NA	NA	NA	0	0	0	0	0	0	0	0	0	0	0	0	2178	0	0	0
dsDNA_phage_177	24368	LYTIC	0	0	1	GCA_001302585.1	Kibdelosporangium	Kibdelosporangium phytohabitans	948	0	NO	OUTLIER	NA	NA	0	0	860	0	3680	0	0	0	0	0	0	0	0	0	0	0
dsDNA_phage_178	26328	LYTIC	0	0	1	NA	NA	NA	NA	NA	NA	NA	NA	NA	0	0	0	0	0	0	1409	0	0	0	0	0	0	0	0	0
dsDNA_phage_179	13073	LYTIC	0	0	1	GCA_002874965.1	Pseudomonas	Pseudomonas sp. NC02	1476	0	NO	OUTLIER	NA	NA	0	0	0	0	0	0	0	0	0	0	0	136	0	0	0	0
dsDNA_phage_18	15692	LYTIC	1	0	0	GCA_002831645.1	Olleya	Olleya sp. Bg11-27	NA	NA	NA	NA	NA	NA	0	0	535	0	0	0	0	0	0	0	0	0	0	0	0	0
dsDNA_phage_180	10768	LYTIC	0	0	1	NA	NA	NA	NA	NA	NA	NA	NA	NA	0	0	0	0	0	0	0	0	0	0	0	1451	0	0	0	0
dsDNA_phage_181	10941	LYTIC	0	0	1	GCA_001708465.1	Pseudomonas	Pseudomonas fluorescens	NA	NA	NA	NA	NA	NA	0	0	0	0	0	0	0	0	0	0	0	2552	0	0	0	0
dsDNA_phage_182	36702	LYTIC	0	0	1	NA	NA	NA	NA	NA	NA	NA	NA	NA	0	0	0	0	0	0	1901	0	0	0	0	0	0	0	0	0
dsDNA_phage_183	11638	LYTIC	0	0	1	GCA_001708445.1	Pseudomonas	Pseudomonas fluorescens	1477	0	NO	VC	NA	NA	0	0	0	0	0	0	0	0	0	0	0	4225	0	0	0	0
dsDNA_phage_184	22706	TEMPERATE	0	0	1	NA	NA	NA	1478	0	NO	VC	NA	NA	0	0	0	0	0	0	950	0	0	0	0	0	0	0	0	0
dsDNA_phage_185	12100	LYTIC	0	0	1	NA	NA	NA	NA	NA	NA	NA	NA	NA	0	0	0	0	187	0	541	0	0	0	0	0	0	0	0	0
dsDNA_phage_186	10421	LYTIC	0	0	1	GCA_000934565.1	Pseudomonas	Pseudomonas fluorescens	NA	NA	NA	NA	NA	NA	0	0	0	0	0	0	0	0	0	0	0	1558	0	0	0	0
dsDNA_phage_187	26786	LYTIC	0	0	1	GCA_001302585.1	Kibdelosporangium	Kibdelosporangium phytohabitans	1479	0	NO	VC	NA	NA	0	637	2246	0	8286	0	0	0	0	0	0	0	0	0	0	0
dsDNA_phage_188	25297	LYTIC	0	0	1	NA	NA	NA	NA	NA	NA	NA	NA	NA	0	0	0	0	361	0	3923	0	0	0	0	0	0	0	0	0
dsDNA_phage_189	10234	LYTIC	0	0	1	NA	NA	NA	990	0	NO	VC	NA	NA	0	516	0	0	0	0	0	0	0	0	0	20746	0	0	0	0
dsDNA_phage_19	11519	LYTIC	1	0	0	GCA_001263205.1	Labilithrix	Labilithrix luteola	NA	NA	NA	NA	NA	NA	0	0	0	0	0	0	0	0	117	0	0	0	333	0	0	0
dsDNA_phage_190	21140	LYTIC	0	0	1	NA	NA	NA	1167	0	NO	VC	NA	NA	49	43	0	0	140	8	196	0	0	0	0	0	0	0	0	0
dsDNA_phage_191	39633	LYTIC	0	0	1	NA	NA	NA	162	0	NO	VC	NA	NA	0	0	0	0	0	0	837	0	1780	0	0	49726	0	0	0	0
dsDNA_phage_192	16642	LYTIC	0	0	1	NA	NA	NA	NA	NA	NA	NA	NA	NA	0	309	0	0	136	0	0	0	22519	0	1837	0	0	0	0	0
dsDNA_phage_193	21758	LYTIC	0	0	1	NA	NA	NA	NA	NA	NA	NA	NA	NA	0	0	0	0	0	0	0	0	4141	0	336	0	0	0	0	0
dsDNA_phage_194	20386	LYTIC	0	0	1	GCA_000020525.1	Chloroherpeton	Chloroherpeton thalassium ATCC 35110	NA	NA	NA	NA	NA	NA	0	0	0	0	0	0	0	0	501	0	0	0	1978	0	0	0
dsDNA_phage_195	13502	LYTIC	0	0	1	GCA_002874965.1	Pseudomonas	Pseudomonas sp. NC02	1471	0	NO	VC	NA	NA	0	0	0	0	0	0	0	0	0	0	0	2301	0	0	0	0
dsDNA_phage_196	34034	TEMPERATE	0	0	1	NA	NA	NA	973	0	NO	VC	NA	NA	0	0	0	0	0	0	0	0	0	0	1396	0	11911	0	0	0
dsDNA_phage_197	42450	LYTIC	0	0	1	NA	NA	NA	NA	NA	NA	NA	NA	NA	0	0	0	0	0	0	9068	0	0	0	0	0	0	0	0	0
dsDNA_phage_198	29590	TEMPERATE	0	0	1	NA	NA	NA	1087	0	YES	OUTLIER	NA	NA	0	0	0	0	0	0	5482	0	0	0	0	0	0	0	0	0
dsDNA_phage_199	15509	LYTIC	0	0	1	NA	NA	NA	NA	NA	NA	NA	NA	NA	0	0	0	0	580	0	665	0	0	0	0	0	0	0	0	0
dsDNA_phage_2	36059	LYTIC	1	1	0	GCA_001263205.1	Labilithrix	Labilithrix luteola	NA	NA	NA	NA	NA	NA	2977	0	0	0	0	0	0	0	0	0	0	0	0	0	0	0
dsDNA_phage_20	12388	LYTIC	1	0	0	GCA_000263795.2	Hydrogenophaga	Hydrogenophaga sp. PBC	NA	NA	NA	NA	NA	NA	959	0	316	0	284	0	1148	111	0	0	0	0	0	0	0	0
dsDNA_phage_200	10601	LYTIC	0	0	1	NA	NA	NA	NA	NA	NA	NA	NA	NA	0	0	0	0	0	0	0	0	663	0	103	0	0	0	0	0
dsDNA_phage_201	14837	LYTIC	0	0	1	NA	NA	NA	NA	NA	NA	NA	NA	NA	0	0	0	0	0	0	0	0	0	0	0	0	1167	0	0	0
dsDNA_phage_202	12164	LYTIC	0	0	1	GCA_002128325.1	Pseudomonas	Pseudomonas fragi	1480	0	NO	VC	NA	NA	0	0	0	0	0	0	0	0	0	0	0	1522	0	0	0	0
dsDNA_phage_203	13428	LYTIC	0	0	1	NA	NA	NA	1049	0	NO	VC	NA	NA	0	0	0	0	1207	0	228	0	2199	0	211	0	525	0	0	0
dsDNA_phage_204	23564	LYTIC	0	0	1	NA	NA	NA	1418	0	NO	VC	NA	NA	0	0	0	0	0	0	0	0	0	0	0	15682	0	0	0	0
dsDNA_phage_205	23260	LYTIC	0	0	1	GCA_002874965.1	Pseudomonas	Pseudomonas sp. NC02	NA	NA	NA	NA	NA	NA	0	0	0	0	0	0	0	0	0	0	0	11502	0	0	0	0
dsDNA_phage_206	10512	LYTIC	0	0	1	NA	NA	NA	NA	NA	NA	NA	NA	NA	0	0	0	0	0	0	0	0	498	0	0	0	0	0	0	0
dsDNA_phage_207	12319	LYTIC	0	0	1	NA	NA	NA	NA	NA	NA	NA	NA	NA	0	0	0	0	0	0	0	0	0	0	0	23338	0	0	0	0
dsDNA_phage_208	14655	LYTIC	0	0	1	GCA_001612705.1	Pseudomonas	Pseudomonas fluorescens	NA	NA	NA	NA	NA	NA	0	636	0	0	0	0	0	0	0	0	0	13426	0	0	0	0
dsDNA_phage_209	18092	LYTIC	0	0	1	GCA_002355415.1	Sulfurifustis	Sulfurifustis variabilis	NA	NA	NA	NA	NA	NA	616	0	0	0	183	0	1290	0	0	0	0	0	0	0	0	0
dsDNA_phage_21	11273	LYTIC	1	0	0	NA	NA	NA	1472	0	NO	OUTLIER	NA	NA	5679	183	4372	795	11964	619	692	0	0	0	0	0	0	0	0	0
dsDNA_phage_210	11577	LYTIC	0	0	1	GCA_002874965.1	Pseudomonas	Pseudomonas sp. NC02	NA	NA	NA	NA	NA	NA	0	0	0	0	0	0	0	0	0	0	0	5894	0	0	0	0
dsDNA_phage_211	14244	LYTIC	0	0	1	NA	NA	NA	NA	NA	NA	NA	NA	NA	0	199	0	0	0	0	0	0	599	0	0	0	0	0	0	0
dsDNA_phage_212	20614	LYTIC	0	0	1	GCA_001708445.1	Pseudomonas	Pseudomonas fluorescens	NA	NA	NA	NA	NA	NA	0	0	0	0	0	0	0	0	0	0	0	5857	0	0	0	0
dsDNA_phage_213	33288	LYTIC	0	0	1	NA	NA	NA	NA	NA	NA	NA	NA	NA	0	0	0	0	0	0	0	0	0	0	283	0	4686	0	0	0
dsDNA_phage_214	15101	LYTIC	0	0	1	NA	NA	NA	NA	NA	NA	NA	NA	NA	0	0	0	0	0	0	988	0	0	0	0	0	0	0	0	0
dsDNA_phage_215	17939	LYTIC	0	0	1	GCA_002028325.1	Pseudomonas	Pseudomonas veronii	NA	NA	NA	NA	NA	NA	0	0	0	0	0	0	0	0	0	0	0	2060	0	0	0	0
dsDNA_phage_216	44732	TEMPERATE	0	0	1	NA	NA	NA	NA	NA	NA	NA	NA	NA	0	0	0	0	0	0	0	0	0	0	0	0	3623	0	0	0
dsDNA_phage_217	12059	LYTIC	0	0	1	GCA_000018265.1	Salinispora	Salinispora arenicola CNS-205	NA	NA	NA	NA	NA	NA	0	0	0	0	881	0	0	0	0	0	0	0	0	0	0	0
dsDNA_phage_218	12860	LYTIC	0	0	1	GCA_000397205.1	Pseudomonas	Pseudomonas protegens CHA0	1473	0	NO	VC	NA	NA	0	0	0	0	0	0	0	0	0	0	0	0	0	0	0	0
dsDNA_phage_219	26929	TEMPERATE	0	0	1	GCA_000968415.1	Pseudomonas	Pseudomonas fluorescens	NA	NA	NA	NA	NA	NA	0	0	0	0	0	0	0	0	0	0	0	0	0	0	0	0
dsDNA_phage_22	11547	LYTIC	1	0	0	GCA_002285795.1	Plantactinospora	Plantactinospora sp. KBS50	NA	NA	NA	NA	NA	NA	0	0	0	223	0	0	0	0	0	0	0	0	0	0	0	0
dsDNA_phage_220	10138	LYTIC	0	0	1	GCA_002128325.1	Pseudomonas	Pseudomonas fragi	NA	NA	NA	NA	NA	NA	0	0	0	0	0	0	0	0	0	0	0	2645	0	0	0	0
dsDNA_phage_221	12085	LYTIC	0	0	1	NA	NA	NA	1129	0	NO	VC	NA	NA	0	1342	0	0	0	0	0	0	782	0	146	3835	0	0	0	0
dsDNA_phage_222	10256	LYTIC	0	0	1	NA	NA	NA	1092	0	NO	OUTLIER	NA	NA	0	233	4097	0	853	0	463	0	0	0	0	0	0	0	0	0
dsDNA_phage_223	29072	LYTIC	0	0	1	NA	NA	NA	1474	0	NO	VC	NA	NA	0	0	0	0	0	0	0	0	0	0	0	0	2122	0	0	0
dsDNA_phage_224	11189	LYTIC	0	0	1	GCA_002128325.1	Pseudomonas	Pseudomonas fragi	NA	NA	NA	NA	NA	NA	0	0	0	0	0	0	0	0	0	0	0	1070	0	0	0	0
dsDNA_phage_225	13381	LYTIC	0	0	1	NA	NA	NA	1466	0	NO	VC	NA	NA	0	0	0	0	1693	0	4125	0	0	0	0	0	0	0	0	0
dsDNA_phage_226	25113	LYTIC	0	0	1	NA	NA	NA	NA	NA	NA	NA	NA	NA	0	0	0	0	0	0	0	0	4587	0	314	0	0	0	0	0
dsDNA_phage_227	10236	LYTIC	0	0	1	GCA_001612705.1	Pseudomonas	Pseudomonas fluorescens	NA	NA	NA	NA	NA	NA	0	0	0	0	0	0	0	0	0	0	0	3040	0	0	0	0
dsDNA_phage_228	14656	LYTIC	0	0	1	GCA_002128325.1	Pseudomonas	Pseudomonas fragi	1483	0	NO	OUTLIER	NA	NA	0	0	0	0	0	0	0	0	0	0	0	9479	0	0	0	0
dsDNA_phage_229	14746	TEMPERATE	0	0	1	GCA_000024345.1	Kribbella	Kribbella flavida DSM 17836	NA	NA	NA	NA	NA	NA	0	0	0	0	0	0	755	0	0	0	0	0	0	0	0	0
dsDNA_phage_23	10636	LYTIC	1	0	0	GCA_001263205.1	Labilithrix	Labilithrix luteola	183	0	NO	OUTLIER	NA	NA	0	0	0	0	0	0	0	0	117	0	0	0	362	0	0	0
dsDNA_phage_230	10546	LYTIC	0	0	1	GCA_000014565.1	Rhodococcus	Rhodococcus jostii RHA1	NA	NA	NA	NA	NA	NA	0	0	0	0	0	0	0	0	0	0	129	0	1087	0	0	0
dsDNA_phage_231	13241	LYTIC	0	0	1	GCA_002874965.1	Pseudomonas	Pseudomonas sp. NC02	NA	NA	NA	NA	NA	NA	0	0	0	0	0	0	0	0	0	0	0	8804	0	0	0	0
dsDNA_phage_232	20637	LYTIC	0	0	1	GCA_000262325.2	Pseudomonas	Pseudomonas fluorescens A506	1484	0	NO	VC	NA	NA	0	0	0	0	0	0	0	0	0	0	0	0	0	0	0	0
dsDNA_phage_233	11104	LYTIC	0	0	1	GCA_002777535.1	Streptomyces	Streptomyces peucetius subsp. caesius ATCC 27952	NA	NA	NA	NA	NA	NA	0	0	0	0	351	0	1334	0	0	0	0	0	0	0	0	0
dsDNA_phage_234	19496	LYTIC	0	0	1	NA	NA	NA	NA	NA	NA	NA	NA	NA	0	0	0	0	0	0	1801	0	0	0	0	0	0	0	0	0
dsDNA_phage_235	13618	LYTIC	0	0	1	GCA_002874965.1	Pseudomonas	Pseudomonas sp. NC02	1468	0	NO	OUTLIER	NA	NA	0	0	0	0	0	0	0	0	0	0	0	0	0	0	0	0
dsDNA_phage_236	12563	LYTIC	0	0	1	NA	NA	NA	NA	NA	NA	NA	NA	NA	0	0	0	0	0	0	0	0	0	0	0	1522	0	0	0	0
dsDNA_phage_237	13330	LYTIC	0	0	1	GCA_000015725.1	Methylibium	Methylibium petroleiphilum PM1	NA	NA	NA	NA	NA	NA	0	0	0	0	0	0	925	0	0	0	0	0	0	0	0	0
dsDNA_phage_238	47770	TEMPERATE	0	0	1	NA	NA	NA	NA	NA	NA	NA	NA	NA	0	0	0	0	0	0	0	0	0	0	2110	0	25620	0	0	0
dsDNA_phage_239	23823	LYTIC	0	0	1	GCA_002874965.1	Pseudomonas	Pseudomonas sp. NC02	NA	NA	NA	NA	NA	NA	0	0	0	0	0	0	0	0	0	0	0	0	0	0	0	0
dsDNA_phage_24	12158	LYTIC	1	0	0	NA	NA	NA	NA	NA	NA	NA	NA	NA	121	0	0	0	0	0	0	0	0	0	0	0	0	0	0	0
dsDNA_phage_240	14067	LYTIC	0	0	1	GCA_001612705.1	Pseudomonas	Pseudomonas fluorescens	NA	NA	NA	NA	NA	NA	0	0	0	0	0	0	0	0	0	0	0	0	0	0	0	0
dsDNA_phage_241	11686	LYTIC	0	0	1	NA	NA	NA	1049	0	NO	VC	NA	NA	0	0	0	0	143	0	229	0	1362	0	230	0	568	0	0	0
dsDNA_phage_242	13595	LYTIC	0	0	1	NA	NA	NA	NA	NA	NA	NA	NA	NA	0	0	0	0	0	0	707	0	0	0	0	0	0	0	0	0
dsDNA_phage_243	13305	LYTIC	0	0	1	GCA_001650215.1	Streptomyces	Streptomyces sp. RTd22	609	0	NO	OUTLIER	NA	NA	52	0	135	0	370	0	0	0	0	0	0	0	0	0	0	0
dsDNA_phage_244	10697	LYTIC	0	0	1	NA	NA	NA	NA	NA	NA	NA	NA	NA	0	0	0	0	0	0	0	0	0	0	0	0	0	0	0	0
dsDNA_phage_245	10314	LYTIC	0	0	1	NA	NA	NA	NA	NA	NA	NA	NA	NA	0	0	0	0	0	0	0	0	0	0	0	0	349	0	0	0
dsDNA_phage_246	18638	TEMPERATE	0	0	1	GCA_002874965.1	Pseudomonas	Pseudomonas sp. NC02	NA	NA	NA	NA	NA	NA	0	0	0	0	0	0	0	0	0	0	0	0	0	0	0	0
dsDNA_phage_247	13726	TEMPERATE	0	0	1	NA	NA	NA	1485	0	NO	VC	NA	NA	0	0	0	0	0	0	0	0	0	0	0	1333	0	0	0	0
dsDNA_phage_248	12395	LYTIC	0	0	1	NA	NA	NA	NA	NA	NA	NA	NA	NA	0	0	0	0	0	0	840	0	0	0	0	0	0	0	0	0
dsDNA_phage_249	13392	LYTIC	0	0	1	NA	NA	NA	1092	0	NO	OUTLIER	NA	NA	0	0	0	0	0	0	0	0	0	0	0	0	878	0	0	0
dsDNA_phage_25	13666	LYTIC	1	0	0	GCA_000025345.1	Geodermatophilus	Geodermatophilus obscurus DSM 43160	1442	0	NO	OUTLIER	NA	NA	0	0	0	0	0	173	0	0	0	0	0	0	190	0	0	0
dsDNA_phage_250	43053	TEMPERATE	0	0	1	NA	NA	NA	680	0	YES	VC	Siphoviridae	NA	0	0	0	0	0	0	0	0	32178	0	15213	0	1051	0	0	0
dsDNA_phage_251	11854	LYTIC	0	0	1	GCA_000017265.1	Phenylobacterium	Phenylobacterium zucineum HLK1	NA	NA	NA	NA	NA	NA	0	0	0	0	543	0	0	0	0	0	0	0	0	0	0	0
dsDNA_phage_252	30077	TEMPERATE	0	0	1	GCA_000014565.1	Rhodococcus	Rhodococcus jostii RHA1	NA	NA	NA	NA	NA	NA	0	0	0	0	0	0	0	0	0	0	484	0	3908	0	0	0
dsDNA_phage_253	15336	LYTIC	0	0	1	NA	NA	NA	NA	NA	NA	NA	NA	NA	0	0	0	0	296	0	1124	0	0	0	0	0	0	0	0	0
dsDNA_phage_254	19444	LYTIC	0	0	1	GCA_001302585.1	Kibdelosporangium	Kibdelosporangium phytohabitans	1167	0	NO	VC	NA	NA	32	4	0	0	58	5	100	0	0	0	0	0	0	0	0	0
dsDNA_phage_255	10637	LYTIC	0	0	1	GCA_001186335.1	Pseudomonas	Pseudomonas trivialis	NA	NA	NA	NA	NA	NA	0	0	0	0	0	0	0	0	0	0	0	3904	0	0	0	0
dsDNA_phage_256	12306	LYTIC	0	0	1	GCA_000147815.3	Streptomyces	Streptomyces violaceusniger Tu 4113	NA	NA	NA	NA	NA	NA	666	0	796	0	1793	0	0	0	0	0	0	0	0	0	0	0
dsDNA_phage_257	10524	LYTIC	0	0	1	NA	NA	NA	NA	NA	NA	NA	NA	NA	0	0	0	0	0	0	0	0	0	0	0	0	589	0	0	0
dsDNA_phage_258	10016	LYTIC	0	0	1	GCA_000661915.1	Pseudomonas	Pseudomonas stutzeri	291	0	NO	VC	NA	NA	0	0	0	0	123	0	0	0	1528	0	132	0	0	0	0	0
dsDNA_phage_259	15027	TEMPERATE	0	0	1	GCA_001579805.1	Pseudomonas	Pseudomonas azotoformans	NA	NA	NA	NA	NA	NA	0	0	0	0	0	0	0	0	0	0	0	0	0	0	0	0
dsDNA_phage_26	23299	LYTIC	1	0	1	NA	NA	NA	1152	0	NO	VC	NA	NA	144	0	62	0	136	0	1364	0	0	0	0	0	0	0	0	0
dsDNA_phage_260	41107	LYTIC	0	0	1	NA	NA	NA	1427	0	NO	OUTLIER	NA	NA	0	0	0	0	0	0	21553	0	0	0	0	0	0	0	0	0
dsDNA_phage_261	20393	LYTIC	0	0	1	GCA_002216065.1	Chryseobacterium	Chryseobacterium sp. T16E-39	NA	NA	NA	NA	NA	NA	0	0	0	0	0	0	0	0	0	0	0	0	1434	0	0	0
dsDNA_phage_262	13166	LYTIC	0	0	1	NA	NA	NA	NA	NA	NA	NA	NA	NA	0	0	0	0	0	0	819	0	0	0	0	0	0	0	0	0
dsDNA_phage_263	11905	LYTIC	0	0	1	NA	NA	NA	NA	NA	NA	NA	NA	NA	0	0	0	0	0	0	0	0	0	0	0	1856	0	0	0	0
dsDNA_phage_264	11292	TEMPERATE	0	0	1	NA	NA	NA	NA	NA	NA	NA	NA	NA	0	0	0	0	0	0	538	0	0	0	0	0	0	0	0	0
dsDNA_phage_265	30930	TEMPERATE	0	0	1	NA	NA	NA	NA	NA	NA	NA	NA	NA	0	0	0	0	0	0	0	0	2190	0	0	0	0	0	0	0
dsDNA_phage_266	19596	LYTIC	0	0	1	GCA_001612705.1	Pseudomonas	Pseudomonas fluorescens	1486	0	NO	VC	NA	NA	0	0	0	0	0	0	0	0	0	0	0	6655	0	0	0	0
dsDNA_phage_267	14824	LYTIC	0	0	1	GCA_001612705.1	Pseudomonas	Pseudomonas fluorescens	NA	NA	NA	NA	NA	NA	0	0	0	0	0	0	0	0	0	0	0	3525	0	0	0	0
dsDNA_phage_268	28325	TEMPERATE	0	0	1	NA	NA	NA	NA	NA	NA	NA	NA	NA	0	0	0	0	0	0	407	0	0	0	0	0	1705	0	0	0
dsDNA_phage_269	40924	LYTIC	0	0	1	NA	NA	NA	NA	NA	NA	NA	NA	NA	0	0	0	0	0	0	2319	0	0	0	0	0	0	0	0	0
dsDNA_phage_27	56980	LYTIC	1	0	0	NA	NA	NA	1488	0	NO	OUTLIER	NA	NA	0	0	0	0	0	0	0	0	0	0	1246	0	2373	0	0	0
dsDNA_phage_270	17309	LYTIC	0	0	1	NA	NA	NA	NA	NA	NA	NA	NA	NA	0	0	0	0	0	0	0	0	0	1227	2360	0	24677	0	0	0
dsDNA_phage_271	10616	LYTIC	0	0	1	GCA_002128325.1	Pseudomonas	Pseudomonas fragi	NA	NA	NA	NA	NA	NA	0	0	0	0	0	0	0	0	0	0	0	4424	0	0	0	0
dsDNA_phage_272	11002	LYTIC	0	0	1	NA	NA	NA	989	0	NO	VC	NA	NA	0	322	0	0	0	0	0	0	0	0	0	32120	0	0	0	0
dsDNA_phage_273	16041	LYTIC	0	1	1	NA	NA	NA	1489	0	NO	VC	NA	NA	1442	0	693	0	1331	0	0	0	0	0	0	0	0	0	0	0
dsDNA_phage_274	16829	LYTIC	0	0	1	NA	NA	NA	1427	0	NO	OUTLIER	NA	NA	0	0	0	0	0	0	0	0	532	0	0	0	287	0	0	0
dsDNA_phage_275	12311	LYTIC	0	0	1	NA	NA	NA	NA	NA	NA	NA	NA	NA	0	0	0	0	254	0	318	0	0	0	0	0	0	0	0	0
dsDNA_phage_276	12456	LYTIC	0	0	1	NA	NA	NA	973	0	NO	VC	NA	NA	0	0	0	0	0	0	1269	0	0	0	0	0	0	0	0	0
dsDNA_phage_277	11070	LYTIC	0	0	1	GCA_001942025.1	Rhodococcus	Rhodococcus sp. YL-1	1270	0	YES	VC	Siphoviridae	NA	0	208	0	0	0	0	162	0	499	122	187	425	933	0	0	122
dsDNA_phage_278	11035	TEMPERATE	0	0	1	NA	NA	NA	NA	NA	NA	NA	NA	NA	0	0	0	0	0	0	0	0	0	0	0	0	459	0	0	0
dsDNA_phage_279	11569	LYTIC	0	0	1	GCA_002874965.1	Pseudomonas	Pseudomonas sp. NC02	NA	NA	NA	NA	NA	NA	0	0	0	0	0	0	0	0	0	0	0	2411	0	0	0	0
dsDNA_phage_28	13685	LYTIC	1	0	0	GCA_002777535.1	Streptomyces	Streptomyces peucetius subsp. caesius ATCC 27952	NA	NA	NA	NA	NA	NA	0	0	0	0	0	0	0	0	0	0	0	228	0	0	0	0
dsDNA_phage_280	26092	LYTIC	0	0	1	GCA_001302585.1	Kibdelosporangium	Kibdelosporangium phytohabitans	1479	0	NO	VC	NA	NA	0	0	1423	0	2448	0	0	0	0	0	0	0	0	0	0	0
dsDNA_phage_281	17445	LYTIC	0	0	1	GCA_002874965.1	Pseudomonas	Pseudomonas sp. NC02	1484	0	NO	VC	NA	NA	0	0	0	0	0	0	0	0	0	0	0	0	0	0	0	0
dsDNA_phage_282	40199	TEMPERATE	0	0	1	NA	NA	NA	NA	NA	NA	NA	NA	NA	0	0	0	0	0	0	0	0	0	0	0	7204	0	0	0	0
dsDNA_phage_283	23505	LYTIC	0	0	1	GCA_002874965.1	Pseudomonas	Pseudomonas sp. NC02	NA	NA	NA	NA	NA	NA	0	0	0	0	0	0	0	0	0	0	0	6415	0	0	0	0
dsDNA_phage_284	10794	LYTIC	0	0	1	NA	NA	NA	NA	NA	NA	NA	NA	NA	0	0	0	0	0	0	471	0	0	0	0	0	0	0	0	0
dsDNA_phage_285	10414	LYTIC	0	0	1	GCA_001263205.1	Labilithrix	Labilithrix luteola	NA	NA	NA	NA	NA	NA	0	0	0	0	0	0	0	0	684	0	178	0	392	0	0	0
dsDNA_phage_286	20296	LYTIC	0	0	1	NA	NA	NA	1129	0	NO	VC	NA	NA	0	1133	0	0	0	0	0	0	0	0	0	34259	0	0	0	0
dsDNA_phage_287	17080	LYTIC	0	0	1	GCA_002874965.1	Pseudomonas	Pseudomonas sp. NC02	NA	NA	NA	NA	NA	NA	0	0	0	0	0	0	0	0	0	0	0	0	0	0	0	0
dsDNA_phage_288	10708	LYTIC	0	0	1	GCA_001579805.1	Pseudomonas	Pseudomonas azotoformans	NA	NA	NA	NA	NA	NA	0	363	0	0	0	0	0	0	0	0	0	9156	0	0	0	0
dsDNA_phage_289	25688	LYTIC	0	0	1	NA	NA	NA	1491	0	NO	VC	NA	NA	0	0	0	0	0	0	4616	0	0	0	0	0	0	0	0	0
dsDNA_phage_29	12005	LYTIC	1	0	0	GCA_001263205.1	Labilithrix	Labilithrix luteola	NA	NA	NA	NA	NA	NA	0	0	0	0	0	0	0	0	0	0	0	0	135	0	0	0
dsDNA_phage_290	11005	LYTIC	0	0	1	NA	NA	NA	NA	NA	NA	NA	NA	NA	0	0	0	0	0	0	889	0	0	0	0	0	0	0	0	0
dsDNA_phage_291	24801	TEMPERATE	0	0	1	NA	NA	NA	NA	NA	NA	NA	NA	NA	0	0	0	0	0	0	0	0	0	0	0	0	0	0	0	0
dsDNA_phage_292	10400	LYTIC	0	0	1	GCA_002874965.1	Pseudomonas	Pseudomonas sp. NC02	NA	NA	NA	NA	NA	NA	0	0	0	0	0	0	0	0	0	0	0	0	0	0	0	0
dsDNA_phage_293	12380	TEMPERATE	0	0	1	NA	NA	NA	NA	NA	NA	NA	NA	NA	0	0	0	0	0	0	595	0	0	0	0	0	0	0	0	0
dsDNA_phage_294	15186	TEMPERATE	0	0	1	NA	NA	NA	NA	NA	NA	NA	NA	NA	0	0	0	0	0	0	859	0	0	0	0	0	0	0	0	0
dsDNA_phage_295	13848	LYTIC	0	0	1	NA	NA	NA	989	0	NO	VC	NA	NA	0	718	0	0	0	0	0	0	670	0	0	11904	0	0	0	0
dsDNA_phage_296	10789	LYTIC	0	0	1	NA	NA	NA	NA	NA	NA	NA	NA	NA	0	0	0	0	0	0	0	0	0	0	0	0	0	0	0	0
dsDNA_phage_297	13750	LYTIC	0	0	1	GCA_001612705.1	Pseudomonas	Pseudomonas fluorescens	NA	NA	NA	NA	NA	NA	0	0	0	0	0	0	0	0	0	0	0	2027	0	0	0	0
dsDNA_phage_298	27309	LYTIC	0	0	1	NA	NA	NA	NA	NA	NA	NA	NA	NA	0	0	0	0	1648	0	14040	0	0	0	0	0	0	0	0	0
dsDNA_phage_299	28209	LYTIC	0	0	1	NA	NA	NA	1418	0	NO	VC	NA	NA	0	1231	0	0	0	0	0	0	0	0	0	33337	0	0	0	0
dsDNA_phage_3	10651	LYTIC	1	0	0	GCA_000418325.1	Sorangium	Sorangium cellulosum So0157-2	NA	NA	NA	NA	NA	NA	0	0	0	0	0	0	0	0	0	0	0	0	172	0	0	0
dsDNA_phage_30	23807	LYTIC	1	0	0	GCA_001618865.1	Luteitalea	Luteitalea pratensis	1171	0	NO	OUTLIER	NA	NA	0	0	0	363	0	0	0	0	0	0	0	0	0	0	0	0
dsDNA_phage_300	12112	LYTIC	0	0	1	NA	NA	NA	NA	NA	NA	NA	NA	NA	0	0	0	0	0	0	0	0	0	0	0	10008	0	0	0	0
dsDNA_phage_301	13365	LYTIC	0	0	1	GCA_000599545.1	Rhodococcus	Rhodococcus opacus PD630	973	0	NO	VC	NA	NA	0	0	0	0	0	0	712	0	0	0	0	0	0	0	0	0
dsDNA_phage_302	10149	LYTIC	0	0	1	NA	NA	NA	NA	NA	NA	NA	NA	NA	0	0	0	0	0	0	0	0	0	0	0	0	0	0	0	0
dsDNA_phage_303	14709	LYTIC	0	0	1	NA	NA	NA	1418	0	NO	VC	NA	NA	0	0	0	0	0	0	0	0	0	0	0	26259	0	0	0	0
dsDNA_phage_304	10748	TEMPERATE	0	0	1	NA	NA	NA	162	0	NO	VC	NA	NA	0	1071	0	0	0	0	0	0	2129	0	89	0	0	0	0	0
dsDNA_phage_305	45643	TEMPERATE	0	0	1	NA	NA	NA	1048	0	NO	OUTLIER	NA	NA	0	0	0	0	0	0	5196	0	0	0	0	0	0	0	0	0
dsDNA_phage_306	12493	LYTIC	0	0	1	GCA_001310225.1	Algibacter	Algibacter alginicilyticus	NA	NA	NA	NA	NA	NA	0	0	0	0	0	0	0	0	0	0	0	0	804	0	0	0
dsDNA_phage_307	26305	LYTIC	1	0	1	NA	NA	NA	NA	NA	NA	NA	NA	NA	697	0	328	0	1683	0	10347	0	0	0	0	0	0	0	0	0
dsDNA_phage_308	14018	LYTIC	0	0	1	NA	NA	NA	NA	NA	NA	NA	NA	NA	0	0	0	0	0	0	771	0	0	0	0	0	0	0	0	0
dsDNA_phage_309	93629	TEMPERATE	0	0	1	NA	NA	NA	130	1	NO	VC	NA	NA	0	0	0	0	0	0	0	0	1051211	7616	124698	0	2077	0	0	0
dsDNA_phage_31	13968	LYTIC	1	0	0	GCA_001618865.1	Luteitalea	Luteitalea pratensis	NA	NA	NA	NA	NA	NA	0	0	0	0	0	0	0	0	0	0	0	0	0	0	0	0
dsDNA_phage_310	18976	LYTIC	0	0	1	GCA_002128325.1	Pseudomonas	Pseudomonas fragi	1468	0	NO	OUTLIER	NA	NA	0	0	0	0	0	0	0	0	0	0	0	5698	0	0	0	0
dsDNA_phage_311	11543	LYTIC	0	0	1	NA	NA	NA	NA	NA	NA	NA	NA	NA	0	0	0	0	0	0	0	0	0	0	0	1439	0	0	0	0
dsDNA_phage_312	16606	LYTIC	0	0	1	GCA_002874965.1	Pseudomonas	Pseudomonas sp. NC02	NA	NA	NA	NA	NA	NA	0	0	0	0	0	0	0	0	0	0	0	3248	0	0	0	0
dsDNA_phage_313	12181	LYTIC	0	0	1	NA	NA	NA	NA	NA	NA	NA	NA	NA	0	0	0	0	0	0	0	0	0	0	0	0	1182	0	0	0
dsDNA_phage_314	17059	LYTIC	0	0	1	NA	NA	NA	NA	NA	NA	NA	NA	NA	0	0	0	0	0	0	0	0	1176	0	0	0	0	0	0	0
dsDNA_phage_315	11222	LYTIC	0	0	1	NA	NA	NA	NA	NA	NA	NA	NA	NA	0	197	0	0	0	0	0	0	0	0	0	3519	0	0	0	0
dsDNA_phage_316	14016	LYTIC	0	0	1	NA	NA	NA	NA	NA	NA	NA	NA	NA	0	0	0	0	0	0	0	0	1303	0	127	0	0	0	0	0
dsDNA_phage_317	11634	LYTIC	0	0	1	GCA_002874965.1	Pseudomonas	Pseudomonas sp. NC02	1261	0	NO	OUTLIER	NA	NA	0	0	0	0	0	0	0	0	0	0	0	0	0	0	0	0
dsDNA_phage_318	16984	LYTIC	0	0	1	GCA_001612705.1	Pseudomonas	Pseudomonas fluorescens	1476	0	NO	OUTLIER	NA	NA	0	104	0	0	0	0	0	0	0	0	0	1772	0	0	0	0
dsDNA_phage_319	11034	LYTIC	0	0	1	NA	NA	NA	NA	NA	NA	NA	NA	NA	0	0	0	0	0	0	823	0	0	0	0	0	0	0	0	0
dsDNA_phage_32	29527	LYTIC	1	0	0	GCA_000816465.4	Streptomyces	Streptomyces pluripotens	NA	NA	NA	NA	NA	NA	0	0	0	540	0	0	0	0	321	0	0	0	342	428	494	355
dsDNA_phage_320	13233	LYTIC	0	0	1	NA	NA	NA	NA	NA	NA	NA	NA	NA	0	0	0	0	0	0	0	0	0	0	0	0	1197	0	0	0
dsDNA_phage_321	12660	LYTIC	0	0	1	GCA_001263205.1	Labilithrix	Labilithrix luteola	1475	0	NO	VC	NA	NA	0	0	0	0	113	0	344	0	0	0	0	0	0	0	0	0
dsDNA_phage_322	14065	LYTIC	0	0	1	NA	NA	NA	607	0	YES	OUTLIER	NA	NA	0	0	0	0	0	0	0	0	0	0	164	0	516	0	0	0
dsDNA_phage_323	11974	LYTIC	0	0	1	GCA_002215215.1	Granulosicoccus	Granulosicoccus antarcticus IMCC3135	162	0	NO	VC	NA	NA	0	0	0	0	467	0	0	0	0	0	0	0	0	0	0	0
dsDNA_phage_324	12901	LYTIC	0	0	1	NA	NA	NA	NA	NA	NA	NA	NA	NA	0	0	0	0	0	0	0	0	0	0	0	0	0	0	0	0
dsDNA_phage_325	11186	LYTIC	0	0	1	GCA_002128325.1	Pseudomonas	Pseudomonas fragi	NA	NA	NA	NA	NA	NA	0	0	0	0	0	0	0	0	0	0	0	4355	0	0	0	0
dsDNA_phage_326	11304	TEMPERATE	0	0	1	GCA_002021875.1	Streptomyces	Streptomyces hygroscopicus	NA	NA	NA	NA	NA	NA	0	0	0	0	0	0	399	0	0	0	0	0	0	0	0	0
dsDNA_phage_327	10078	LYTIC	0	0	1	GCA_000024025.1	Catenulispora	Catenulispora acidiphila DSM 44928	NA	NA	NA	NA	NA	NA	0	0	0	0	0	0	256	0	0	0	0	0	0	0	0	0
dsDNA_phage_328	36342	LYTIC	0	0	1	NA	NA	NA	NA	NA	NA	NA	NA	NA	0	0	0	0	0	0	0	0	8682	0	480	0	0	0	0	0
dsDNA_phage_329	36032	LYTIC	0	0	1	NA	NA	NA	NA	NA	NA	NA	NA	NA	0	0	0	0	0	0	0	0	10165	0	1137	0	0	0	0	0
dsDNA_phage_33	52201	LYTIC	1	0	0	NA	NA	NA	1492	0	NO	VC	NA	NA	2570	0	650	0	0	0	0	0	0	0	1287	0	824	0	0	0
dsDNA_phage_330	10720	LYTIC	0	0	1	NA	NA	NA	NA	NA	NA	NA	NA	NA	0	0	0	0	0	0	458	0	0	0	0	0	0	0	0	0
dsDNA_phage_331	12864	LYTIC	0	0	1	GCA_001579805.1	Pseudomonas	Pseudomonas azotoformans	NA	NA	NA	NA	NA	NA	0	0	0	0	0	0	0	0	0	0	0	0	0	0	0	0
dsDNA_phage_332	19427	LYTIC	0	0	1	GCA_000092885.1	Burkholderia	Burkholderia sp. CCGE1002	NA	NA	NA	NA	NA	NA	0	0	0	0	0	0	942	0	0	0	0	0	0	0	0	0
dsDNA_phage_333	10279	LYTIC	0	0	1	GCA_001612705.1	Pseudomonas	Pseudomonas fluorescens	NA	NA	NA	NA	NA	NA	0	0	0	0	0	0	0	0	0	0	0	1841	0	0	0	0
dsDNA_phage_334	18080	LYTIC	0	0	1	GCA_000963495.1	Pseudomonas	Pseudomonas fluorescens PICF7	1485	0	NO	VC	NA	NA	0	0	0	0	0	0	0	0	0	0	0	2511	0	0	0	0
dsDNA_phage_335	11279	LYTIC	0	0	1	GCA_001708465.1	Pseudomonas	Pseudomonas fluorescens	1487	0	NO	OUTLIER	NA	NA	0	0	0	0	0	0	0	0	0	0	0	4713	0	0	0	0
dsDNA_phage_336	15957	LYTIC	0	0	1	GCA_002874965.1	Pseudomonas	Pseudomonas sp. NC02	NA	NA	NA	NA	NA	NA	0	0	0	0	0	0	0	0	0	0	0	10465	0	0	0	0
dsDNA_phage_337	26204	LYTIC	0	0	1	GCA_002028325.1	Pseudomonas	Pseudomonas veronii	1480	0	NO	VC	NA	NA	0	0	0	0	0	0	0	0	0	0	0	9707	0	0	0	0
dsDNA_phage_338	38805	LYTIC	0	0	1	NA	NA	NA	468	0	YES	VC	Siphoviridae	NA	0	0	0	0	0	0	0	0	0	0	0	0	3507	0	0	0
dsDNA_phage_339	10842	LYTIC	0	0	1	NA	NA	NA	NA	NA	NA	NA	NA	NA	0	0	0	0	0	0	564	0	0	0	0	0	0	0	0	0
dsDNA_phage_34	34643	TEMPERATE	1	0	0	NA	NA	NA	NA	NA	NA	NA	NA	NA	2506	0	0	0	0	0	0	0	0	0	0	0	0	0	0	0
dsDNA_phage_340	11714	LYTIC	0	0	1	NA	NA	NA	NA	NA	NA	NA	NA	NA	0	0	0	0	0	0	501	0	0	0	0	0	0	0	0	0
dsDNA_phage_341	26288	LYTIC	0	0	1	NA	NA	NA	NA	NA	NA	NA	NA	NA	0	593	8945	0	1200	0	861	0	0	0	0	0	0	0	0	0
dsDNA_phage_342	20540	LYTIC	0	0	1	NA	NA	NA	1493	0	NO	VC	NA	NA	0	0	0	0	0	0	1500	0	0	0	0	0	0	0	0	0
dsDNA_phage_343	10858	LYTIC	0	0	1	GCA_001708465.1	Pseudomonas	Pseudomonas fluorescens	NA	NA	NA	NA	NA	NA	0	0	0	0	0	0	0	0	0	0	0	4082	0	0	0	0
dsDNA_phage_344	23851	TEMPERATE	0	0	1	NA	NA	NA	NA	NA	NA	NA	NA	NA	0	0	0	0	0	0	8333	0	0	0	0	0	0	0	0	0
dsDNA_phage_345	15940	LYTIC	0	0	1	GCA_002222635.1	Sulfitobacter	Sulfitobacter pseudonitzschiae	NA	NA	NA	NA	NA	NA	0	0	0	0	0	0	0	0	2017	0	0	0	0	0	0	0
dsDNA_phage_346	40911	LYTIC	0	0	1	GCA_001612705.1	Pseudomonas	Pseudomonas fluorescens	1468	0	NO	OUTLIER	NA	NA	0	0	0	0	0	0	0	0	0	0	0	9282	0	0	0	0
dsDNA_phage_347	13382	LYTIC	0	0	1	NA	NA	NA	1359	0	NO	OUTLIER	NA	NA	0	0	0	0	0	0	0	0	0	0	0	0	1362	0	0	0
dsDNA_phage_348	36737	TEMPERATE	0	0	1	NA	NA	NA	NA	NA	NA	NA	NA	NA	0	0	0	0	1616	0	0	0	4055	0	314	0	1220	0	0	0
dsDNA_phage_349	10055	LYTIC	0	0	1	NA	NA	NA	NA	NA	NA	NA	NA	NA	0	0	0	0	501	0	0	0	0	0	0	0	0	0	0	0
dsDNA_phage_35	75109	LYTIC	1	0	0	NA	NA	NA	167	0	NO	VC	NA	NA	3688	0	1024	0	0	0	0	0	0	0	1756	0	1222	0	0	0
dsDNA_phage_350	19908	LYTIC	0	0	1	GCA_000293885.3	Pseudomonas	Pseudomonas fluorescens NCIMB 11764	1494	0	NO	VC	NA	NA	0	0	0	0	0	0	0	0	0	0	0	0	0	0	0	0
dsDNA_phage_351	17750	LYTIC	0	0	1	NA	NA	NA	NA	NA	NA	NA	NA	NA	0	0	0	0	0	0	0	0	0	0	0	1186	0	0	0	0
dsDNA_phage_352	11046	TEMPERATE	0	0	1	GCA_001302585.1	Kibdelosporangium	Kibdelosporangium phytohabitans	NA	NA	NA	NA	NA	NA	0	0	0	0	181	0	365	0	0	0	0	0	0	0	0	0
dsDNA_phage_353	27879	LYTIC	0	0	1	NA	NA	NA	NA	NA	NA	NA	NA	NA	0	0	0	0	0	0	5086	0	0	0	0	0	0	0	0	0
dsDNA_phage_354	14912	LYTIC	0	0	1	GCA_002257585.1	Mucilaginibacter	Mucilaginibacter sp. BJC16-A31	NA	NA	NA	NA	NA	NA	0	0	0	0	0	0	0	0	0	0	0	0	1099	0	0	0
dsDNA_phage_355	23522	LYTIC	0	0	1	NA	NA	NA	NA	NA	NA	NA	NA	NA	0	1805	974	0	0	0	0	0	0	0	0	0	0	0	0	0
dsDNA_phage_356	17739	LYTIC	0	0	1	NA	NA	NA	NA	NA	NA	NA	NA	NA	0	0	0	0	0	0	856	0	0	0	0	0	0	0	0	0
dsDNA_phage_357	10596	LYTIC	0	0	1	NA	NA	NA	NA	NA	NA	NA	NA	NA	0	0	0	0	0	0	344	0	0	0	0	331	0	0	0	0
dsDNA_phage_358	10362	LYTIC	0	0	1	GCA_001708465.1	Pseudomonas	Pseudomonas fluorescens	NA	NA	NA	NA	NA	NA	0	276	0	0	0	0	0	0	0	0	0	6043	0	0	0	0
dsDNA_phage_359	27233	LYTIC	0	0	1	GCA_001579785.1	Clostridium	Clostridium perfringens	NA	NA	NA	NA	NA	NA	0	0	0	0	0	0	0	0	0	0	0	0	1986	0	0	0
dsDNA_phage_36	19649	LYTIC	1	0	0	NA	NA	NA	NA	NA	NA	NA	NA	NA	0	0	0	0	0	0	0	0	0	0	0	0	0	0	396	0
dsDNA_phage_360	22145	LYTIC	0	0	1	GCA_001579805.1	Pseudomonas	Pseudomonas azotoformans	NA	NA	NA	NA	NA	NA	0	0	0	0	0	0	0	0	0	0	0	3709	0	0	0	0
dsDNA_phage_361	10133	LYTIC	0	0	1	GCA_001708485.1	Pseudomonas	Pseudomonas fluorescens	NA	NA	NA	NA	NA	NA	0	321	0	0	0	0	0	0	0	0	0	8744	0	0	0	0
dsDNA_phage_362	12748	LYTIC	0	0	1	NA	NA	NA	1495	0	NO	VC	NA	NA	0	0	0	0	0	0	0	0	0	0	0	0	0	0	0	0
dsDNA_phage_363	16600	LYTIC	0	0	1	NA	NA	NA	NA	NA	NA	NA	NA	NA	0	0	0	0	0	0	0	0	0	0	0	0	0	0	0	0
dsDNA_phage_364	13255	LYTIC	0	0	1	NA	NA	NA	1469	0	NO	VC	NA	NA	0	0	0	0	0	0	588	0	0	0	0	0	0	0	0	0
dsDNA_phage_365	11992	LYTIC	0	0	1	NA	NA	NA	NA	NA	NA	NA	NA	NA	0	0	0	0	0	0	0	0	0	0	0	836	0	0	0	0
dsDNA_phage_366	20062	LYTIC	0	0	1	NA	NA	NA	990	0	NO	VC	NA	NA	0	0	0	0	0	0	0	0	0	0	0	62999	0	0	0	0
dsDNA_phage_367	12096	LYTIC	0	0	1	NA	NA	NA	NA	NA	NA	NA	NA	NA	0	0	0	0	0	0	0	0	394	0	213	0	0	0	0	0
dsDNA_phage_368	11393	LYTIC	0	0	1	GCA_000016645.1	Flavobacterium	Flavobacterium johnsoniae UW101	NA	NA	NA	NA	NA	NA	0	0	0	0	0	0	0	0	0	0	0	0	864	0	0	0
dsDNA_phage_369	12745	LYTIC	0	0	1	GCA_001579805.1	Pseudomonas	Pseudomonas azotoformans	NA	NA	NA	NA	NA	NA	0	0	0	0	0	0	0	0	0	0	0	685	0	0	0	0
dsDNA_phage_37	143631	TEMPERATE	1	0	0	NA	NA	NA	167	1	NO	VC	NA	NA	0	0	0	0	0	0	0	0	0	0	2849	0	6083	0	0	0
dsDNA_phage_370	10881	LYTIC	0	0	1	NA	NA	NA	NA	NA	NA	NA	NA	NA	0	0	0	0	0	0	0	0	661	0	207	0	514	0	0	0
dsDNA_phage_371	11354	TEMPERATE	0	0	1	NA	NA	NA	NA	NA	NA	NA	NA	NA	0	0	0	0	0	0	0	0	0	0	0	1107	0	0	0	0
dsDNA_phage_372	10656	LYTIC	0	0	1	NA	NA	NA	NA	NA	NA	NA	NA	NA	0	468	0	0	261	0	0	0	0	0	0	0	0	0	0	0
dsDNA_phage_373	27436	TEMPERATE	0	0	1	NA	NA	NA	NA	NA	NA	NA	NA	NA	0	0	0	0	0	0	0	0	0	2438	4193	0	39436	0	0	0
dsDNA_phage_374	13566	LYTIC	0	0	1	GCA_001708465.1	Pseudomonas	Pseudomonas fluorescens	1496	0	NO	VC	NA	NA	0	0	0	0	0	0	0	0	0	0	0	4789	0	0	0	0
dsDNA_phage_375	14275	LYTIC	0	0	1	NA	NA	NA	NA	NA	NA	NA	NA	NA	0	0	0	0	0	0	0	0	0	0	0	1013	0	0	0	0
dsDNA_phage_376	32618	LYTIC	0	0	1	GCA_000299355.1	Gottschalkia	Gottschalkia acidurici 9a	NA	NA	NA	NA	NA	NA	0	0	0	0	0	0	0	0	0	0	0	0	2583	0	0	0
dsDNA_phage_377	10019	LYTIC	0	0	1	GCA_002028325.1	Pseudomonas	Pseudomonas veronii	NA	NA	NA	NA	NA	NA	0	0	0	0	0	0	0	0	0	0	0	4151	0	0	0	0
dsDNA_phage_378	39189	LYTIC	0	0	1	NA	NA	NA	NA	NA	NA	NA	NA	NA	0	0	0	0	0	0	0	0	8506	0	736	0	0	0	0	0
dsDNA_phage_379	10728	LYTIC	0	0	1	GCA_001742225.1	Novosphingobium	Novosphingobium resinovorum	NA	NA	NA	NA	NA	NA	0	0	0	0	0	0	363	0	0	0	0	0	0	0	0	0
dsDNA_phage_38	11953	TEMPERATE	1	0	0	GCA_001618865.1	Luteitalea	Luteitalea pratensis	1462	0	NO	VC	NA	NA	0	0	0	0	0	383	0	325	355	316	0	0	0	0	0	560
dsDNA_phage_380	19080	LYTIC	0	0	1	NA	NA	NA	1493	0	NO	VC	NA	NA	0	0	536	0	6240	0	0	0	0	0	0	0	0	0	0	0
dsDNA_phage_381	10682	LYTIC	0	0	1	NA	NA	NA	990	0	NO	VC	NA	NA	0	0	0	0	0	0	0	0	0	0	0	1663	0	0	0	0
dsDNA_phage_382	20861	LYTIC	1	0	1	NA	NA	NA	NA	NA	NA	NA	NA	NA	0	0	0	0	0	0	1348	0	0	0	0	0	0	0	0	0
dsDNA_phage_383	11790	LYTIC	0	0	1	GCA_002844315.1	Candidatus	Candidatus Hodgkinia cicadicola	NA	NA	NA	NA	NA	NA	0	0	0	0	0	0	0	0	605	0	156	0	0	0	0	0
dsDNA_phage_384	12513	TEMPERATE	0	0	1	NA	NA	NA	NA	NA	NA	NA	NA	NA	0	0	0	0	0	0	0	0	0	0	0	1264	0	0	0	0
dsDNA_phage_385	12176	LYTIC	0	0	1	GCA_000494755.1	Actinoplanes	Actinoplanes friuliensis DSM 7358	NA	NA	NA	NA	NA	NA	0	0	0	0	874	0	0	0	0	0	0	0	0	0	0	0
dsDNA_phage_386	11992	LYTIC	0	0	1	GCA_001542625.2	Streptomyces	Streptomyces griseochromogenes	NA	NA	NA	NA	NA	NA	0	0	0	0	403	0	710	0	0	0	0	0	0	0	0	0
dsDNA_phage_387	10662	LYTIC	0	0	1	GCA_002128325.1	Pseudomonas	Pseudomonas fragi	NA	NA	NA	NA	NA	NA	0	0	0	0	0	0	0	0	0	0	0	2658	0	0	0	0
dsDNA_phage_388	15078	LYTIC	0	0	1	GCA_001612705.1	Pseudomonas	Pseudomonas fluorescens	NA	NA	NA	NA	NA	NA	0	0	0	0	0	0	0	0	0	0	0	0	0	0	0	0
dsDNA_phage_389	11784	LYTIC	0	0	1	NA	NA	NA	NA	NA	NA	NA	NA	NA	0	466	0	0	0	0	0	0	0	0	0	1225	0	0	0	0
dsDNA_phage_39	11003	LYTIC	1	0	0	NA	NA	NA	NA	NA	NA	NA	NA	NA	301	0	0	243	0	0	0	143	0	0	152	138	170	0	0	0
dsDNA_phage_390	14695	LYTIC	0	0	1	GCA_000963495.1	Pseudomonas	Pseudomonas fluorescens PICF7	NA	NA	NA	NA	NA	NA	0	0	0	0	0	0	0	0	0	0	0	4126	0	0	0	0
dsDNA_phage_391	99405	LYTIC	0	1	1	NA	NA	NA	713	5	NO	VC	NA	NA	0	9901	0	0	0	0	0	0	0	0	0	268548	1904	0	0	0
dsDNA_phage_392	22599	LYTIC	0	0	1	GCA_001302585.1	Kibdelosporangium	Kibdelosporangium phytohabitans	948	0	NO	OUTLIER	NA	NA	0	0	0	0	4239	0	0	0	0	0	0	0	0	0	0	0
dsDNA_phage_393	10294	LYTIC	0	0	1	NA	NA	NA	NA	NA	NA	NA	NA	NA	0	0	0	0	0	0	285	0	0	0	0	204	169	0	0	0
dsDNA_phage_394	18920	LYTIC	0	0	1	NA	NA	NA	162	0	NO	VC	NA	NA	0	2216	0	0	0	0	0	0	4045	0	137	0	0	0	0	0
dsDNA_phage_395	10795	LYTIC	0	0	1	NA	NA	NA	989	0	NO	VC	NA	NA	0	837	0	0	0	0	0	0	460	0	0	16923	0	0	0	0
dsDNA_phage_396	10659	LYTIC	0	0	1	GCA_001612705.1	Pseudomonas	Pseudomonas fluorescens	1477	0	NO	VC	NA	NA	0	0	0	0	0	0	0	0	0	0	0	0	0	0	0	0
dsDNA_phage_397	39430	LYTIC	0	0	1	NA	NA	NA	NA	NA	NA	NA	NA	NA	0	0	0	0	0	0	0	0	7843	0	466	0	0	0	0	0
dsDNA_phage_398	29549	TEMPERATE	0	0	1	NA	NA	NA	NA	NA	NA	NA	NA	NA	0	0	0	0	0	0	2935	0	0	0	0	0	0	0	0	0
dsDNA_phage_399	17242	LYTIC	0	0	1	GCA_002128325.1	Pseudomonas	Pseudomonas fragi	NA	NA	NA	NA	NA	NA	0	0	0	0	0	0	0	0	0	0	0	4822	0	0	0	0
dsDNA_phage_4	12868	LYTIC	1	0	0	GCA_000418325.1	Sorangium	Sorangium cellulosum So0157-2	NA	NA	NA	NA	NA	NA	0	0	0	0	0	0	0	0	0	0	0	0	0	0	0	0
dsDNA_phage_40	12718	LYTIC	1	0	0	GCA_001263205.1	Labilithrix	Labilithrix luteola	NA	NA	NA	NA	NA	NA	0	0	427	0	133	0	0	0	0	0	0	0	0	0	0	0
dsDNA_phage_400	10910	LYTIC	0	0	1	NA	NA	NA	1081	0	NO	OUTLIER	NA	NA	0	0	0	0	47	0	724	0	0	0	0	0	17	0	0	0
dsDNA_phage_401	12370	LYTIC	0	0	1	GCA_000963495.1	Pseudomonas	Pseudomonas fluorescens PICF7	NA	NA	NA	NA	NA	NA	0	0	0	0	0	0	0	0	0	0	0	1693	0	0	0	0
dsDNA_phage_402	13384	LYTIC	0	0	1	GCA_001007005.1	Pseudomonas	Pseudomonas sp. CCOS 191	NA	NA	NA	NA	NA	NA	0	0	0	0	0	0	0	0	0	0	0	3061	0	0	0	0
dsDNA_phage_403	11594	LYTIC	0	0	1	GCA_002874965.1	Pseudomonas	Pseudomonas sp. NC02	NA	NA	NA	NA	NA	NA	0	0	0	0	0	0	0	0	0	0	0	3578	0	0	0	0
dsDNA_phage_404	25027	LYTIC	0	0	1	NA	NA	NA	NA	NA	NA	NA	NA	NA	0	0	0	0	0	0	4832	0	0	0	0	0	0	0	0	0
dsDNA_phage_405	38416	LYTIC	0	0	1	NA	NA	NA	NA	NA	NA	NA	NA	NA	0	0	0	0	0	0	2029	0	0	0	0	0	0	0	0	0
dsDNA_phage_406	19427	LYTIC	0	0	1	NA	NA	NA	NA	NA	NA	NA	NA	NA	0	0	0	0	0	0	0	0	0	0	159	0	1120	0	0	0
dsDNA_phage_407	14296	TEMPERATE	0	0	1	GCA_002216065.1	Chryseobacterium	Chryseobacterium sp. T16E-39	NA	NA	NA	NA	NA	NA	0	0	0	0	0	0	0	0	0	0	0	0	922	0	0	0
dsDNA_phage_408	15743	LYTIC	0	0	1	NA	NA	NA	NA	NA	NA	NA	NA	NA	0	0	0	0	0	0	0	0	0	0	0	15038	0	0	0	0
dsDNA_phage_409	18521	TEMPERATE	0	0	1	NA	NA	NA	NA	NA	NA	NA	NA	NA	0	0	0	0	0	0	0	0	0	0	0	0	0	0	0	0
dsDNA_phage_41	14237	LYTIC	1	0	0	GCA_001618865.1	Luteitalea	Luteitalea pratensis	NA	NA	NA	NA	NA	NA	0	0	0	0	0	0	0	0	0	0	0	0	0	0	0	156
dsDNA_phage_410	11841	LYTIC	0	0	1	NA	NA	NA	291	0	NO	VC	NA	NA	0	0	0	0	0	0	0	0	0	0	101	0	1065	0	0	0
dsDNA_phage_411	12846	LYTIC	0	0	1	GCA_001302585.1	Kibdelosporangium	Kibdelosporangium phytohabitans	NA	NA	NA	NA	NA	NA	0	0	438	0	2018	0	0	0	0	0	0	0	0	0	0	0
dsDNA_phage_412	10910	LYTIC	0	0	1	NA	NA	NA	NA	NA	NA	NA	NA	NA	0	0	0	0	0	0	0	0	0	0	0	0	552	0	0	0
dsDNA_phage_413	10647	LYTIC	0	0	1	NA	NA	NA	NA	NA	NA	NA	NA	NA	0	374	0	0	0	0	0	0	0	0	0	965	0	0	0	0
dsDNA_phage_414	46730	TEMPERATE	0	0	1	NA	NA	NA	NA	NA	NA	NA	NA	NA	0	0	0	0	0	0	0	0	0	0	0	7002	0	0	0	0
dsDNA_phage_415	51291	LYTIC	0	0	1	NA	NA	NA	861	0	YES	VC	Zobellviridae	NA	0	0	0	0	0	0	0	0	0	0	0	177631	0	0	0	0
dsDNA_phage_416	11387	LYTIC	0	0	1	NA	NA	NA	1478	0	NO	VC	NA	NA	0	0	0	0	0	0	640	0	0	0	0	0	0	0	0	0
dsDNA_phage_417	11037	LYTIC	0	0	1	NA	NA	NA	NA	NA	NA	NA	NA	NA	0	0	0	0	0	0	0	0	0	0	0	6753	0	0	0	0
dsDNA_phage_418	10244	LYTIC	0	0	1	GCA_000494755.1	Actinoplanes	Actinoplanes friuliensis DSM 7358	NA	NA	NA	NA	NA	NA	0	0	0	0	833	0	0	0	0	0	0	0	0	0	0	0
dsDNA_phage_419	14967	LYTIC	0	0	1	GCA_001612705.1	Pseudomonas	Pseudomonas fluorescens	1262	0	NO	OUTLIER	NA	NA	0	564	0	0	0	0	0	0	0	0	0	13343	0	0	0	0
dsDNA_phage_42	41777	LYTIC	1	0	0	GCA_000024025.1	Catenulispora	Catenulispora acidiphila DSM 44928	1493	0	NO	VC	NA	NA	0	0	0	0	0	0	0	0	2694	0	0	0	0	0	0	0
dsDNA_phage_420	10802	LYTIC	0	0	1	GCA_002874965.1	Pseudomonas	Pseudomonas sp. NC02	NA	NA	NA	NA	NA	NA	0	0	0	0	0	0	0	0	0	0	0	5854	0	0	0	0
dsDNA_phage_421	17353	LYTIC	0	0	1	NA	NA	NA	1487	0	NO	OUTLIER	NA	NA	0	0	0	0	0	0	0	0	0	0	0	0	0	0	0	0
dsDNA_phage_422	20899	LYTIC	0	0	1	NA	NA	NA	NA	NA	NA	NA	NA	NA	0	0	0	0	924	0	3342	0	0	0	0	0	0	0	0	0
dsDNA_phage_423	12877	LYTIC	0	0	1	NA	NA	NA	NA	NA	NA	NA	NA	NA	0	0	0	0	0	0	459	0	0	0	0	0	0	0	0	0
dsDNA_phage_424	21186	LYTIC	0	0	1	NA	NA	NA	NA	NA	NA	NA	NA	NA	0	0	0	0	0	0	0	0	0	0	0	0	1083	0	0	0
dsDNA_phage_425	10846	LYTIC	0	0	1	GCA_001618865.1	Luteitalea	Luteitalea pratensis	NA	NA	NA	NA	NA	NA	0	0	0	0	0	0	896	0	0	0	0	0	0	0	0	0
dsDNA_phage_426	10967	LYTIC	0	0	1	NA	NA	NA	NA	NA	NA	NA	NA	NA	0	0	0	0	371	0	1946	0	0	0	0	0	0	0	0	0
dsDNA_phage_427	10327	LYTIC	0	0	1	GCA_002874965.1	Pseudomonas	Pseudomonas sp. NC02	NA	NA	NA	NA	NA	NA	0	0	0	0	0	0	0	0	0	0	0	0	0	0	0	0
dsDNA_phage_428	13435	LYTIC	0	0	1	NA	NA	NA	NA	NA	NA	NA	NA	NA	0	836	0	0	0	0	0	0	0	0	0	0	0	0	0	0
dsDNA_phage_429	15047	TEMPERATE	0	0	1	NA	NA	NA	NA	NA	NA	NA	NA	NA	0	0	0	0	250	0	1516	0	0	0	0	0	0	0	0	0
dsDNA_phage_43	11463	LYTIC	1	0	0	GCA_001700945.1	Rhodococcus	Rhodococcus sp. WB1	NA	NA	NA	NA	NA	NA	200	0	311	0	0	0	149	0	0	0	271	0	311	0	207	0
dsDNA_phage_430	48790	TEMPERATE	1	1	1	NA	NA	NA	NA	NA	NA	NA	NA	NA	906	0	0	0	1457	0	12016	0	0	0	0	0	0	0	0	0
dsDNA_phage_431	12855	LYTIC	0	0	1	NA	NA	NA	1049	0	NO	VC	NA	NA	0	0	0	0	0	0	0	0	4571	0	268	0	344	0	0	0
dsDNA_phage_432	12014	LYTIC	0	0	1	NA	NA	NA	1049	0	NO	VC	NA	NA	0	0	0	0	494	0	371	0	2499	0	198	0	519	0	0	0
dsDNA_phage_433	13479	LYTIC	0	0	1	GCA_000203875.1	Ralstonia	Ralstonia eutropha JMP134	NA	NA	NA	NA	NA	NA	0	0	509	0	162	0	293	0	0	0	0	0	0	0	0	0
dsDNA_phage_434	10126	TEMPERATE	0	0	1	NA	NA	NA	NA	NA	NA	NA	NA	NA	0	0	0	0	0	0	0	0	0	0	0	0	543	0	0	0
dsDNA_phage_435	16752	LYTIC	0	0	1	NA	NA	NA	NA	NA	NA	NA	NA	NA	0	0	0	0	0	0	0	0	641	0	203	0	0	0	0	0
dsDNA_phage_436	10232	LYTIC	0	0	1	NA	NA	NA	NA	NA	NA	NA	NA	NA	0	0	0	0	0	0	325	0	0	0	0	0	0	0	0	0
dsDNA_phage_437	19646	LYTIC	0	0	1	NA	NA	NA	NA	NA	NA	NA	NA	NA	0	0	0	0	0	0	4046	0	0	0	0	0	0	0	0	0
dsDNA_phage_438	12873	TEMPERATE	0	0	1	GCA_001618865.1	Luteitalea	Luteitalea pratensis	NA	NA	NA	NA	NA	NA	0	0	0	0	0	0	680	0	0	0	0	0	0	0	0	0
dsDNA_phage_439	17940	LYTIC	0	0	1	GCA_002007785.1	Pseudomonas	Pseudomonas azotoformans	NA	NA	NA	NA	NA	NA	0	0	0	0	0	0	0	0	0	0	0	0	0	0	0	0
dsDNA_phage_44	11426	TEMPERATE	1	0	0	GCA_000019965.1	Opitutus	Opitutus terrae PB90-1	NA	NA	NA	NA	NA	NA	0	0	0	0	0	0	0	0	0	0	0	0	228	275	0	0
dsDNA_phage_440	12270	LYTIC	0	0	1	NA	NA	NA	NA	NA	NA	NA	NA	NA	0	0	0	0	0	0	0	0	0	0	0	0	640	0	0	0
dsDNA_phage_441	10140	LYTIC	0	0	1	GCA_002874965.1	Pseudomonas	Pseudomonas sp. NC02	NA	NA	NA	NA	NA	NA	0	0	0	0	0	0	0	0	0	0	0	5521	0	0	0	0
dsDNA_phage_442	21714	LYTIC	0	0	1	NA	NA	NA	989	0	NO	VC	NA	NA	0	0	0	0	0	0	0	0	0	0	0	19449	0	0	0	0
dsDNA_phage_443	12623	LYTIC	0	0	1	NA	NA	NA	NA	NA	NA	NA	NA	NA	292	0	0	0	0	0	2268	0	0	0	0	0	0	0	0	0
dsDNA_phage_444	12894	LYTIC	0	0	1	NA	NA	NA	1254	0	YES	OUTLIER	NA	NA	0	0	0	0	0	0	543	0	0	0	0	0	0	0	0	0
dsDNA_phage_445	37857	LYTIC	0	0	1	GCA_000257545.3	Pseudomonas	Pseudomonas mandelii JR-1	162	0	NO	VC	NA	NA	0	1036	0	0	0	0	0	0	2256	0	0	82199	0	0	0	0
dsDNA_phage_446	11721	LYTIC	0	0	1	GCA_002355315.1	Pseudomonas	Pseudomonas frederiksbergensis	1494	0	NO	VC	NA	NA	0	0	0	0	0	0	0	0	0	0	0	2388	0	0	0	0
dsDNA_phage_447	12966	LYTIC	0	0	1	GCA_900019315.1	Candidatus	Candidatus Tremblaya princeps	NA	NA	NA	NA	NA	NA	0	0	0	0	0	0	756	0	0	0	0	0	0	0	0	0
dsDNA_phage_448	12433	LYTIC	0	0	1	GCA_000599545.1	Rhodococcus	Rhodococcus opacus PD630	NA	NA	NA	NA	NA	NA	0	0	0	0	0	0	948	0	0	0	0	0	0	0	0	0
dsDNA_phage_449	10057	LYTIC	0	0	1	NA	NA	NA	1495	0	NO	VC	NA	NA	0	130	0	0	0	0	0	0	427	0	0	0	0	0	0	0
dsDNA_phage_45	10013	LYTIC	1	0	0	GCA_000306785.1	Modestobacter	Modestobacter marinus	1461	0	NO	VC	NA	NA	0	0	0	163	0	0	0	0	0	0	0	0	0	0	0	0
dsDNA_phage_450	10435	LYTIC	0	0	1	NA	NA	NA	NA	NA	NA	NA	NA	NA	0	438	0	0	0	0	0	0	0	0	0	1155	0	0	0	0
dsDNA_phage_451	16616	LYTIC	0	0	1	GCA_002128325.1	Pseudomonas	Pseudomonas fragi	1497	0	NO	VC	NA	NA	0	0	0	0	0	0	0	0	0	0	0	4139	0	0	0	0
dsDNA_phage_452	10774	LYTIC	0	0	1	GCA_000494755.1	Actinoplanes	Actinoplanes friuliensis DSM 7358	NA	NA	NA	NA	NA	NA	0	0	0	0	676	0	0	0	0	0	0	0	0	0	0	0
dsDNA_phage_453	37495	TEMPERATE	0	0	1	GCA_001682195.1	Flammeovirga	Flammeovirga sp. MY04	NA	NA	NA	NA	NA	NA	0	0	0	0	0	0	0	0	0	0	0	0	2220	0	0	0
dsDNA_phage_454	19080	LYTIC	0	0	1	NA	NA	NA	NA	NA	NA	NA	NA	NA	0	0	0	0	0	0	1542	0	0	0	0	0	0	0	0	0
dsDNA_phage_455	20768	LYTIC	0	0	1	GCA_001263205.1	Labilithrix	Labilithrix luteola	NA	NA	NA	NA	NA	NA	0	0	0	0	0	0	0	0	1290	0	328	0	882	0	0	0
dsDNA_phage_456	10035	LYTIC	0	0	1	GCA_001612705.1	Pseudomonas	Pseudomonas fluorescens	1497	0	NO	VC	NA	NA	0	0	0	0	0	0	0	0	0	0	0	6980	0	0	0	0
dsDNA_phage_457	11950	LYTIC	0	0	1	GCA_001612705.1	Pseudomonas	Pseudomonas fluorescens	NA	NA	NA	NA	NA	NA	0	0	0	0	0	0	0	0	0	0	0	0	0	0	0	0
dsDNA_phage_458	10308	LYTIC	0	0	1	GCA_002128325.1	Pseudomonas	Pseudomonas fragi	1467	0	NO	VC	NA	NA	0	0	0	0	0	0	0	0	0	0	0	1521	0	0	0	0
dsDNA_phage_459	18951	LYTIC	0	0	1	NA	NA	NA	1459	0	NO	VC	NA	NA	0	0	0	0	0	0	0	0	0	0	0	0	1077	0	0	0
dsDNA_phage_46	15271	LYTIC	1	0	0	GCA_001580455.1	Ramlibacter	Ramlibacter tataouinensis	NA	NA	NA	NA	NA	NA	760	0	454	0	374	0	1016	0	0	0	0	0	0	0	0	0
dsDNA_phage_460	10601	LYTIC	0	0	1	NA	NA	NA	NA	NA	NA	NA	NA	NA	0	0	0	0	0	0	0	0	1271	0	0	0	0	0	0	0
dsDNA_phage_461	10818	TEMPERATE	0	0	1	GCA_001611795.1	Streptomyces	Streptomyces sp. S10(2016)	NA	NA	NA	NA	NA	NA	0	0	0	0	370	0	322	0	0	0	0	0	0	0	0	0
dsDNA_phage_462	12357	LYTIC	0	0	1	GCA_002874965.1	Pseudomonas	Pseudomonas sp. NC02	NA	NA	NA	NA	NA	NA	0	0	0	0	0	0	0	0	0	0	0	3978	0	0	0	0
dsDNA_phage_463	14354	TEMPERATE	0	0	1	NA	NA	NA	NA	NA	NA	NA	NA	NA	0	0	0	0	1416	0	344	0	2098	0	174	0	378	0	0	0
dsDNA_phage_464	11668	LYTIC	0	0	1	GCA_002128325.1	Pseudomonas	Pseudomonas fragi	1496	0	NO	VC	NA	NA	0	0	0	0	0	0	0	0	0	0	0	2961	0	0	0	0
dsDNA_phage_465	11129	LYTIC	0	0	1	NA	NA	NA	990	0	NO	VC	NA	NA	0	0	0	0	0	0	0	0	0	0	0	7985	0	0	0	0
dsDNA_phage_466	10183	LYTIC	0	0	1	GCA_000816145.1	Pseudothermotoga	Pseudothermotoga hypogea DSM 11164 = NBRC 106472	NA	NA	NA	NA	NA	NA	0	0	0	0	0	0	0	0	0	0	0	0	606	0	0	0
dsDNA_phage_467	11494	LYTIC	0	0	1	GCA_002874965.1	Pseudomonas	Pseudomonas sp. NC02	1498	0	NO	VC	NA	NA	0	0	0	0	0	0	0	0	0	0	0	0	0	0	0	0
dsDNA_phage_468	14185	LYTIC	0	0	1	GCA_001547915.1	Pseudomonas	Pseudomonas sp. St29	NA	NA	NA	NA	NA	NA	0	0	0	0	0	0	0	0	0	0	0	0	0	0	0	0
dsDNA_phage_469	13548	LYTIC	0	0	1	NA	NA	NA	NA	NA	NA	NA	NA	NA	0	0	230	0	770	0	1708	0	0	0	0	0	0	0	0	0
dsDNA_phage_47	14396	TEMPERATE	1	0	0	NA	NA	NA	1250	0	YES	VC	Podoviridae	NA	184	0	0	0	0	0	162	0	0	0	176	0	256	0	0	0
dsDNA_phage_470	10973	LYTIC	0	0	1	NA	NA	NA	1463	0	NO	OUTLIER	NA	NA	0	0	0	0	0	0	759	0	0	0	0	0	0	0	0	0
dsDNA_phage_471	10560	LYTIC	0	0	1	GCA_002128325.1	Pseudomonas	Pseudomonas fragi	NA	NA	NA	NA	NA	NA	0	0	0	0	0	0	0	0	0	0	0	3494	0	0	0	0
dsDNA_phage_472	23935	LYTIC	0	0	1	NA	NA	NA	NA	NA	NA	NA	NA	NA	0	0	0	0	0	0	1652	0	0	0	0	0	0	0	0	0
dsDNA_phage_473	12011	LYTIC	0	0	1	GCA_002128325.1	Pseudomonas	Pseudomonas fragi	NA	NA	NA	NA	NA	NA	0	0	0	0	0	0	0	0	0	0	0	2196	0	0	0	0
dsDNA_phage_474	26846	LYTIC	0	0	1	NA	NA	NA	NA	NA	NA	NA	NA	NA	0	0	0	0	0	0	0	0	0	0	0	2563	0	0	0	0
dsDNA_phage_475	23699	LYTIC	0	0	1	NA	NA	NA	NA	NA	NA	NA	NA	NA	0	0	0	0	0	0	1895	0	0	0	0	0	0	0	0	0
dsDNA_phage_476	13405	LYTIC	0	0	1	NA	NA	NA	NA	NA	NA	NA	NA	NA	0	0	0	0	0	0	613	0	0	0	0	0	0	0	0	0
dsDNA_phage_477	11385	LYTIC	0	0	1	GCA_001612705.1	Pseudomonas	Pseudomonas fluorescens	NA	NA	NA	NA	NA	NA	0	0	0	0	0	0	0	0	0	0	0	7706	0	0	0	0
dsDNA_phage_478	13810	LYTIC	0	0	1	NA	NA	NA	NA	NA	NA	NA	NA	NA	0	0	0	0	0	0	0	0	0	0	0	1131	0	0	0	0
dsDNA_phage_479	13117	TEMPERATE	0	0	1	NA	NA	NA	NA	NA	NA	NA	NA	NA	0	0	0	0	0	0	0	0	524	0	123	0	0	0	0	0
dsDNA_phage_48	11082	LYTIC	1	0	0	NA	NA	NA	NA	NA	NA	NA	NA	NA	0	0	670	0	0	0	0	0	0	0	0	0	0	0	0	0
dsDNA_phage_480	10264	LYTIC	0	0	1	GCA_000963495.1	Pseudomonas	Pseudomonas fluorescens PICF7	NA	NA	NA	NA	NA	NA	0	0	0	0	0	0	0	0	0	0	0	3750	0	0	0	0
dsDNA_phage_481	13160	LYTIC	0	0	1	NA	NA	NA	NA	NA	NA	NA	NA	NA	0	0	0	0	230	0	657	0	0	0	0	0	0	0	0	0
dsDNA_phage_482	14400	LYTIC	0	0	1	GCA_000014565.1	Rhodococcus	Rhodococcus jostii RHA1	1493	0	NO	VC	NA	NA	119	146	0	0	0	0	1007	0	0	0	0	0	0	0	0	0
dsDNA_phage_483	10858	LYTIC	0	0	1	NA	NA	NA	990	0	NO	VC	NA	NA	0	0	0	0	0	0	0	0	0	0	0	5794	0	0	0	0
dsDNA_phage_484	46364	LYTIC	0	0	1	NA	NA	NA	NA	NA	NA	NA	NA	NA	0	0	0	0	0	0	2583	0	0	0	0	0	0	0	0	0
dsDNA_phage_485	10583	LYTIC	0	0	1	NA	NA	NA	NA	NA	NA	NA	NA	NA	0	0	0	0	0	0	158	0	0	0	0	6662	0	0	0	0
dsDNA_phage_486	12386	LYTIC	0	0	1	NA	NA	NA	NA	NA	NA	NA	NA	NA	0	0	0	0	0	0	0	0	0	0	0	0	0	0	0	0
dsDNA_phage_487	11225	LYTIC	0	0	1	NA	NA	NA	NA	NA	NA	NA	NA	NA	0	0	0	0	0	0	0	0	0	0	113	0	1168	0	0	0
dsDNA_phage_488	13406	LYTIC	0	0	1	NA	NA	NA	NA	NA	NA	NA	NA	NA	0	0	0	0	0	0	914	0	0	0	0	0	0	0	0	0
dsDNA_phage_489	16166	LYTIC	0	0	1	NA	NA	NA	NA	NA	NA	NA	NA	NA	0	0	0	0	196	0	323	0	0	0	0	0	0	0	0	0
dsDNA_phage_49	12256	LYTIC	1	0	0	GCA_000018005.1	Frankia	Frankia sp. EAN1pec	1458	0	NO	VC	NA	NA	0	0	0	0	0	0	0	0	0	0	0	0	0	0	0	0
dsDNA_phage_490	10505	LYTIC	0	0	1	GCA_002874965.1	Pseudomonas	Pseudomonas sp. NC02	NA	NA	NA	NA	NA	NA	0	337	0	0	0	0	0	0	0	0	0	9116	0	0	0	0
dsDNA_phage_491	11190	LYTIC	0	0	1	NA	NA	NA	NA	NA	NA	NA	NA	NA	0	0	0	0	438	0	5368	0	0	0	0	0	0	0	0	0
dsDNA_phage_492	32541	LYTIC	0	0	1	NA	NA	NA	NA	NA	NA	NA	NA	NA	0	0	0	0	0	0	2227	0	0	0	0	0	0	0	0	0
dsDNA_phage_493	43085	LYTIC	0	0	1	NA	NA	NA	NA	NA	NA	NA	NA	NA	0	0	0	0	0	0	0	0	5958	0	479	0	0	0	0	0
dsDNA_phage_494	12373	LYTIC	0	0	1	GCA_002028325.1	Pseudomonas	Pseudomonas veronii	NA	NA	NA	NA	NA	NA	0	0	0	0	0	0	0	0	0	0	0	3130	0	0	0	0
dsDNA_phage_495	23744	LYTIC	0	0	1	GCA_001708465.1	Pseudomonas	Pseudomonas fluorescens	1487	0	NO	OUTLIER	NA	NA	0	0	0	0	0	0	0	0	0	0	0	11272	0	0	0	0
dsDNA_phage_496	24668	LYTIC	0	0	1	NA	NA	NA	NA	NA	NA	NA	NA	NA	0	0	0	0	0	0	1222	0	0	0	0	0	0	0	0	0
dsDNA_phage_497	51400	LYTIC	0	0	1	GCA_000016645.1	Flavobacterium	Flavobacterium johnsoniae UW101	NA	NA	NA	NA	NA	NA	0	0	0	0	0	0	0	0	0	0	0	0	5135	0	0	0
dsDNA_phage_498	42112	LYTIC	0	0	1	NA	NA	NA	292	0	YES	VC	Siphoviridae	NA	0	1831	0	0	0	0	0	0	0	0	0	86567	0	0	0	0
dsDNA_phage_499	10208	LYTIC	0	0	1	GCA_002874965.1	Pseudomonas	Pseudomonas sp. NC02	NA	NA	NA	NA	NA	NA	0	0	0	0	0	0	0	0	0	0	0	6322	0	0	0	0
dsDNA_phage_5	12342	LYTIC	1	0	0	GCA_000184745.1	Variovorax	Variovorax paradoxus EPS	NA	NA	NA	NA	NA	NA	0	0	0	0	0	0	0	0	0	0	0	0	0	0	0	0
dsDNA_phage_50	35603	LYTIC	1	0	1	NA	NA	NA	NA	NA	NA	NA	NA	NA	0	0	0	0	4150	0	6881	0	0	0	0	0	0	0	0	0
dsDNA_phage_500	12586	LYTIC	0	0	1	NA	NA	NA	1129	0	NO	VC	NA	NA	0	0	0	0	0	0	0	0	0	0	0	12435	0	0	0	0
dsDNA_phage_501	12032	LYTIC	0	0	1	GCA_000494755.1	Actinoplanes	Actinoplanes friuliensis DSM 7358	NA	NA	NA	NA	NA	NA	0	0	0	0	858	0	0	0	0	0	0	0	0	0	0	0
dsDNA_phage_502	15394	LYTIC	0	0	1	NA	NA	NA	NA	NA	NA	NA	NA	NA	0	0	0	0	312	0	7146	0	0	0	0	0	497	0	0	0
dsDNA_phage_503	13360	TEMPERATE	0	0	1	GCA_002163625.1	Pseudomonas	Pseudomonas sp. M30-35	NA	NA	NA	NA	NA	NA	0	0	0	0	0	0	0	0	0	0	0	2025	0	0	0	0
dsDNA_phage_504	10470	LYTIC	0	0	1	NA	NA	NA	NA	NA	NA	NA	NA	NA	0	0	0	0	0	0	0	0	600	0	208	0	432	0	0	0
dsDNA_phage_505	15106	TEMPERATE	0	0	1	NA	NA	NA	NA	NA	NA	NA	NA	NA	0	0	0	0	0	0	0	0	1360	0	0	0	681	0	0	0
dsDNA_phage_506	14233	LYTIC	0	0	1	NA	NA	NA	NA	NA	NA	NA	NA	NA	0	0	0	0	0	0	937	0	0	0	0	0	0	0	0	0
dsDNA_phage_507	11203	LYTIC	0	0	1	NA	NA	NA	NA	NA	NA	NA	NA	NA	0	0	0	0	0	0	449	0	0	0	0	0	0	0	0	0
dsDNA_phage_508	21108	TEMPERATE	0	0	1	NA	NA	NA	1499	0	NO	VC	NA	NA	0	0	0	0	0	0	0	0	0	0	0	0	0	0	0	0
dsDNA_phage_509	36814	TEMPERATE	0	0	1	NA	NA	NA	976	0	YES	OUTLIER	NA	NA	0	0	0	0	5899	0	0	0	0	0	0	0	0	0	0	0
dsDNA_phage_51	17902	TEMPERATE	1	0	0	NA	NA	NA	NA	NA	NA	NA	NA	NA	873	0	190	0	0	0	0	0	0	0	366	0	233	0	0	0
dsDNA_phage_510	14732	LYTIC	0	0	1	NA	NA	NA	NA	NA	NA	NA	NA	NA	0	454	0	0	0	0	0	0	0	0	0	0	0	0	0	0
dsDNA_phage_511	16755	LYTIC	0	0	1	GCA_000011485.1	Prochlorococcus	Prochlorococcus marinus str. MIT 9313	NA	NA	NA	NA	NA	NA	0	0	0	0	0	0	902	0	0	0	0	0	0	0	0	0
dsDNA_phage_512	14353	LYTIC	0	0	1	GCA_001310225.1	Algibacter	Algibacter alginicilyticus	NA	NA	NA	NA	NA	NA	0	0	0	0	0	0	0	0	0	0	0	0	835	0	0	0
dsDNA_phage_513	11213	LYTIC	0	0	1	NA	NA	NA	NA	NA	NA	NA	NA	NA	0	0	0	0	0	0	501	0	0	0	0	0	0	0	0	0
dsDNA_phage_514	34991	LYTIC	1	0	1	NA	NA	NA	1495	0	NO	VC	NA	NA	0	0	0	0	0	0	0	0	840	0	664	0	4644	678	0	0
dsDNA_phage_515	11886	LYTIC	0	0	1	NA	NA	NA	NA	NA	NA	NA	NA	NA	0	0	0	0	0	0	0	0	0	0	181	0	1740	0	0	0
dsDNA_phage_516	10377	TEMPERATE	0	0	1	GCA_002812705.1	Achromobacter	Achromobacter spanius	NA	NA	NA	NA	NA	NA	0	0	0	0	224	0	426	0	0	0	0	0	0	0	0	0
dsDNA_phage_517	41246	TEMPERATE	0	0	1	NA	NA	NA	1427	0	NO	OUTLIER	NA	NA	0	0	0	0	0	0	0	0	0	0	441	0	5492	0	0	0
dsDNA_phage_518	13101	LYTIC	0	0	1	NA	NA	NA	NA	NA	NA	NA	NA	NA	0	0	0	0	0	0	0	0	0	0	0	0	676	0	0	0
dsDNA_phage_519	10884	LYTIC	0	0	1	NA	NA	NA	NA	NA	NA	NA	NA	NA	0	0	0	0	0	0	0	0	244	0	0	0	306	0	0	0
dsDNA_phage_52	10353	LYTIC	1	0	0	NA	NA	NA	NA	NA	NA	NA	NA	NA	0	0	269	0	105	0	190	0	0	0	0	0	0	0	0	0
dsDNA_phage_520	22714	LYTIC	0	0	1	GCA_001705175.1	Flavobacterium	Flavobacterium johnsoniae	NA	NA	NA	NA	NA	NA	0	0	0	0	0	0	0	0	0	0	0	0	1596	0	0	0
dsDNA_phage_521	10090	LYTIC	0	0	1	GCA_001708485.1	Pseudomonas	Pseudomonas fluorescens	1498	0	NO	VC	NA	NA	0	0	0	0	0	0	0	0	0	0	0	1304	0	0	0	0
dsDNA_phage_522	22196	TEMPERATE	0	0	1	NA	NA	NA	NA	NA	NA	NA	NA	NA	0	0	0	0	0	0	0	0	0	0	0	0	0	0	0	0
dsDNA_phage_523	10356	LYTIC	0	0	1	GCA_000013865.1	Polaromonas	Polaromonas sp. JS666	NA	NA	NA	NA	NA	NA	337	0	0	0	342	0	120	0	0	0	0	0	0	0	0	0
dsDNA_phage_524	17047	TEMPERATE	0	0	1	NA	NA	NA	NA	NA	NA	NA	NA	NA	0	0	0	0	0	0	1051	0	0	0	0	0	0	0	0	0
dsDNA_phage_525	30717	LYTIC	0	0	1	NA	NA	NA	989	0	NO	VC	NA	NA	0	0	0	0	0	0	0	0	6252	0	775	0	0	0	0	0
dsDNA_phage_526	10951	LYTIC	0	0	1	GCA_002215215.1	Granulosicoccus	Granulosicoccus antarcticus IMCC3135	NA	NA	NA	NA	NA	NA	0	0	0	0	0	0	0	0	0	0	0	800	0	0	0	0
dsDNA_phage_527	18617	LYTIC	0	0	1	GCA_000816465.4	Streptomyces	Streptomyces pluripotens	NA	NA	NA	NA	NA	NA	0	0	0	0	311	0	698	0	0	0	0	0	0	0	0	0
dsDNA_phage_528	16159	LYTIC	0	0	1	GCA_001612705.1	Pseudomonas	Pseudomonas fluorescens	NA	NA	NA	NA	NA	NA	0	0	0	0	0	0	0	0	0	0	0	0	0	0	0	0
dsDNA_phage_529	10311	LYTIC	0	0	1	GCA_001023535.1	Pseudomonas	Pseudomonas chlororaphis	1476	0	NO	OUTLIER	NA	NA	0	0	0	0	0	0	0	0	0	0	0	0	0	0	0	0
dsDNA_phage_53	12705	LYTIC	1	0	0	GCA_000599545.1	Rhodococcus	Rhodococcus opacus PD630	1493	0	NO	VC	NA	NA	0	0	0	0	0	0	1152	0	0	0	0	0	0	0	0	0
dsDNA_phage_530	14971	LYTIC	0	0	1	NA	NA	NA	NA	NA	NA	NA	NA	NA	0	0	0	0	0	0	784	0	0	0	0	0	0	0	0	0
dsDNA_phage_531	10756	LYTIC	0	0	1	GCA_002874965.1	Pseudomonas	Pseudomonas sp. NC02	1470	0	NO	VC	NA	NA	0	0	0	0	0	0	0	0	0	0	0	2004	0	0	0	0
dsDNA_phage_532	10324	LYTIC	0	0	1	NA	NA	NA	NA	NA	NA	NA	NA	NA	0	0	0	0	351	0	0	0	0	0	0	0	0	0	0	0
dsDNA_phage_533	12896	LYTIC	0	0	1	GCA_001186335.1	Pseudomonas	Pseudomonas trivialis	1473	0	NO	VC	NA	NA	0	305	0	0	0	0	0	0	0	0	0	7163	0	0	0	0
dsDNA_phage_534	10016	TEMPERATE	0	0	1	NA	NA	NA	1499	0	NO	VC	NA	NA	0	0	0	0	0	0	0	0	0	0	0	1359	0	0	0	0
dsDNA_phage_535	13944	LYTIC	0	0	1	GCA_000963495.1	Pseudomonas	Pseudomonas fluorescens PICF7	1486	0	NO	VC	NA	NA	0	0	0	0	0	0	0	0	0	0	0	5932	0	0	0	0
dsDNA_phage_536	13977	LYTIC	0	0	1	NA	NA	NA	NA	NA	NA	NA	NA	NA	0	0	0	0	0	0	905	0	0	0	0	0	0	0	0	0
dsDNA_phage_537	18607	LYTIC	0	0	1	GCA_002163625.1	Pseudomonas	Pseudomonas sp. M30-35	1478	0	NO	VC	NA	NA	0	0	0	0	869	0	297	0	0	0	0	0	0	0	0	0
dsDNA_phage_538	10411	LYTIC	0	1	0	NA	NA	NA	NA	NA	NA	NA	NA	NA	0	0	0	0	0	0	0	0	0	0	0	0	0	0	0	0
dsDNA_phage_539	10293	LYTIC	0	1	0	GCA_900198195.1	Tenacibaculum	Tenacibaculum jejuense	1500	0	NO	VC	NA	NA	0	0	0	0	0	0	0	0	0	0	0	0	0	0	0	0
dsDNA_phage_54	16593	LYTIC	1	0	0	NA	NA	NA	NA	NA	NA	NA	NA	NA	0	0	0	165	0	0	0	0	0	0	0	0	0	0	0	0
dsDNA_phage_540	10034	LYTIC	0	1	0	NA	NA	NA	1501	0	NO	VC	NA	NA	0	0	0	0	0	0	0	0	0	0	0	0	0	0	0	0
dsDNA_phage_541	10663	LYTIC	0	1	0	NA	NA	NA	1450	0	NO	VC	NA	NA	0	0	0	0	0	0	0	0	0	0	0	0	0	0	0	0
dsDNA_phage_542	10097	LYTIC	0	1	0	NA	NA	NA	NA	NA	NA	NA	NA	NA	0	0	0	0	0	0	0	0	0	0	0	0	0	0	0	0
dsDNA_phage_543	13629	LYTIC	0	1	0	GCA_001580455.1	Ramlibacter	Ramlibacter tataouinensis	1490	0	NO	OUTLIER	NA	NA	529	0	378	0	380	0	672	0	0	0	0	0	0	0	0	0
dsDNA_phage_544	13609	TEMPERATE	0	1	0	GCA_001017435.1	[Polyangium]	[Polyangium] brachysporum	NA	NA	NA	NA	NA	NA	360	0	211	0	602	0	624	0	0	0	0	0	0	0	0	0
dsDNA_phage_545	13199	LYTIC	0	1	0	GCA_000024345.1	Kribbella	Kribbella flavida DSM 17836	1450	0	NO	VC	NA	NA	526	777	1049	1223	0	1250	1077	1189	1550	645	681	0	1314	0	813	977
dsDNA_phage_546	13115	LYTIC	0	1	0	NA	NA	NA	1081	0	NO	OUTLIER	NA	NA	0	0	0	0	0	0	0	0	0	0	0	0	0	0	0	0
dsDNA_phage_547	11504	LYTIC	0	1	0	NA	NA	NA	1502	0	NO	VC	NA	NA	0	0	0	0	0	0	0	0	0	0	0	0	0	0	0	0
dsDNA_phage_548	10942	LYTIC	0	1	0	NA	NA	NA	NA	NA	NA	NA	NA	NA	0	0	0	0	0	0	0	0	0	0	0	0	0	0	0	0
dsDNA_phage_549	34943	LYTIC	0	1	1	NA	NA	NA	1151	0	NO	VC	NA	NA	0	0	0	0	0	0	0	0	0	0	0	0	0	0	0	0
dsDNA_phage_55	74751	TEMPERATE	1	0	1	NA	NA	NA	NA	NA	NA	NA	NA	NA	4351	1257	5730	0	9464	0	2054	0	0	0	0	0	0	0	0	0
dsDNA_phage_550	13019	LYTIC	0	1	0	GCA_000204645.1	Alicycliphilus	Alicycliphilus denitrificans K601	1503	0	NO	VC	NA	NA	1243	0	913	0	541	333	966	354	457	0	0	0	0	0	0	0
dsDNA_phage_551	13002	LYTIC	0	1	0	GCA_000263795.2	Hydrogenophaga	Hydrogenophaga sp. PBC	1504	0	NO	OUTLIER	NA	NA	558	0	484	0	341	193	672	0	0	0	0	0	0	0	0	0
dsDNA_phage_552	12877	TEMPERATE	0	1	0	GCA_001580455.1	Ramlibacter	Ramlibacter tataouinensis	NA	NA	NA	NA	NA	NA	1211	0	948	0	788	0	1493	0	0	0	0	0	0	0	0	0
dsDNA_phage_553	26030	LYTIC	0	1	0	NA	NA	NA	NA	NA	NA	NA	NA	NA	0	0	0	0	0	0	0	0	0	0	0	0	0	0	0	0
dsDNA_phage_554	19324	LYTIC	0	1	0	NA	NA	NA	NA	NA	NA	NA	NA	NA	0	0	0	0	0	0	0	0	0	0	0	0	0	0	0	0
dsDNA_phage_555	10180	LYTIC	0	1	0	NA	NA	NA	NA	NA	NA	NA	NA	NA	0	0	0	0	0	0	0	0	0	0	0	0	0	0	0	0
dsDNA_phage_556	10047	LYTIC	0	1	0	GCA_000176855.2	Acidovorax	Acidovorax avenae subsp. avenae ATCC 19860	1505	0	NO	VC	NA	NA	462	0	249	0	213	0	250	0	0	0	0	0	0	0	0	0
dsDNA_phage_557	14030	LYTIC	0	1	0	NA	NA	NA	NA	NA	NA	NA	NA	NA	0	0	0	0	0	0	0	0	0	0	0	0	0	0	0	0
dsDNA_phage_558	13815	LYTIC	0	1	0	NA	NA	NA	NA	NA	NA	NA	NA	NA	0	0	0	0	0	0	0	0	0	0	0	0	0	0	0	0
dsDNA_phage_559	13607	LYTIC	0	1	0	NA	NA	NA	NA	NA	NA	NA	NA	NA	0	0	0	0	0	0	0	0	0	0	0	0	0	0	0	0
dsDNA_phage_56	15426	LYTIC	1	0	0	GCA_001189295.1	Chondromyces	Chondromyces crocatus	1442	0	NO	OUTLIER	NA	NA	215	0	0	419	0	221	0	0	0	0	0	0	0	0	0	0
dsDNA_phage_560	13334	LYTIC	0	1	0	NA	NA	NA	NA	NA	NA	NA	NA	NA	0	0	0	0	0	0	0	0	0	0	0	0	0	0	0	0
dsDNA_phage_561	13277	LYTIC	0	1	0	NA	NA	NA	NA	NA	NA	NA	NA	NA	0	0	0	0	0	0	0	0	0	0	0	0	0	0	0	0
dsDNA_phage_562	19116	LYTIC	0	1	0	GCA_001302585.1	Kibdelosporangium	Kibdelosporangium phytohabitans	1506	0	NO	VC	NA	NA	0	0	0	0	0	0	0	0	0	0	0	0	0	0	0	0
dsDNA_phage_563	17797	LYTIC	0	1	0	GCA_002777535.1	Streptomyces	Streptomyces peucetius subsp. caesius ATCC 27952	1450	0	NO	VC	NA	NA	0	0	208	0	0	317	291	246	285	0	137	0	251	0	0	212
dsDNA_phage_564	16691	LYTIC	0	1	0	NA	NA	NA	1502	0	NO	VC	NA	NA	0	0	0	0	0	0	0	0	0	0	0	0	0	0	0	0
dsDNA_phage_565	24108	LYTIC	0	1	0	NA	NA	NA	NA	NA	NA	NA	NA	NA	0	0	9	0	0	0	0	0	0	0	0	0	0	0	0	0
dsDNA_phage_566	11100	LYTIC	0	1	0	GCA_001190925.1	Azoarcus	Azoarcus sp. CIB	1502	0	NO	VC	NA	NA	1016	0	892	0	458	930	2403	935	2632	1254	1136	614	1430	780	823	1284
dsDNA_phage_567	10937	LYTIC	0	1	0	NA	NA	NA	1502	0	NO	VC	NA	NA	0	0	0	0	0	0	0	0	0	0	0	0	0	0	0	0
dsDNA_phage_568	10828	LYTIC	0	1	0	GCA_002208825.1	Brevundimonas	Brevundimonas vesicularis	1450	0	NO	VC	NA	NA	0	0	0	0	0	0	369	0	0	0	0	0	0	0	0	0
dsDNA_phage_569	10138	LYTIC	0	1	0	NA	NA	NA	NA	NA	NA	NA	NA	NA	0	0	0	0	0	0	0	0	0	0	0	0	0	0	0	0
dsDNA_phage_57	38719	LYTIC	1	0	0	NA	NA	NA	167	2	NO	VC	NA	NA	1809	0	515	0	0	0	0	0	0	0	925	0	596	0	0	0
dsDNA_phage_570	10073	LYTIC	0	1	0	NA	NA	NA	NA	NA	NA	NA	NA	NA	0	0	0	0	0	0	0	0	0	0	0	0	0	0	0	0
dsDNA_phage_571	14192	LYTIC	0	1	0	NA	NA	NA	NA	NA	NA	NA	NA	NA	0	0	0	0	0	0	0	0	0	0	0	0	0	0	0	0
dsDNA_phage_572	13122	LYTIC	0	1	0	NA	NA	NA	NA	NA	NA	NA	NA	NA	0	0	0	0	0	0	0	0	0	0	0	0	0	0	0	0
dsDNA_phage_573	10915	LYTIC	0	1	0	NA	NA	NA	NA	NA	NA	NA	NA	NA	0	0	0	0	0	0	0	0	0	0	0	0	0	0	0	0
dsDNA_phage_574	10643	LYTIC	0	1	0	NA	NA	NA	NA	NA	NA	NA	NA	NA	0	0	0	0	0	0	0	0	0	0	0	0	0	0	0	0
dsDNA_phage_575	11011	LYTIC	0	1	0	NA	NA	NA	1454	0	NO	OUTLIER	NA	NA	0	0	0	0	0	0	0	0	0	0	0	0	0	0	0	0
dsDNA_phage_576	10014	LYTIC	0	1	0	GCA_000015325.1	Acidovorax	Acidovorax citrulli AAC00-1	NA	NA	NA	NA	NA	NA	191	0	106	0	103	0	158	0	0	0	0	0	0	0	0	0
dsDNA_phage_577	11555	LYTIC	0	1	0	NA	NA	NA	NA	NA	NA	NA	NA	NA	0	0	0	0	0	0	0	0	0	0	0	0	0	0	0	0
dsDNA_phage_578	11332	LYTIC	0	1	0	GCA_002776675.1	Candidatus	Candidatus Hodgkinia cicadicola	NA	NA	NA	NA	NA	NA	0	0	0	0	0	0	0	0	0	0	0	0	0	0	0	0
dsDNA_phage_579	11135	LYTIC	0	1	0	NA	NA	NA	NA	NA	NA	NA	NA	NA	0	0	0	0	0	0	0	0	0	0	0	0	0	0	0	0
dsDNA_phage_58	37831	LYTIC	1	0	0	NA	NA	NA	NA	NA	NA	NA	NA	NA	0	0	0	0	0	0	0	3848	0	0	0	0	0	0	0	0
dsDNA_phage_580	18919	LYTIC	0	1	0	GCA_000176855.2	Acidovorax	Acidovorax avenae subsp. avenae ATCC 19860	NA	NA	NA	NA	NA	NA	2211	0	1843	0	1353	0	2089	424	0	0	0	0	0	0	0	0
dsDNA_phage_581	17874	LYTIC	0	1	0	GCA_000494755.1	Actinoplanes	Actinoplanes friuliensis DSM 7358	1450	0	NO	VC	NA	NA	0	1028	947	1157	0	1596	1262	1486	1732	927	0	0	1263	0	868	1374
dsDNA_phage_582	17294	LYTIC	0	1	0	GCA_000219215.1	Cupriavidus	Cupriavidus necator N-1	1509	0	NO	VC	NA	NA	13	0	13	0	14	0	16	0	0	0	0	0	0	0	0	0
dsDNA_phage_583	14867	LYTIC	0	1	0	NA	NA	NA	NA	NA	NA	NA	NA	NA	439	0	356	0	0	0	0	0	233	0	0	0	523	0	0	0
dsDNA_phage_584	12232	LYTIC	0	1	0	GCA_900130075.1	Herminiimonas	Herminiimonas arsenitoxidans	1450	0	NO	VC	NA	NA	0	0	0	0	0	0	0	0	0	0	0	0	0	0	0	0
dsDNA_phage_585	37545	LYTIC	0	1	0	GCA_000240075.2	Flavobacterium	Flavobacterium columnare ATCC 49512	1451	0	NO	VC	NA	NA	80	0	38	0	29	0	0	0	32	0	0	0	78	0	0	0
dsDNA_phage_586	22505	LYTIC	0	1	0	NA	NA	NA	1507	0	NO	OUTLIER	NA	NA	280	0	228	0	0	0	0	0	177	0	0	0	397	0	0	0
dsDNA_phage_587	13871	LYTIC	0	1	0	GCA_000176855.2	Acidovorax	Acidovorax avenae subsp. avenae ATCC 19860	1504	0	NO	OUTLIER	NA	NA	0	0	0	0	0	0	0	0	0	0	0	0	0	0	0	0
dsDNA_phage_588	14335	LYTIC	0	1	0	GCA_002284895.1	Actinobacteria	Actinobacteria bacterium IMCC19121	NA	NA	NA	NA	NA	NA	0	0	0	0	0	0	0	0	0	0	0	0	0	0	0	0
dsDNA_phage_589	10460	LYTIC	0	1	0	NA	NA	NA	1511	0	NO	VC	NA	NA	0	0	0	0	0	0	0	0	0	0	0	0	0	0	0	0
dsDNA_phage_59	25451	TEMPERATE	1	0	1	GCA_001577365.1	Frondihabitans	Frondihabitans sp. PAMC 28766	975	0	YES	OUTLIER	NA	NA	856	0	381	0	337	0	1805	0	0	0	0	0	0	0	0	0
dsDNA_phage_590	27279	LYTIC	0	1	0	GCA_001936395.1	Flavobacterium	Flavobacterium columnare	1451	0	NO	VC	NA	NA	0	0	0	0	0	0	0	0	0	0	0	0	0	0	0	0
dsDNA_phage_591	11507	LYTIC	0	1	0	NA	NA	NA	NA	NA	NA	NA	NA	NA	0	0	0	0	0	0	0	0	0	0	0	0	0	0	0	0
dsDNA_phage_592	11376	LYTIC	0	1	0	NA	NA	NA	NA	NA	NA	NA	NA	NA	0	0	0	0	0	0	0	0	0	0	0	0	0	0	0	0
dsDNA_phage_593	10946	LYTIC	0	1	0	NA	NA	NA	NA	NA	NA	NA	NA	NA	526	0	361	0	222	0	282	0	0	0	0	0	0	0	0	0
dsDNA_phage_594	10747	LYTIC	0	1	0	GCA_001753225.1	Delftia	Delftia tsuruhatensis	1447	0	NO	VC	NA	NA	0	0	0	0	0	0	0	0	0	0	0	0	0	0	0	0
dsDNA_phage_595	11165	LYTIC	0	1	0	GCA_001854305.1	Cupriavidus	Cupriavidus sp. USMAA2-4	NA	NA	NA	NA	NA	NA	2365	0	1809	0	1315	418	1644	380	0	0	0	0	0	0	0	0
dsDNA_phage_596	11052	LYTIC	0	1	0	GCA_000023345.1	Variovorax	Variovorax paradoxus S110	NA	NA	NA	NA	NA	NA	2127	0	1491	0	1089	529	2130	541	0	0	770	0	0	0	0	0
dsDNA_phage_597	19120	LYTIC	0	1	0	GCA_001854325.1	Cupriavidus	Cupriavidus sp. USMAA1020	NA	NA	NA	NA	NA	NA	3284	0	2528	0	2129	0	3247	0	0	0	0	0	0	0	889	0
dsDNA_phage_598	18683	LYTIC	0	1	0	NA	NA	NA	1450	0	NO	VC	NA	NA	0	0	0	513	0	835	0	0	0	0	0	0	0	0	0	0
dsDNA_phage_599	18110	LYTIC	0	1	0	NA	NA	NA	NA	NA	NA	NA	NA	NA	0	0	0	0	0	0	0	0	0	0	0	0	0	0	0	0
dsDNA_phage_6	15093	LYTIC	1	0	0	NA	NA	NA	NA	NA	NA	NA	NA	NA	0	0	243	1017	0	275	0	0	0	0	204	327	456	621	155	231
dsDNA_phage_60	10509	LYTIC	1	0	0	NA	NA	NA	1491	0	NO	VC	NA	NA	614	0	0	0	0	0	0	0	0	0	0	0	0	0	0	0
dsDNA_phage_600	17993	LYTIC	0	1	0	GCA_000176855.2	Acidovorax	Acidovorax avenae subsp. avenae ATCC 19860	1482	0	NO	OUTLIER	NA	NA	2519	0	2150	779	1238	0	2493	762	0	0	0	0	0	0	0	0
dsDNA_phage_601	17932	LYTIC	0	1	0	GCA_000176855.2	Acidovorax	Acidovorax avenae subsp. avenae ATCC 19860	NA	NA	NA	NA	NA	NA	1976	0	1320	0	1256	0	1661	0	0	0	0	0	0	0	0	0
dsDNA_phage_602	17675	LYTIC	0	1	0	GCA_001580455.1	Ramlibacter	Ramlibacter tataouinensis	1513	0	NO	VC	NA	NA	1429	0	877	0	874	0	1467	0	0	0	0	0	0	0	0	0
dsDNA_phage_603	17200	LYTIC	0	1	0	GCA_000176855.2	Acidovorax	Acidovorax avenae subsp. avenae ATCC 19860	NA	NA	NA	NA	NA	NA	2475	0	1505	0	1393	0	1540	0	0	0	0	0	0	0	0	0
dsDNA_phage_604	14192	TEMPERATE	0	1	0	GCA_000179015.2	Alicycliphilus	Alicycliphilus denitrificans BC	1483	0	NO	OUTLIER	NA	NA	4174	0	3619	483	3441	650	4580	638	0	0	0	0	0	0	0	0
dsDNA_phage_605	14670	LYTIC	0	1	0	NA	NA	NA	NA	NA	NA	NA	NA	NA	0	0	0	0	0	0	186	0	0	0	0	0	0	0	0	0
dsDNA_phage_606	14596	LYTIC	0	1	0	GCA_001580455.1	Ramlibacter	Ramlibacter tataouinensis	1440	0	NO	OUTLIER	NA	NA	119	0	95	0	65	0	138	0	0	0	0	0	0	0	0	0
dsDNA_phage_607	14536	LYTIC	0	1	0	GCA_001580455.1	Ramlibacter	Ramlibacter tataouinensis	1514	0	NO	VC	NA	NA	1595	0	1180	0	1014	0	1218	274	0	0	0	0	0	0	0	0
dsDNA_phage_608	14305	LYTIC	0	1	0	GCA_000832305.1	Cupriavidus	Cupriavidus basilensis	NA	NA	NA	NA	NA	NA	1462	0	1070	0	863	0	1468	0	0	0	0	0	0	0	0	0
dsDNA_phage_609	14276	LYTIC	0	1	0	GCA_000215705.1	Ramlibacter	Ramlibacter tataouinensis TTB310	NA	NA	NA	NA	NA	NA	2974	0	1599	0	1513	0	1385	170	0	0	0	0	0	0	0	0
dsDNA_phage_61	107064	LYTIC	1	0	0	GCA_000816465.4	Streptomyces	Streptomyces pluripotens	NA	NA	NA	NA	NA	NA	0	0	0	0	0	0	0	0	0	0	0	0	0	0	8216	0
dsDNA_phage_610	14261	LYTIC	0	1	0	GCA_001483865.1	Roseateles	Roseateles depolymerans	NA	NA	NA	NA	NA	NA	1069	0	738	0	652	0	995	0	0	0	0	0	0	0	0	0
dsDNA_phage_611	14137	LYTIC	0	1	0	GCA_000023345.1	Variovorax	Variovorax paradoxus S110	1515	0	NO	VC	NA	NA	2020	0	1124	0	1372	0	1775	0	0	0	0	0	0	0	0	0
dsDNA_phage_612	13946	LYTIC	0	1	0	GCA_000015725.1	Methylibium	Methylibium petroleiphilum PM1	NA	NA	NA	NA	NA	NA	3826	0	2036	0	1331	0	1052	176	0	0	0	0	0	0	0	0
dsDNA_phage_613	13901	LYTIC	0	1	0	GCA_000176855.2	Acidovorax	Acidovorax avenae subsp. avenae ATCC 19860	NA	NA	NA	NA	NA	NA	1895	0	1110	0	1133	0	1185	0	0	0	0	0	0	0	0	0
dsDNA_phage_614	13872	LYTIC	0	1	0	GCA_001580455.1	Ramlibacter	Ramlibacter tataouinensis	NA	NA	NA	NA	NA	NA	1568	0	887	0	878	0	1294	0	0	0	0	0	0	0	0	0
dsDNA_phage_615	13858	LYTIC	0	1	0	GCA_000176855.2	Acidovorax	Acidovorax avenae subsp. avenae ATCC 19860	NA	NA	NA	NA	NA	NA	2650	0	1491	0	1152	0	1308	0	0	0	0	0	0	0	0	0
dsDNA_phage_616	14843	LYTIC	0	1	0	GCA_000263795.2	Hydrogenophaga	Hydrogenophaga sp. PBC	1516	0	NO	VC	NA	NA	480	0	266	0	259	0	424	0	0	0	0	0	0	0	0	0
dsDNA_phage_617	14547	LYTIC	0	1	0	GCA_000263795.2	Hydrogenophaga	Hydrogenophaga sp. PBC	NA	NA	NA	NA	NA	NA	683	0	354	0	314	0	360	58	0	0	0	0	0	0	0	0
dsDNA_phage_618	14166	LYTIC	0	1	0	GCA_002849735.1	Amycolatopsis	Amycolatopsis sp. BJA-103	1450	0	NO	VC	NA	NA	0	0	333	280	0	451	427	472	569	0	0	0	347	0	293	0
dsDNA_phage_619	13921	LYTIC	0	1	0	GCA_000730165.2	Nitrospirillum	Nitrospirillum amazonense CBAmc	1517	0	NO	VC	NA	NA	308	0	176	0	247	0	226	0	0	0	0	0	0	0	0	0
dsDNA_phage_62	45635	LYTIC	1	0	0	NA	NA	NA	1492	0	NO	VC	NA	NA	0	0	0	0	0	0	0	0	0	0	955	0	1933	0	0	0
dsDNA_phage_620	10574	LYTIC	0	1	0	GCA_001263205.1	Labilithrix	Labilithrix luteola	1450	0	NO	VC	NA	NA	292	0	326	0	156	0	642	0	570	199	303	0	434	0	299	195
dsDNA_phage_621	11962	LYTIC	0	1	0	GCA_001955695.1	Rhodoferax	Rhodoferax koreense	1514	0	NO	VC	NA	NA	0	0	0	0	0	0	0	0	0	0	0	0	0	0	0	0
dsDNA_phage_622	11449	LYTIC	0	1	0	GCA_000018665.1	Delftia	Delftia acidovorans SPH-1	NA	NA	NA	NA	NA	NA	804	0	505	0	604	0	745	0	0	0	0	0	0	0	0	0
dsDNA_phage_623	20759	LYTIC	0	1	0	NA	NA	NA	1518	0	NO	VC	NA	NA	0	0	0	0	0	0	0	0	0	0	0	0	0	0	0	0
dsDNA_phage_624	15252	LYTIC	0	1	0	GCA_000263795.2	Hydrogenophaga	Hydrogenophaga sp. PBC	1460	0	NO	OUTLIER	NA	NA	284	0	178	0	213	0	202	0	0	0	0	0	0	0	0	0
dsDNA_phage_625	15122	LYTIC	0	1	0	GCA_000176855.2	Acidovorax	Acidovorax avenae subsp. avenae ATCC 19860	1448	0	NO	VC	NA	NA	657	0	303	0	342	0	657	0	0	0	0	0	0	0	0	0
dsDNA_phage_626	15060	LYTIC	0	1	0	GCA_000176855.2	Acidovorax	Acidovorax avenae subsp. avenae ATCC 19860	NA	NA	NA	NA	NA	NA	1398	0	826	0	903	0	1432	0	0	0	0	0	0	0	0	0
dsDNA_phage_627	17695	LYTIC	0	1	0	NA	NA	NA	NA	NA	NA	NA	NA	NA	0	0	0	0	0	0	0	0	0	0	0	0	0	0	0	0
dsDNA_phage_628	10775	LYTIC	0	1	0	NA	NA	NA	NA	NA	NA	NA	NA	NA	0	0	0	0	0	0	0	0	0	0	0	0	0	0	0	0
dsDNA_phage_629	10183	LYTIC	0	1	0	NA	NA	NA	NA	NA	NA	NA	NA	NA	0	0	0	0	0	0	0	0	0	0	0	0	0	0	0	0
dsDNA_phage_63	11304	LYTIC	1	0	0	GCA_002777535.1	Streptomyces	Streptomyces peucetius subsp. caesius ATCC 27952	NA	NA	NA	NA	NA	NA	0	0	0	0	0	0	0	0	0	0	0	236	0	0	0	0
dsDNA_phage_630	18570	LYTIC	0	1	0	GCA_000015665.1	Prochlorococcus	Prochlorococcus marinus str. MIT 9515	1520	0	NO	OUTLIER	NA	NA	125	0	80	0	0	0	0	0	55	0	0	0	158	0	0	0
dsDNA_phage_631	10461	LYTIC	0	1	0	NA	NA	NA	NA	NA	NA	NA	NA	NA	0	0	0	0	0	0	0	0	0	0	0	0	0	0	0	0
dsDNA_phage_632	12433	LYTIC	0	1	0	GCA_000317475.1	Oscillatoria	Oscillatoria nigro-viridis PCC 7112	1450	0	NO	VC	NA	NA	0	0	0	0	0	0	0	0	0	0	0	0	0	0	0	0
dsDNA_phage_633	11607	LYTIC	0	1	0	GCA_002007605.1	Cellvibrio	Cellvibrio sp. PSBB023	1444	0	NO	OUTLIER	NA	NA	0	0	0	0	0	0	0	0	0	0	0	0	0	0	0	0
dsDNA_phage_634	11397	LYTIC	0	1	0	GCA_002162135.1	Cellvibrio	Cellvibrio sp. PSBB006	1441	0	NO	OUTLIER	NA	NA	0	0	0	0	0	0	0	0	0	0	0	0	0	0	0	0
dsDNA_phage_635	10778	LYTIC	0	1	0	NA	NA	NA	1454	0	NO	OUTLIER	NA	NA	0	0	0	0	0	0	0	0	0	0	0	0	0	0	0	0
dsDNA_phage_636	10685	LYTIC	0	1	0	NA	NA	NA	NA	NA	NA	NA	NA	NA	0	0	0	0	0	0	0	0	0	0	0	0	0	0	0	0
dsDNA_phage_637	10623	LYTIC	0	1	0	NA	NA	NA	NA	NA	NA	NA	NA	NA	0	0	0	0	0	0	0	0	0	0	0	0	0	0	0	0
dsDNA_phage_638	10424	LYTIC	0	1	0	NA	NA	NA	NA	NA	NA	NA	NA	NA	0	0	0	0	0	0	0	0	0	0	0	0	0	0	0	0
dsDNA_phage_639	10402	LYTIC	0	1	0	NA	NA	NA	NA	NA	NA	NA	NA	NA	0	0	0	0	0	0	0	0	0	0	0	0	0	0	0	0
dsDNA_phage_64	15176	LYTIC	1	0	0	GCA_001189295.1	Chondromyces	Chondromyces crocatus	NA	NA	NA	NA	NA	NA	0	0	0	0	0	0	0	499	0	0	0	0	0	0	0	652
dsDNA_phage_640	10322	LYTIC	0	1	0	NA	NA	NA	NA	NA	NA	NA	NA	NA	0	0	0	0	0	0	0	0	0	0	0	0	0	0	0	0
dsDNA_phage_641	10197	LYTIC	0	1	0	GCA_000147715.3	Mesotoga	Mesotoga prima MesG1.Ag.4.2	NA	NA	NA	NA	NA	NA	0	0	0	0	0	0	0	0	0	0	0	0	0	0	0	0
dsDNA_phage_642	10055	LYTIC	0	1	0	NA	NA	NA	NA	NA	NA	NA	NA	NA	0	0	0	0	0	0	0	0	0	0	0	0	0	0	0	0
dsDNA_phage_643	10448	LYTIC	0	1	0	NA	NA	NA	NA	NA	NA	NA	NA	NA	0	0	0	0	0	0	0	0	0	0	0	0	0	0	0	0
dsDNA_phage_644	10438	LYTIC	0	1	0	NA	NA	NA	NA	NA	NA	NA	NA	NA	0	0	0	0	0	0	0	0	0	0	0	0	0	0	0	0
dsDNA_phage_645	10433	LYTIC	0	1	0	NA	NA	NA	NA	NA	NA	NA	NA	NA	0	0	0	0	0	0	0	0	0	0	0	0	0	0	0	0
dsDNA_phage_646	10270	LYTIC	0	1	0	GCA_002007605.1	Cellvibrio	Cellvibrio sp. PSBB023	1450	0	NO	VC	NA	NA	0	0	0	0	0	0	0	0	0	0	0	0	0	0	0	0
dsDNA_phage_647	10252	LYTIC	0	1	0	NA	NA	NA	NA	NA	NA	NA	NA	NA	0	0	0	0	0	0	0	0	0	0	0	0	0	0	0	0
dsDNA_phage_648	10202	LYTIC	0	1	0	NA	NA	NA	NA	NA	NA	NA	NA	NA	0	0	0	0	0	0	0	0	0	0	0	0	0	0	0	0
dsDNA_phage_649	21547	LYTIC	0	1	0	NA	NA	NA	NA	NA	NA	NA	NA	NA	0	0	0	0	0	0	0	0	0	0	0	0	0	0	0	0
dsDNA_phage_65	104141	LYTIC	1	0	0	NA	NA	NA	163	0	NO	OUTLIER	NA	NA	4904	0	1406	0	0	0	0	0	0	0	2650	0	1644	0	0	0
dsDNA_phage_650	10575	LYTIC	0	1	0	NA	NA	NA	NA	NA	NA	NA	NA	NA	0	0	0	0	0	0	0	0	0	0	0	0	0	0	0	0
dsDNA_phage_651	10300	LYTIC	0	1	0	NA	NA	NA	NA	NA	NA	NA	NA	NA	0	0	0	0	0	0	0	0	0	0	0	0	0	0	0	0
dsDNA_phage_652	10254	LYTIC	0	1	0	NA	NA	NA	NA	NA	NA	NA	NA	NA	0	0	0	0	0	0	0	0	0	0	0	0	0	0	0	0
dsDNA_phage_653	11396	LYTIC	0	1	0	NA	NA	NA	NA	NA	NA	NA	NA	NA	0	0	0	0	0	0	0	0	0	0	0	0	0	0	0	0
dsDNA_phage_654	10285	LYTIC	0	1	0	NA	NA	NA	NA	NA	NA	NA	NA	NA	0	0	0	0	0	0	0	0	0	0	0	0	0	0	0	0
dsDNA_phage_655	10470	LYTIC	0	1	0	NA	NA	NA	NA	NA	NA	NA	NA	NA	0	0	0	0	0	0	0	0	0	0	0	0	0	0	0	0
dsDNA_phage_656	10239	LYTIC	0	1	0	NA	NA	NA	NA	NA	NA	NA	NA	NA	0	0	0	0	0	0	0	0	0	0	0	0	0	0	0	0
dsDNA_phage_657	30161	LYTIC	0	1	0	NA	NA	NA	1521	0	NO	OUTLIER	NA	NA	136	0	60	0	31	0	0	0	59	0	0	0	131	0	0	0
dsDNA_phage_658	21885	LYTIC	0	1	0	NA	NA	NA	1512	0	NO	OUTLIER	NA	NA	0	0	0	0	0	0	0	0	0	0	0	0	0	0	0	0
dsDNA_phage_659	10106	LYTIC	0	1	0	NA	NA	NA	NA	NA	NA	NA	NA	NA	0	0	0	0	0	0	0	0	0	0	0	0	0	0	0	0
dsDNA_phage_66	10422	LYTIC	1	0	0	GCA_001718975.1	Burkholderia	Burkholderia ubonensis	1461	0	NO	VC	NA	NA	135	133	0	0	0	0	0	0	98	108	0	0	0	0	0	0
dsDNA_phage_660	12783	LYTIC	0	1	0	NA	NA	NA	NA	NA	NA	NA	NA	NA	0	0	0	0	0	0	0	0	0	0	0	0	0	0	0	0
dsDNA_phage_661	12363	LYTIC	0	1	0	GCA_002257565.1	Herbaspirillum	Herbaspirillum sp. meg3	1450	0	NO	VC	NA	NA	0	0	0	0	0	0	0	0	0	0	0	0	0	0	0	0
dsDNA_phage_662	13518	LYTIC	0	1	0	GCA_000219215.1	Cupriavidus	Cupriavidus necator N-1	NA	NA	NA	NA	NA	NA	1722	0	1049	0	1116	0	1357	0	0	0	0	0	0	0	0	0
dsDNA_phage_663	13004	LYTIC	0	1	0	GCA_000263795.2	Hydrogenophaga	Hydrogenophaga sp. PBC	1503	0	NO	VC	NA	NA	586	0	0	0	0	0	409	0	0	0	0	0	0	0	0	0
dsDNA_phage_664	11730	LYTIC	0	1	0	GCA_001887695.1	Bradyrhizobium	Bradyrhizobium japonicum	1444	0	NO	OUTLIER	NA	NA	393	0	262	0	129	0	321	0	0	0	0	0	0	0	0	0
dsDNA_phage_665	11521	LYTIC	0	1	0	GCA_001580455.1	Ramlibacter	Ramlibacter tataouinensis	1510	0	NO	OUTLIER	NA	NA	169	0	150	0	135	72	265	106	0	0	0	0	0	0	0	0
dsDNA_phage_666	23964	LYTIC	0	1	0	GCA_000176855.2	Acidovorax	Acidovorax avenae subsp. avenae ATCC 19860	1519	0	NO	OUTLIER	NA	NA	3224	0	2593	0	1901	1341	4533	1278	0	0	0	0	2711	0	0	0
dsDNA_phage_667	23755	LYTIC	0	1	0	GCA_001580455.1	Ramlibacter	Ramlibacter tataouinensis	1508	0	NO	OUTLIER	NA	NA	372	0	266	0	269	0	376	0	0	0	0	0	0	0	0	0
dsDNA_phage_668	22578	TEMPERATE	0	1	0	NA	NA	NA	NA	NA	NA	NA	NA	NA	833	0	0	0	375	0	1266	0	0	0	0	0	0	0	0	0
dsDNA_phage_669	39904	LYTIC	0	1	0	GCA_000263795.2	Hydrogenophaga	Hydrogenophaga sp. PBC	1522	0	NO	VC	NA	NA	4277	0	2431	0	2530	0	2605	331	0	0	0	0	0	0	0	0
dsDNA_phage_67	14063	LYTIC	1	0	0	NA	NA	NA	NA	NA	NA	NA	NA	NA	0	0	0	255	0	0	0	0	0	0	0	0	0	258	230	0
dsDNA_phage_670	25251	LYTIC	0	1	0	GCA_000463015.1	Variovorax	Variovorax paradoxus B4	1508	0	NO	OUTLIER	NA	NA	0	0	0	0	0	0	0	0	0	0	0	0	0	0	0	0
dsDNA_phage_671	21558	LYTIC	0	1	0	GCA_001854305.1	Cupriavidus	Cupriavidus sp. USMAA2-4	NA	NA	NA	NA	NA	NA	2735	0	2180	0	1843	0	2891	0	0	0	0	0	0	0	0	0
dsDNA_phage_672	20344	LYTIC	0	1	0	GCA_900198195.1	Tenacibaculum	Tenacibaculum jejuense	1450	0	NO	VC	NA	NA	0	0	0	0	0	0	0	0	0	0	0	0	0	0	0	0
dsDNA_phage_673	10358	LYTIC	0	1	0	GCA_001955695.1	Rhodoferax	Rhodoferax koreense	1263	0	NO	OUTLIER	NA	NA	575	0	527	0	351	238	741	245	0	0	0	0	0	0	0	0
dsDNA_phage_674	10201	LYTIC	0	1	0	NA	NA	NA	NA	NA	NA	NA	NA	NA	0	0	0	0	0	0	0	0	0	0	0	0	0	0	0	0
dsDNA_phage_675	17622	LYTIC	0	1	0	GCA_001263205.1	Labilithrix	Labilithrix luteola	1502	0	NO	VC	NA	NA	1140	0	1027	0	404	0	1778	0	1042	0	0	0	691	0	0	0
dsDNA_phage_676	11653	LYTIC	0	1	0	GCA_000215705.1	Ramlibacter	Ramlibacter tataouinensis TTB310	1523	0	NO	VC	NA	NA	324	0	252	0	147	0	207	0	0	0	0	0	0	0	0	0
dsDNA_phage_677	11576	TEMPERATE	0	1	0	GCA_000463015.1	Variovorax	Variovorax paradoxus B4	1524	0	NO	VC	NA	NA	877	0	573	0	806	0	1067	43	0	0	0	0	0	0	0	0
dsDNA_phage_678	11553	LYTIC	0	1	0	GCA_000263795.2	Hydrogenophaga	Hydrogenophaga sp. PBC	1513	0	NO	VC	NA	NA	0	0	0	0	0	0	0	0	0	0	0	0	0	0	0	0
dsDNA_phage_679	11266	LYTIC	0	1	0	GCA_000176855.2	Acidovorax	Acidovorax avenae subsp. avenae ATCC 19860	NA	NA	NA	NA	NA	NA	1891	0	1330	0	988	0	1017	0	0	0	0	0	0	0	0	0
dsDNA_phage_68	13709	LYTIC	1	0	0	GCA_000147815.3	Streptomyces	Streptomyces violaceusniger Tu 4113	609	0	NO	OUTLIER	NA	NA	0	0	0	0	386	0	0	0	0	0	0	0	0	0	0	0
dsDNA_phage_680	11253	LYTIC	0	1	0	GCA_000176855.2	Acidovorax	Acidovorax avenae subsp. avenae ATCC 19860	1525	0	NO	OUTLIER	NA	NA	487	0	391	0	323	0	415	0	0	0	0	0	0	0	0	0
dsDNA_phage_681	15678	LYTIC	0	1	0	NA	NA	NA	NA	NA	NA	NA	NA	NA	0	0	0	0	0	0	0	0	0	0	0	0	0	0	0	0
dsDNA_phage_682	13504	LYTIC	0	1	0	GCA_000463015.1	Variovorax	Variovorax paradoxus B4	1481	0	NO	OUTLIER	NA	NA	1297	0	1110	0	686	0	1611	0	0	0	0	0	1382	0	0	0
dsDNA_phage_683	12904	LYTIC	0	1	0	GCA_000215705.1	Ramlibacter	Ramlibacter tataouinensis TTB310	1526	0	NO	VC	NA	NA	9	0	0	0	0	0	0	0	0	0	0	0	0	0	0	0
dsDNA_phage_684	21720	LYTIC	0	1	0	GCA_000024905.1	Thermanaerovibrio	Thermanaerovibrio acidaminovorans DSM 6589	NA	NA	NA	NA	NA	NA	0	0	0	0	0	0	0	0	0	0	0	0	0	0	0	0
dsDNA_phage_685	17196	LYTIC	0	1	0	NA	NA	NA	NA	NA	NA	NA	NA	NA	0	0	0	0	0	0	0	0	0	0	0	0	0	0	0	0
dsDNA_phage_686	16572	LYTIC	0	1	0	NA	NA	NA	NA	NA	NA	NA	NA	NA	0	0	0	0	0	0	0	0	0	0	0	0	0	0	0	0
dsDNA_phage_687	16408	LYTIC	0	1	0	GCA_000024905.1	Thermanaerovibrio	Thermanaerovibrio acidaminovorans DSM 6589	NA	NA	NA	NA	NA	NA	0	0	0	0	0	0	0	0	0	0	0	0	0	0	0	0
dsDNA_phage_688	15299	LYTIC	0	1	0	GCA_000017405.1	Ochrobactrum	Ochrobactrum anthropi ATCC 49188	1450	0	NO	VC	NA	NA	0	0	0	0	0	0	0	0	0	0	0	0	0	0	0	0
dsDNA_phage_689	14755	LYTIC	0	1	0	GCA_001653795.1	Mitsuaria	Mitsuaria sp. 7	1450	0	NO	VC	NA	NA	0	0	0	0	0	289	669	0	1097	464	389	0	530	0	284	529
dsDNA_phage_69	10283	TEMPERATE	1	0	0	GCA_002214645.1	Diaphorobacter	Diaphorobacter polyhydroxybutyrativorans	NA	NA	NA	NA	NA	NA	0	0	331	0	262	0	0	0	0	0	0	0	0	0	0	0
dsDNA_phage_690	13575	LYTIC	0	1	0	NA	NA	NA	1450	0	NO	VC	NA	NA	0	0	0	0	0	0	0	0	0	0	0	0	0	0	0	0
dsDNA_phage_691	12398	LYTIC	0	1	0	NA	NA	NA	NA	NA	NA	NA	NA	NA	0	0	0	0	0	0	0	0	0	0	0	0	0	0	0	0
dsDNA_phage_692	10051	LYTIC	0	1	0	NA	NA	NA	NA	NA	NA	NA	NA	NA	0	0	0	0	0	0	0	0	0	0	0	0	0	0	0	0
dsDNA_phage_693	11303	TEMPERATE	0	1	0	NA	NA	NA	NA	NA	NA	NA	NA	NA	476	0	386	0	0	0	292	0	375	0	370	0	507	0	0	0
dsDNA_phage_694	10386	LYTIC	0	1	0	GCA_002777535.1	Streptomyces	Streptomyces peucetius subsp. caesius ATCC 27952	1450	0	NO	VC	NA	NA	0	0	0	0	0	240	0	0	187	0	0	0	0	0	0	0
dsDNA_phage_695	22328	LYTIC	0	1	0	NA	NA	NA	NA	NA	NA	NA	NA	NA	0	0	0	0	0	0	0	0	0	0	0	0	0	0	0	0
dsDNA_phage_696	10325	LYTIC	0	1	0	GCA_000463015.1	Variovorax	Variovorax paradoxus B4	1527	0	NO	VC	NA	NA	153	0	91	0	84	0	220	24	0	0	0	0	0	0	0	0
dsDNA_phage_697	10309	LYTIC	0	1	0	GCA_000832305.1	Cupriavidus	Cupriavidus basilensis	NA	NA	NA	NA	NA	NA	61	0	56	0	52	0	163	0	0	0	0	0	0	0	0	0
dsDNA_phage_698	10259	LYTIC	0	1	0	NA	NA	NA	1502	0	NO	VC	NA	NA	0	0	0	0	0	0	0	0	0	0	0	0	0	0	0	0
dsDNA_phage_699	10220	LYTIC	0	1	0	GCA_001618865.1	Luteitalea	Luteitalea pratensis	1450	0	NO	VC	NA	NA	0	0	259	0	0	192	387	0	0	0	0	0	0	0	0	0
dsDNA_phage_7	10668	LYTIC	1	0	0	GCA_001484565.1	Streptomyces	Streptomyces sp. CdTB01	NA	NA	NA	NA	NA	NA	0	0	0	140	0	139	0	106	0	0	0	0	0	0	0	0
dsDNA_phage_70	19364	LYTIC	1	0	0	NA	NA	NA	NA	NA	NA	NA	NA	NA	0	0	0	0	0	0	0	0	0	0	0	0	0	0	0	0
dsDNA_phage_700	10180	LYTIC	0	1	0	GCA_000263795.2	Hydrogenophaga	Hydrogenophaga sp. PBC	NA	NA	NA	NA	NA	NA	2472	0	1921	0	1261	731	1843	651	0	0	0	0	0	0	0	0
dsDNA_phage_701	11143	LYTIC	0	1	0	NA	NA	NA	NA	NA	NA	NA	NA	NA	0	0	0	0	0	0	0	0	0	0	0	0	0	0	0	0
dsDNA_phage_702	26339	LYTIC	0	1	0	NA	NA	NA	1518	0	NO	VC	NA	NA	0	0	0	0	0	0	0	0	0	0	0	0	0	0	0	0
dsDNA_phage_703	26033	TEMPERATE	0	1	0	NA	NA	NA	NA	NA	NA	NA	NA	NA	0	0	0	0	0	0	0	0	0	0	0	0	0	0	0	0
dsDNA_phage_704	21188	LYTIC	0	1	0	NA	NA	NA	NA	NA	NA	NA	NA	NA	0	0	0	0	0	0	0	0	0	0	0	0	0	0	0	0
dsDNA_phage_705	18809	LYTIC	0	1	0	NA	NA	NA	NA	NA	NA	NA	NA	NA	0	0	0	0	0	0	0	0	0	0	0	0	0	0	0	0
dsDNA_phage_706	17942	LYTIC	0	1	0	NA	NA	NA	NA	NA	NA	NA	NA	NA	0	0	0	0	0	0	0	0	0	0	0	0	0	0	0	0
dsDNA_phage_707	16853	TEMPERATE	0	1	0	GCA_001580455.1	Ramlibacter	Ramlibacter tataouinensis	1515	0	NO	VC	NA	NA	794	0	0	0	0	0	792	0	0	0	0	0	0	0	0	0
dsDNA_phage_708	16349	LYTIC	0	1	0	GCA_001190945.1	Luteipulveratus	Luteipulveratus mongoliensis	1450	0	NO	VC	NA	NA	0	0	0	0	0	0	0	0	0	0	0	0	0	0	0	0
dsDNA_phage_709	11230	LYTIC	0	1	0	GCA_001431805.1	Flavobacterium	Flavobacterium psychrophilum	1450	0	NO	VC	NA	NA	0	0	0	0	0	0	0	0	0	0	0	0	0	0	0	0
dsDNA_phage_71	40352	LYTIC	1	0	0	GCA_000816465.4	Streptomyces	Streptomyces pluripotens	NA	NA	NA	NA	NA	NA	0	0	0	0	0	0	0	0	0	0	0	0	0	0	2387	0
dsDNA_phage_710	11176	LYTIC	0	1	0	GCA_002007605.1	Cellvibrio	Cellvibrio sp. PSBB023	1528	0	NO	VC	NA	NA	0	0	0	0	0	0	0	0	0	0	0	0	0	0	0	0
dsDNA_phage_711	10938	LYTIC	0	1	0	NA	NA	NA	NA	NA	NA	NA	NA	NA	0	0	0	0	0	0	0	0	0	0	0	0	0	0	0	0
dsDNA_phage_712	10603	LYTIC	0	1	0	NA	NA	NA	1502	0	NO	VC	NA	NA	0	0	0	0	0	0	0	0	0	0	0	0	0	0	0	0
dsDNA_phage_713	14530	LYTIC	0	1	0	NA	NA	NA	NA	NA	NA	NA	NA	NA	0	0	0	0	0	0	0	0	0	0	0	0	0	0	0	0
dsDNA_phage_714	10050	LYTIC	0	1	0	GCA_001263205.1	Labilithrix	Labilithrix luteola	1529	0	NO	VC	NA	NA	140	0	123	0	0	0	267	0	0	0	0	0	0	0	0	0
dsDNA_phage_715	10593	LYTIC	0	1	0	GCA_000263795.2	Hydrogenophaga	Hydrogenophaga sp. PBC	NA	NA	NA	NA	NA	NA	2147	0	1447	0	1091	399	1655	458	0	0	0	0	845	0	0	354
dsDNA_phage_716	10575	TEMPERATE	0	1	0	NA	NA	NA	NA	NA	NA	NA	NA	NA	0	0	0	0	0	0	0	0	0	0	0	0	0	0	0	0
dsDNA_phage_717	13157	LYTIC	0	1	0	NA	NA	NA	NA	NA	NA	NA	NA	NA	0	0	0	0	0	0	0	0	0	0	0	0	0	0	0	0
dsDNA_phage_718	12074	LYTIC	0	1	0	GCA_000463015.1	Variovorax	Variovorax paradoxus B4	1530	0	NO	VC	NA	NA	243	0	144	0	124	0	127	0	0	0	0	0	0	0	0	0
dsDNA_phage_719	10120	LYTIC	0	1	0	NA	NA	NA	1511	0	NO	VC	NA	NA	0	0	0	0	0	0	0	0	0	199	0	0	0	0	0	0
dsDNA_phage_72	16886	LYTIC	1	0	0	GCA_001263205.1	Labilithrix	Labilithrix luteola	NA	NA	NA	NA	NA	NA	0	0	0	0	0	0	0	0	0	0	0	0	545	0	0	0
dsDNA_phage_720	10068	LYTIC	0	1	0	NA	NA	NA	NA	NA	NA	NA	NA	NA	0	0	0	0	0	0	0	0	0	0	0	0	0	0	0	0
dsDNA_phage_721	42048	LYTIC	0	1	0	NA	NA	NA	NA	NA	NA	NA	NA	NA	0	0	0	0	0	0	0	0	0	0	0	0	0	0	0	0
dsDNA_phage_722	15286	LYTIC	0	1	0	NA	NA	NA	1531	0	NO	VC	NA	NA	59	0	28	0	0	0	0	0	23	0	0	0	61	0	0	0
dsDNA_phage_723	10493	LYTIC	0	1	0	NA	NA	NA	NA	NA	NA	NA	NA	NA	0	0	0	0	0	0	0	0	0	0	0	0	0	0	0	0
dsDNA_phage_724	10322	LYTIC	0	1	0	NA	NA	NA	NA	NA	NA	NA	NA	NA	0	0	0	0	0	0	0	0	0	0	0	0	0	0	0	0
dsDNA_phage_725	23611	LYTIC	0	1	0	NA	NA	NA	1512	0	NO	OUTLIER	NA	NA	0	0	0	0	0	0	0	0	0	0	0	0	0	0	0	0
dsDNA_phage_726	14973	LYTIC	0	1	0	GCA_002844665.1	Candidatus	Candidatus Hodgkinia cicadicola	NA	NA	NA	NA	NA	NA	172	0	132	0	0	0	0	0	51	0	0	0	189	0	0	0
dsDNA_phage_727	15562	LYTIC	0	1	0	NA	NA	NA	1450	0	NO	VC	NA	NA	0	0	0	0	0	0	0	0	0	0	0	0	0	0	0	0
dsDNA_phage_728	10849	LYTIC	0	1	0	NA	NA	NA	NA	NA	NA	NA	NA	NA	0	0	0	0	0	0	0	0	0	0	0	0	20	0	0	0
dsDNA_phage_729	21845	LYTIC	0	1	0	NA	NA	NA	1507	0	NO	OUTLIER	NA	NA	0	0	0	0	0	0	0	0	0	0	0	0	0	0	0	0
dsDNA_phage_73	31076	LYTIC	1	0	0	NA	NA	NA	163	0	NO	OUTLIER	NA	NA	0	0	0	0	0	0	0	0	0	0	651	0	1352	0	0	0
dsDNA_phage_730	10553	LYTIC	0	1	0	GCA_000215705.1	Ramlibacter	Ramlibacter tataouinensis TTB310	NA	NA	NA	NA	NA	NA	2289	0	1228	0	1135	0	1110	152	0	0	0	0	0	0	0	0
dsDNA_phage_731	10102	LYTIC	0	1	0	GCA_000215705.1	Ramlibacter	Ramlibacter tataouinensis TTB310	1532	0	NO	VC	NA	NA	297	0	144	0	142	0	240	31	0	0	0	0	0	0	0	0
dsDNA_phage_732	10098	LYTIC	0	1	0	GCA_000023345.1	Variovorax	Variovorax paradoxus S110	NA	NA	NA	NA	NA	NA	1262	0	859	0	773	0	1050	0	0	0	0	0	0	0	0	0
dsDNA_phage_733	10067	LYTIC	0	1	0	NA	NA	NA	NA	NA	NA	NA	NA	NA	0	0	0	0	0	0	0	0	0	0	0	0	0	0	0	0
dsDNA_phage_734	10055	LYTIC	0	1	0	GCA_000203875.1	Ralstonia	Ralstonia eutropha JMP134	NA	NA	NA	NA	NA	NA	0	0	0	0	133	0	0	0	0	0	0	0	0	0	0	0
dsDNA_phage_735	14160	LYTIC	0	1	0	NA	NA	NA	NA	NA	NA	NA	NA	NA	0	0	0	0	0	0	0	0	0	0	0	0	0	0	0	0
dsDNA_phage_736	14148	LYTIC	0	1	0	NA	NA	NA	NA	NA	NA	NA	NA	NA	0	0	0	0	0	0	0	0	0	0	0	0	0	0	0	0
dsDNA_phage_737	14107	LYTIC	0	1	0	NA	NA	NA	NA	NA	NA	NA	NA	NA	0	0	0	0	0	0	0	0	0	0	0	0	0	0	0	0
dsDNA_phage_738	14103	LYTIC	0	1	0	GCA_001648155.1	Chryseobacterium	Chryseobacterium sp. IHBB 10212	1450	0	NO	VC	NA	NA	0	0	0	0	0	0	0	0	0	0	0	0	0	0	0	0
dsDNA_phage_739	14049	LYTIC	0	1	0	GCA_002752675.1	Massilia	Massilia sp. B2	1450	0	NO	VC	NA	NA	0	0	0	0	0	0	254	0	0	0	0	0	0	0	0	0
dsDNA_phage_74	10613	TEMPERATE	1	0	0	GCA_000015545.1	Acidovorax	Acidovorax sp. JS42	NA	NA	NA	NA	NA	NA	3011	0	1035	0	1449	127	2302	154	0	0	0	0	0	0	0	0
dsDNA_phage_740	13012	LYTIC	0	1	0	NA	NA	NA	NA	NA	NA	NA	NA	NA	0	0	0	0	0	0	0	0	0	0	0	0	0	0	0	0
dsDNA_phage_741	12959	LYTIC	0	1	0	NA	NA	NA	NA	NA	NA	NA	NA	NA	0	0	0	0	0	0	0	0	0	0	0	0	0	0	0	0
dsDNA_phage_742	12571	LYTIC	0	1	0	GCA_000176855.2	Acidovorax	Acidovorax avenae subsp. avenae ATCC 19860	1523	0	NO	VC	NA	NA	0	0	0	0	0	0	0	0	0	0	0	0	0	0	0	0
dsDNA_phage_743	12519	LYTIC	0	1	0	NA	NA	NA	1152	0	NO	VC	NA	NA	0	0	0	0	0	0	0	0	0	0	0	0	0	0	0	0
dsDNA_phage_744	12033	LYTIC	0	1	0	GCA_000219215.1	Cupriavidus	Cupriavidus necator N-1	1533	0	NO	VC	NA	NA	214	0	160	0	109	0	278	0	0	0	0	0	0	0	0	0
dsDNA_phage_745	12004	LYTIC	0	1	0	GCA_000463015.1	Variovorax	Variovorax paradoxus B4	1530	0	NO	VC	NA	NA	0	0	0	0	0	0	0	0	0	0	0	0	0	0	0	0
dsDNA_phage_746	10660	LYTIC	0	1	0	NA	NA	NA	1454	0	NO	OUTLIER	NA	NA	0	0	0	0	0	0	0	0	0	0	0	0	0	0	0	0
dsDNA_phage_747	25602	LYTIC	0	1	0	GCA_002844665.1	Candidatus	Candidatus Hodgkinia cicadicola	NA	NA	NA	NA	NA	NA	0	0	0	0	0	0	0	0	0	0	0	0	0	0	0	0
dsDNA_phage_748	17704	LYTIC	0	1	0	GCA_002355135.1	Blattabacterium	Blattabacterium cuenoti BPAY	1520	0	NO	OUTLIER	NA	NA	0	0	0	0	0	0	0	0	0	0	0	0	400	0	0	0
dsDNA_phage_749	15139	LYTIC	0	1	0	NA	NA	NA	NA	NA	NA	NA	NA	NA	0	0	0	0	0	0	0	0	0	0	0	0	0	0	0	0
dsDNA_phage_75	16437	LYTIC	1	0	0	GCA_001618865.1	Luteitalea	Luteitalea pratensis	1442	0	NO	OUTLIER	NA	NA	0	0	0	0	0	0	214	0	171	0	0	0	0	0	0	0
dsDNA_phage_750	14645	LYTIC	0	1	0	NA	NA	NA	NA	NA	NA	NA	NA	NA	0	0	0	0	0	0	0	0	0	0	0	0	0	0	0	0
dsDNA_phage_751	11484	LYTIC	0	1	0	NA	NA	NA	NA	NA	NA	NA	NA	NA	0	0	0	0	0	0	0	0	0	0	0	0	0	0	0	0
dsDNA_phage_752	10474	LYTIC	0	1	0	GCA_001263205.1	Labilithrix	Labilithrix luteola	1450	0	NO	VC	NA	NA	0	0	0	0	0	0	0	0	0	0	0	0	0	0	0	0
dsDNA_phage_753	21516	LYTIC	0	1	0	GCA_000093165.1	Blattabacterium	Blattabacterium sp. (Periplaneta americana) str. BPLAN	NA	NA	NA	NA	NA	NA	21	0	22	0	0	0	0	0	12	0	0	0	21	0	0	0
dsDNA_phage_754	10114	LYTIC	0	1	0	NA	NA	NA	NA	NA	NA	NA	NA	NA	0	0	0	0	0	0	284	0	0	0	0	0	0	0	0	0
dsDNA_phage_755	12302	LYTIC	0	1	0	NA	NA	NA	NA	NA	NA	NA	NA	NA	0	0	0	0	0	0	0	0	0	0	0	0	0	0	0	0
dsDNA_phage_756	11477	LYTIC	0	1	0	NA	NA	NA	NA	NA	NA	NA	NA	NA	0	0	0	0	0	0	0	0	0	0	0	0	0	0	0	0
dsDNA_phage_757	11174	LYTIC	0	1	0	NA	NA	NA	1489	0	NO	VC	NA	NA	0	0	0	0	1	0	0	0	0	0	0	0	0	0	0	0
dsDNA_phage_758	10308	LYTIC	0	1	0	GCA_001956655.2	Staphylococcus	Staphylococcus epidermidis	NA	NA	NA	NA	NA	NA	0	0	0	0	0	0	0	0	0	0	0	0	0	0	0	0
dsDNA_phage_759	10909	LYTIC	0	1	0	NA	NA	NA	NA	NA	NA	NA	NA	NA	0	0	0	0	0	0	0	0	0	0	0	0	0	0	0	0
dsDNA_phage_76	11913	LYTIC	1	0	0	NA	NA	NA	1534	0	NO	VC	NA	NA	0	0	0	0	0	0	0	0	0	0	251	0	486	0	0	0
dsDNA_phage_760	12123	LYTIC	0	1	0	GCA_001562215.1	Stenotrophomonas	Stenotrophomonas sp. KCTC 12332	1450	0	NO	VC	NA	NA	0	0	0	0	0	0	0	0	0	0	0	0	0	0	0	0
dsDNA_phage_761	12120	LYTIC	0	1	0	GCA_000024905.1	Thermanaerovibrio	Thermanaerovibrio acidaminovorans DSM 6589	NA	NA	NA	NA	NA	NA	0	0	0	0	0	0	0	0	0	0	0	0	0	0	0	0
dsDNA_phage_762	12001	LYTIC	0	1	0	NA	NA	NA	NA	NA	NA	NA	NA	NA	0	0	0	0	0	0	0	0	0	0	0	0	0	0	0	0
dsDNA_phage_763	11729	LYTIC	0	1	0	NA	NA	NA	NA	NA	NA	NA	NA	NA	0	0	0	0	0	0	0	0	0	0	0	0	0	0	0	0
dsDNA_phage_764	11713	LYTIC	0	1	0	NA	NA	NA	NA	NA	NA	NA	NA	NA	0	0	0	0	0	0	0	0	0	0	0	0	0	0	0	0
dsDNA_phage_765	16643	LYTIC	0	1	0	NA	NA	NA	NA	NA	NA	NA	NA	NA	0	0	0	0	0	0	0	0	0	0	0	0	0	0	0	0
dsDNA_phage_766	15411	LYTIC	0	1	0	GCA_001580455.1	Ramlibacter	Ramlibacter tataouinensis	1440	0	NO	OUTLIER	NA	NA	0	0	0	0	0	0	0	0	25	0	0	0	0	0	0	0
dsDNA_phage_767	13681	LYTIC	0	1	0	GCA_001854305.1	Cupriavidus	Cupriavidus sp. USMAA2-4	NA	NA	NA	NA	NA	NA	1390	0	999	0	846	0	1088	0	0	0	0	0	0	0	0	0
dsDNA_phage_768	14256	LYTIC	0	1	0	GCA_000176855.2	Acidovorax	Acidovorax avenae subsp. avenae ATCC 19860	1505	0	NO	VC	NA	NA	0	0	0	0	0	0	0	0	0	0	0	0	0	0	0	0
dsDNA_phage_769	13611	LYTIC	0	1	0	GCA_002849735.1	Amycolatopsis	Amycolatopsis sp. BJA-103	1450	0	NO	VC	NA	NA	0	0	0	0	0	0	0	0	0	0	42	0	0	0	0	0
dsDNA_phage_77	11180	TEMPERATE	1	0	0	NA	NA	NA	1462	0	NO	VC	NA	NA	0	0	0	0	0	121	213	0	154	159	0	0	0	112	0	247
dsDNA_phage_770	13026	LYTIC	0	1	0	NA	NA	NA	NA	NA	NA	NA	NA	NA	0	0	0	0	0	0	0	0	0	0	0	0	0	0	0	0
dsDNA_phage_771	10171	LYTIC	0	1	0	GCA_000389965.1	Actinoplanes	Actinoplanes sp. N902-109	1506	0	NO	VC	NA	NA	0	0	0	0	0	0	0	0	0	0	0	0	0	0	0	0
dsDNA_phage_772	19875	LYTIC	0	1	0	GCA_001663855.1	Ralstonia	Ralstonia insidiosa	1450	0	NO	VC	NA	NA	1067	0	756	0	413	0	1597	620	0	0	0	0	0	0	557	0
dsDNA_phage_773	29059	LYTIC	0	1	0	NA	NA	NA	NA	NA	NA	NA	NA	NA	0	0	0	0	0	0	0	0	0	0	0	0	0	0	0	0
dsDNA_phage_774	24385	LYTIC	0	1	0	NA	NA	NA	1521	0	NO	OUTLIER	NA	NA	0	0	0	0	0	0	0	0	0	0	0	0	0	0	0	0
dsDNA_phage_775	10135	LYTIC	0	1	0	NA	NA	NA	NA	NA	NA	NA	NA	NA	0	0	0	0	0	0	0	0	0	0	0	0	0	0	0	0
dsDNA_phage_776	10111	LYTIC	0	1	0	NA	NA	NA	NA	NA	NA	NA	NA	NA	0	0	0	0	0	0	0	0	0	0	0	0	0	0	0	0
dsDNA_phage_777	10104	LYTIC	0	1	0	NA	NA	NA	NA	NA	NA	NA	NA	NA	0	0	0	0	0	0	0	0	0	0	0	0	0	0	0	0
dsDNA_phage_778	10098	LYTIC	0	1	0	NA	NA	NA	NA	NA	NA	NA	NA	NA	0	0	0	0	0	0	0	0	0	0	0	0	0	0	0	0
dsDNA_phage_779	10095	LYTIC	0	1	0	NA	NA	NA	1501	0	NO	VC	NA	NA	0	0	0	0	0	0	0	0	0	0	0	0	0	0	0	0
dsDNA_phage_78	22711	LYTIC	1	0	0	NA	NA	NA	NA	NA	NA	NA	NA	NA	0	0	329	0	0	0	574	0	0	0	0	0	0	0	0	0
dsDNA_phage_780	10087	LYTIC	0	1	0	NA	NA	NA	NA	NA	NA	NA	NA	NA	0	0	0	0	0	0	0	0	0	0	0	0	0	0	0	0
dsDNA_phage_781	10055	LYTIC	0	1	0	GCA_000789375.1	Thermotoga	Thermotoga sp. Cell2	NA	NA	NA	NA	NA	NA	0	0	0	0	0	0	0	0	0	0	0	0	0	0	0	0
dsDNA_phage_782	10030	LYTIC	0	1	0	NA	NA	NA	NA	NA	NA	NA	NA	NA	0	0	0	0	0	0	0	0	0	0	0	0	0	0	0	0
dsDNA_phage_783	11005	LYTIC	0	1	0	GCA_001263205.1	Labilithrix	Labilithrix luteola	1502	0	NO	VC	NA	NA	953	0	633	0	0	809	1905	741	1543	1007	755	0	937	0	0	1089
dsDNA_phage_784	11655	LYTIC	0	1	0	GCA_000215705.1	Ramlibacter	Ramlibacter tataouinensis TTB310	NA	NA	NA	NA	NA	NA	1518	0	969	0	909	0	997	0	0	0	0	0	0	0	0	0
dsDNA_phage_785	16112	LYTIC	0	1	0	GCA_000219215.1	Cupriavidus	Cupriavidus necator N-1	1533	0	NO	VC	NA	NA	0	0	0	0	0	0	0	0	0	0	0	0	0	0	0	0
dsDNA_phage_786	15642	LYTIC	0	1	0	GCA_000263795.2	Hydrogenophaga	Hydrogenophaga sp. PBC	NA	NA	NA	NA	NA	NA	3480	0	1832	0	1316	0	1389	0	0	0	0	0	0	0	0	0
dsDNA_phage_787	10533	LYTIC	0	1	0	GCA_000176855.2	Acidovorax	Acidovorax avenae subsp. avenae ATCC 19860	NA	NA	NA	NA	NA	NA	1130	0	756	0	712	0	1063	0	0	0	0	0	0	0	0	0
dsDNA_phage_788	10532	LYTIC	0	1	0	GCA_001854305.1	Cupriavidus	Cupriavidus sp. USMAA2-4	NA	NA	NA	NA	NA	NA	1528	0	892	0	931	0	1053	0	0	0	0	0	0	0	0	0
dsDNA_phage_789	10516	LYTIC	0	1	0	GCA_000263795.2	Hydrogenophaga	Hydrogenophaga sp. PBC	NA	NA	NA	NA	NA	NA	2248	0	1817	0	1320	447	1716	432	0	0	0	0	0	0	0	0
dsDNA_phage_79	60922	TEMPERATE	1	0	0	NA	NA	NA	NA	NA	NA	NA	NA	NA	689	0	0	785	0	0	0	0	0	0	0	0	0	0	0	0
dsDNA_phage_790	10509	LYTIC	0	1	0	GCA_000219215.1	Cupriavidus	Cupriavidus necator N-1	NA	NA	NA	NA	NA	NA	935	0	580	0	587	0	678	0	0	0	0	0	0	0	0	0
dsDNA_phage_791	10436	LYTIC	0	1	0	GCA_000215705.1	Ramlibacter	Ramlibacter tataouinensis TTB310	NA	NA	NA	NA	NA	NA	1107	0	749	0	768	0	1279	0	473	0	0	0	595	0	0	0
dsDNA_phage_792	15338	LYTIC	0	1	0	GCA_002007605.1	Cellvibrio	Cellvibrio sp. PSBB023	1450	0	NO	VC	NA	NA	0	0	0	0	0	0	0	0	0	0	0	0	0	0	0	0
dsDNA_phage_793	10796	LYTIC	0	1	0	NA	NA	NA	1454	0	NO	OUTLIER	NA	NA	0	0	0	0	0	0	0	0	0	0	0	0	0	0	0	0
dsDNA_phage_794	10227	LYTIC	0	1	0	GCA_001877035.1	Clostridium	Clostridium estertheticum subsp. estertheticum	NA	NA	NA	NA	NA	NA	0	0	0	0	0	0	0	0	0	0	0	0	0	0	0	0
dsDNA_phage_795	10209	LYTIC	0	1	0	NA	NA	NA	NA	NA	NA	NA	NA	NA	0	0	0	0	0	0	0	0	0	0	0	0	0	0	0	0
dsDNA_phage_796	10055	LYTIC	0	1	0	NA	NA	NA	NA	NA	NA	NA	NA	NA	0	0	0	0	0	0	0	0	0	0	0	0	0	0	0	0
dsDNA_phage_797	10473	LYTIC	0	1	0	NA	NA	NA	NA	NA	NA	NA	NA	NA	0	0	0	0	0	0	0	0	0	0	0	0	0	0	0	0
dsDNA_phage_798	10455	LYTIC	0	1	0	GCA_000176855.2	Acidovorax	Acidovorax avenae subsp. avenae ATCC 19860	1453	0	NO	VC	NA	NA	790	0	498	0	488	0	594	0	0	0	0	0	0	0	0	0
dsDNA_phage_799	11878	LYTIC	0	1	0	GCA_000215705.1	Ramlibacter	Ramlibacter tataouinensis TTB310	NA	NA	NA	NA	NA	NA	2668	0	1911	0	1434	482	2047	511	0	0	0	0	0	322	0	0
dsDNA_phage_8	10406	LYTIC	1	0	0	NA	NA	NA	NA	NA	NA	NA	NA	NA	0	0	0	0	0	0	0	0	692	0	158	0	402	0	0	0
dsDNA_phage_80	47298	TEMPERATE	1	1	1	GCA_000023425.1	Ralstonia	Ralstonia pickettii 12D	NA	NA	NA	NA	NA	NA	0	0	168634	2251	541	0	0	0	0	0	0	0	0	0	0	0
dsDNA_phage_800	11506	LYTIC	0	1	0	GCA_000176855.2	Acidovorax	Acidovorax avenae subsp. avenae ATCC 19860	NA	NA	NA	NA	NA	NA	2170	0	1177	0	1049	0	1171	0	0	0	0	0	0	0	0	0
dsDNA_phage_801	11611	LYTIC	0	1	0	GCA_000176855.2	Acidovorax	Acidovorax avenae subsp. avenae ATCC 19860	NA	NA	NA	NA	NA	NA	1881	0	1353	0	1085	0	1389	323	0	0	0	0	0	0	0	0
dsDNA_phage_802	11602	LYTIC	0	1	0	GCA_000176855.2	Acidovorax	Acidovorax avenae subsp. avenae ATCC 19860	1524	0	NO	VC	NA	NA	0	0	0	0	0	0	0	0	0	0	0	0	0	0	0	0
dsDNA_phage_803	11498	LYTIC	0	1	0	GCA_001955695.1	Rhodoferax	Rhodoferax koreense	NA	NA	NA	NA	NA	NA	1662	0	1309	0	998	0	1910	377	0	0	0	0	0	0	0	0
dsDNA_phage_804	11470	LYTIC	0	1	0	GCA_000009285.2	Ralstonia	Ralstonia eutropha H16	1262	0	NO	OUTLIER	NA	NA	1489	0	1159	0	970	0	1635	0	0	0	0	0	0	0	0	0
dsDNA_phage_805	10703	LYTIC	0	1	0	GCA_000215705.1	Ramlibacter	Ramlibacter tataouinensis TTB310	NA	NA	NA	NA	NA	NA	1920	0	1648	0	1227	0	1518	436	0	0	0	0	0	0	0	0
dsDNA_phage_806	12117	LYTIC	0	1	0	GCA_000215705.1	Ramlibacter	Ramlibacter tataouinensis TTB310	1532	0	NO	VC	NA	NA	0	0	408	0	0	0	0	0	0	0	0	0	0	0	0	0
dsDNA_phage_807	12085	LYTIC	0	1	0	GCA_000009285.2	Ralstonia	Ralstonia eutropha H16	NA	NA	NA	NA	NA	NA	1488	0	978	0	963	0	1430	0	0	0	0	0	0	0	0	0
dsDNA_phage_808	12010	LYTIC	0	1	0	GCA_001955695.1	Rhodoferax	Rhodoferax koreense	1530	0	NO	VC	NA	NA	703	0	591	0	481	0	0	0	0	0	0	0	0	0	0	0
dsDNA_phage_809	11929	LYTIC	0	1	0	GCA_000215705.1	Ramlibacter	Ramlibacter tataouinensis TTB310	1441	0	NO	OUTLIER	NA	NA	2678	0	1706	0	1385	0	2582	593	0	0	0	0	0	0	0	0
dsDNA_phage_81	12459	TEMPERATE	1	0	0	GCA_001263205.1	Labilithrix	Labilithrix luteola	NA	NA	NA	NA	NA	NA	960	0	187	0	155	0	0	0	0	0	0	0	0	0	0	0
dsDNA_phage_810	11750	LYTIC	0	1	0	GCA_000215705.1	Ramlibacter	Ramlibacter tataouinensis TTB310	NA	NA	NA	NA	NA	NA	2071	0	1207	0	1073	151	1105	0	0	0	0	0	0	0	0	0
dsDNA_phage_811	11692	LYTIC	0	1	0	GCA_000263795.2	Hydrogenophaga	Hydrogenophaga sp. PBC	1516	0	NO	VC	NA	NA	728	0	738	0	474	0	709	0	0	0	0	0	0	0	0	0
dsDNA_phage_812	13402	LYTIC	0	1	0	NA	NA	NA	1472	0	NO	OUTLIER	NA	NA	0	0	3811	0	8434	0	0	0	0	0	0	0	0	0	0	0
dsDNA_phage_813	11615	LYTIC	0	1	0	NA	NA	NA	NA	NA	NA	NA	NA	NA	0	0	0	0	0	0	0	0	0	0	0	0	0	0	0	0
dsDNA_phage_814	11211	LYTIC	0	1	0	NA	NA	NA	NA	NA	NA	NA	NA	NA	0	0	0	0	0	0	0	0	0	0	0	0	0	0	0	0
dsDNA_phage_815	10931	LYTIC	0	1	0	NA	NA	NA	NA	NA	NA	NA	NA	NA	0	0	0	0	0	0	0	0	0	0	0	0	0	0	0	0
dsDNA_phage_816	14444	TEMPERATE	0	1	0	NA	NA	NA	NA	NA	NA	NA	NA	NA	0	0	0	0	0	0	0	0	0	0	0	0	0	0	0	0
dsDNA_phage_817	10675	LYTIC	0	1	0	GCA_000203875.1	Ralstonia	Ralstonia eutropha JMP134	1450	0	NO	VC	NA	NA	832	0	710	565	0	449	1206	443	955	0	787	0	1088	0	581	569
dsDNA_phage_818	10543	LYTIC	0	1	0	GCA_000013865.1	Polaromonas	Polaromonas sp. JS666	NA	NA	NA	NA	NA	NA	1054	0	534	0	580	0	1416	0	0	0	0	0	0	0	0	0
dsDNA_phage_819	10496	LYTIC	0	1	0	GCA_001854305.1	Cupriavidus	Cupriavidus sp. USMAA2-4	NA	NA	NA	NA	NA	NA	2125	0	1664	0	1106	0	2411	830	0	0	0	0	1776	0	0	0
dsDNA_phage_82	17854	LYTIC	1	0	0	GCA_001618865.1	Luteitalea	Luteitalea pratensis	1171	0	NO	OUTLIER	NA	NA	0	0	248	0	0	0	485	0	0	0	0	0	0	0	0	0
dsDNA_phage_820	11248	LYTIC	0	1	0	GCA_000215705.1	Ramlibacter	Ramlibacter tataouinensis TTB310	NA	NA	NA	NA	NA	NA	1771	0	1030	0	1036	0	1084	0	0	0	0	0	0	0	0	0
dsDNA_phage_821	11230	LYTIC	0	1	0	NA	NA	NA	NA	NA	NA	NA	NA	NA	0	0	0	0	0	0	0	0	0	0	0	0	0	0	0	0
dsDNA_phage_822	21582	LYTIC	0	1	0	GCA_001854305.1	Cupriavidus	Cupriavidus sp. USMAA2-4	1517	0	NO	VC	NA	NA	0	0	0	0	0	0	0	0	0	0	0	0	0	0	0	0
dsDNA_phage_823	20582	LYTIC	0	1	0	GCA_000215705.1	Ramlibacter	Ramlibacter tataouinensis TTB310	NA	NA	NA	NA	NA	NA	5545	0	2954	0	2434	238	2089	300	0	0	0	0	0	0	0	0
dsDNA_phage_824	18763	LYTIC	0	1	0	GCA_000176855.2	Acidovorax	Acidovorax avenae subsp. avenae ATCC 19860	1263	0	NO	OUTLIER	NA	NA	1466	0	1043	0	0	0	0	0	0	0	0	0	0	0	0	0
dsDNA_phage_825	17745	LYTIC	0	1	0	GCA_000196015.1	Cupriavidus	Cupriavidus metallidurans CH34	1450	0	NO	VC	NA	NA	0	0	0	0	0	0	0	0	0	0	0	0	0	0	0	0
dsDNA_phage_826	17744	LYTIC	0	1	0	GCA_000176855.2	Acidovorax	Acidovorax avenae subsp. avenae ATCC 19860	NA	NA	NA	NA	NA	NA	48	0	35	0	0	0	0	0	0	0	0	0	0	0	0	0
dsDNA_phage_827	11032	LYTIC	0	1	0	GCA_001580455.1	Ramlibacter	Ramlibacter tataouinensis	1510	0	NO	OUTLIER	NA	NA	0	0	0	0	0	0	0	0	0	0	0	0	0	0	0	0
dsDNA_phage_828	10888	LYTIC	0	1	0	GCA_000263795.2	Hydrogenophaga	Hydrogenophaga sp. PBC	NA	NA	NA	NA	NA	NA	1594	0	1330	0	1074	0	1188	0	0	0	0	0	0	0	0	0
dsDNA_phage_829	10868	LYTIC	0	1	0	GCA_002441975.1	Acidovorax	Acidovorax citrulli	NA	NA	NA	NA	NA	NA	1515	0	811	0	866	0	1048	0	0	0	0	0	0	0	0	0
dsDNA_phage_83	12623	LYTIC	1	0	0	NA	NA	NA	1534	0	NO	VC	NA	NA	587	0	133	0	0	0	0	0	0	0	286	0	186	0	0	0
dsDNA_phage_830	10824	LYTIC	0	1	0	GCA_000176855.2	Acidovorax	Acidovorax avenae subsp. avenae ATCC 19860	NA	NA	NA	NA	NA	NA	583	0	0	0	0	0	578	0	0	0	0	0	0	0	0	0
dsDNA_phage_831	10755	LYTIC	0	1	0	NA	NA	NA	NA	NA	NA	NA	NA	NA	0	0	0	0	0	0	0	0	0	0	0	0	0	0	0	0
dsDNA_phage_832	10741	TEMPERATE	0	1	0	GCA_000263795.2	Hydrogenophaga	Hydrogenophaga sp. PBC	1535	0	NO	OUTLIER	NA	NA	6439	0	3491	0	4829	348	4616	400	0	0	0	0	0	0	0	0
dsDNA_phage_833	10862	LYTIC	0	1	0	NA	NA	NA	NA	NA	NA	NA	NA	NA	0	0	0	0	0	0	0	0	0	0	0	0	0	0	0	0
dsDNA_phage_834	11914	LYTIC	0	1	0	NA	NA	NA	NA	NA	NA	NA	NA	NA	0	0	0	0	0	0	0	0	0	0	0	0	0	0	0	0
dsDNA_phage_835	11169	LYTIC	0	1	0	NA	NA	NA	NA	NA	NA	NA	NA	NA	0	0	0	0	0	0	0	0	0	0	0	0	0	0	0	0
dsDNA_phage_836	11055	LYTIC	0	1	0	NA	NA	NA	NA	NA	NA	NA	NA	NA	0	0	0	0	0	0	0	0	0	0	0	0	0	0	0	0
dsDNA_phage_837	10933	LYTIC	0	1	0	NA	NA	NA	NA	NA	NA	NA	NA	NA	0	0	0	0	0	0	0	0	0	0	0	0	0	0	0	0
dsDNA_phage_838	11199	LYTIC	0	1	0	NA	NA	NA	1151	0	NO	VC	NA	NA	0	0	0	0	0	0	0	0	0	0	0	0	0	0	0	0
dsDNA_phage_839	10706	LYTIC	0	1	0	NA	NA	NA	NA	NA	NA	NA	NA	NA	0	0	0	0	0	0	0	0	0	0	0	0	0	0	0	0
dsDNA_phage_84	34946	LYTIC	1	0	0	GCA_001302585.1	Kibdelosporangium	Kibdelosporangium phytohabitans	1167	0	NO	VC	NA	NA	0	0	0	0	0	0	0	0	0	0	0	0	0	0	0	0
dsDNA_phage_840	10592	LYTIC	0	1	0	NA	NA	NA	NA	NA	NA	NA	NA	NA	0	0	0	0	0	0	0	0	0	0	0	0	0	0	0	0
dsDNA_phage_841	17042	LYTIC	0	1	0	GCA_000263795.2	Hydrogenophaga	Hydrogenophaga sp. PBC	1460	0	NO	OUTLIER	NA	NA	0	0	0	0	0	0	0	0	0	0	0	0	0	0	0	0
dsDNA_phage_842	15820	LYTIC	0	1	0	NA	NA	NA	1450	0	NO	VC	NA	NA	0	0	0	0	0	0	0	0	0	0	0	0	0	0	0	0
dsDNA_phage_843	15656	LYTIC	0	1	0	NA	NA	NA	1442	0	NO	OUTLIER	NA	NA	733	0	388	0	200	0	419	0	0	0	0	0	0	0	0	0
dsDNA_phage_844	15629	LYTIC	0	1	0	NA	NA	NA	NA	NA	NA	NA	NA	NA	549	0	563	0	0	0	0	0	257	0	0	0	732	0	0	0
dsDNA_phage_845	15601	LYTIC	0	1	0	GCA_001263205.1	Labilithrix	Labilithrix luteola	1450	0	NO	VC	NA	NA	558	0	432	0	231	0	616	0	0	0	0	0	0	0	0	0
dsDNA_phage_846	12372	LYTIC	0	1	0	GCA_000463015.1	Variovorax	Variovorax paradoxus B4	1519	0	NO	OUTLIER	NA	NA	0	0	0	0	0	0	0	0	0	0	0	0	143	0	0	0
dsDNA_phage_847	10023	LYTIC	0	1	0	GCA_001877035.1	Clostridium	Clostridium estertheticum subsp. estertheticum	NA	NA	NA	NA	NA	NA	0	0	0	0	0	0	0	0	0	0	0	0	0	0	0	0
dsDNA_phage_848	23710	LYTIC	0	1	0	NA	NA	NA	1507	0	NO	OUTLIER	NA	NA	0	0	0	0	0	0	0	0	0	0	0	0	0	0	0	0
dsDNA_phage_849	48493	LYTIC	0	1	0	GCA_000263795.2	Hydrogenophaga	Hydrogenophaga sp. PBC	1443	0	NO	OUTLIER	NA	NA	1828	0	1049	0	1164	0	1987	0	0	0	0	0	0	0	0	0
dsDNA_phage_85	19032	LYTIC	1	0	0	GCA_001618865.1	Luteitalea	Luteitalea pratensis	NA	NA	NA	NA	NA	NA	0	0	0	0	0	0	0	0	0	0	0	0	0	0	0	0
dsDNA_phage_850	38915	LYTIC	0	1	0	GCA_000463015.1	Variovorax	Variovorax paradoxus B4	1367	0	NO	OUTLIER	NA	NA	229	0	202	0	180	0	209	0	0	0	0	0	0	0	0	0
dsDNA_phage_851	33320	LYTIC	0	1	0	GCA_000176855.2	Acidovorax	Acidovorax avenae subsp. avenae ATCC 19860	1482	0	NO	OUTLIER	NA	NA	3492	0	2596	0	1996	0	2718	0	0	0	0	0	0	0	0	0
dsDNA_phage_852	32717	TEMPERATE	0	1	0	NA	NA	NA	1472	0	NO	OUTLIER	NA	NA	32269	1923	26148	4852	67957	3492	4106	0	0	0	0	0	0	0	0	0
dsDNA_phage_853	29283	LYTIC	0	1	0	GCA_001854285.1	Cupriavidus	Cupriavidus sp. USMAHM13	1461	0	NO	VC	NA	NA	6187	0	3582	0	2852	0	2431	0	0	0	0	0	0	0	0	0
dsDNA_phage_854	28125	LYTIC	0	1	0	GCA_000263795.2	Hydrogenophaga	Hydrogenophaga sp. PBC	1490	0	NO	OUTLIER	NA	NA	2882	0	2237	0	1788	0	2773	0	0	0	0	0	0	0	0	0
dsDNA_phage_855	27005	TEMPERATE	0	1	0	GCA_000463015.1	Variovorax	Variovorax paradoxus B4	1367	0	NO	OUTLIER	NA	NA	0	0	0	0	0	0	0	0	0	0	0	0	0	0	0	0
dsDNA_phage_856	26185	LYTIC	0	1	0	GCA_000176855.2	Acidovorax	Acidovorax avenae subsp. avenae ATCC 19860	1509	0	NO	VC	NA	NA	0	0	0	0	0	0	0	0	0	0	0	0	0	0	1183	0
dsDNA_phage_857	12567	LYTIC	0	1	0	NA	NA	NA	NA	NA	NA	NA	NA	NA	0	0	0	0	0	0	0	0	0	0	0	0	0	0	0	0
dsDNA_phage_858	11271	LYTIC	0	1	0	NA	NA	NA	NA	NA	NA	NA	NA	NA	0	0	0	0	0	0	0	0	0	0	0	0	0	0	0	0
dsDNA_phage_859	11016	LYTIC	0	1	0	GCA_000817935.1	Clostridium	Clostridium botulinum CDC_1436	NA	NA	NA	NA	NA	NA	0	0	0	0	0	0	0	0	0	0	0	0	0	0	0	0
dsDNA_phage_86	16176	LYTIC	1	0	0	GCA_001263175.1	Vulgatibacter	Vulgatibacter incomptus	NA	NA	NA	NA	NA	NA	238	0	0	0	0	0	209	0	0	0	271	0	0	0	0	0
dsDNA_phage_860	10325	LYTIC	0	1	0	GCA_000340885.1	Clostridium	Clostridium saccharoperbutylacetonicum N1-4(HMT)	NA	NA	NA	NA	NA	NA	0	0	0	0	0	0	0	0	0	0	0	0	0	0	0	0
dsDNA_phage_861	26802	LYTIC	0	1	0	GCA_001307155.1	Pseudomonas	Pseudomonas fluorescens	1450	0	NO	VC	NA	NA	0	2395	0	0	331	0	659	0	0	0	0	47847	0	0	0	0
dsDNA_phage_862	10539	TEMPERATE	0	1	0	NA	NA	NA	NA	NA	NA	NA	NA	NA	0	0	0	0	0	0	0	0	0	0	0	0	0	0	0	0
dsDNA_phage_863	10528	LYTIC	0	1	0	NA	NA	NA	NA	NA	NA	NA	NA	NA	0	0	0	0	0	0	0	0	0	0	0	0	0	0	0	0
dsDNA_phage_864	10495	LYTIC	0	1	0	NA	NA	NA	NA	NA	NA	NA	NA	NA	0	0	0	0	0	0	0	0	0	0	0	0	0	0	0	0
dsDNA_phage_865	10335	LYTIC	0	1	0	NA	NA	NA	NA	NA	NA	NA	NA	NA	0	0	0	0	0	0	0	0	0	0	0	0	0	0	0	0
dsDNA_phage_866	10239	LYTIC	0	1	0	NA	NA	NA	NA	NA	NA	NA	NA	NA	0	0	0	0	0	0	0	0	0	0	0	0	0	0	0	0
dsDNA_phage_867	10201	LYTIC	0	1	0	NA	NA	NA	NA	NA	NA	NA	NA	NA	0	0	0	0	0	0	0	0	0	0	0	0	0	0	0	0
dsDNA_phage_868	10074	LYTIC	0	1	0	NA	NA	NA	NA	NA	NA	NA	NA	NA	0	0	0	0	0	0	0	0	0	0	0	0	0	0	0	0
dsDNA_phage_869	10029	LYTIC	0	1	0	GCA_000176115.2	Streptomyces	Streptomyces pratensis ATCC 33331	1450	0	NO	VC	NA	NA	0	0	0	0	0	284	0	301	303	0	0	0	289	0	0	0
dsDNA_phage_87	10205	TEMPERATE	1	0	0	GCA_000014565.1	Rhodococcus	Rhodococcus jostii RHA1	NA	NA	NA	NA	NA	NA	0	0	0	0	0	163	0	107	153	0	0	0	0	0	0	0
dsDNA_phage_870	16091	LYTIC	0	1	0	GCA_000340885.1	Clostridium	Clostridium saccharoperbutylacetonicum N1-4(HMT)	NA	NA	NA	NA	NA	NA	0	0	0	0	0	0	0	0	0	0	0	0	0	0	0	0
dsDNA_phage_871	10671	LYTIC	0	1	0	NA	NA	NA	NA	NA	NA	NA	NA	NA	0	0	0	0	0	0	0	0	0	0	0	0	0	0	0	0
dsDNA_phage_872	10059	LYTIC	0	1	0	NA	NA	NA	NA	NA	NA	NA	NA	NA	0	0	0	0	0	0	0	0	0	0	0	0	0	0	0	0
dsDNA_phage_873	10397	LYTIC	0	1	0	NA	NA	NA	NA	NA	NA	NA	NA	NA	0	0	0	0	0	0	0	0	0	0	0	0	0	0	0	0
dsDNA_phage_874	10378	LYTIC	0	1	0	NA	NA	NA	NA	NA	NA	NA	NA	NA	0	0	0	0	0	0	0	0	0	0	0	0	0	0	0	0
dsDNA_phage_875	10301	LYTIC	0	1	0	NA	NA	NA	NA	NA	NA	NA	NA	NA	0	0	0	0	0	0	0	0	0	0	0	0	0	0	0	0
dsDNA_phage_876	10290	LYTIC	0	1	0	NA	NA	NA	NA	NA	NA	NA	NA	NA	0	0	0	0	0	0	0	0	0	0	0	0	0	0	0	0
dsDNA_phage_877	23104	LYTIC	0	1	0	GCA_001854305.1	Cupriavidus	Cupriavidus sp. USMAA2-4	1367	0	NO	OUTLIER	NA	NA	0	0	0	0	0	0	0	0	0	0	0	0	0	0	0	0
dsDNA_phage_878	21712	LYTIC	0	1	0	GCA_001263205.1	Labilithrix	Labilithrix luteola	1529	0	NO	VC	NA	NA	914	0	621	0	289	0	723	0	0	0	0	0	0	0	0	0
dsDNA_phage_879	21988	LYTIC	0	1	0	NA	NA	NA	NA	NA	NA	NA	NA	NA	0	0	0	0	0	0	0	0	0	0	0	0	0	0	0	0
dsDNA_phage_88	13176	LYTIC	1	0	0	GCA_000695095.2	Gemmatimonas	Gemmatimonas phototrophica	NA	NA	NA	NA	NA	NA	0	0	0	0	0	0	0	0	0	0	0	0	0	0	0	0
dsDNA_phage_880	20763	LYTIC	0	1	0	NA	NA	NA	NA	NA	NA	NA	NA	NA	0	0	0	0	0	0	0	0	0	0	0	0	0	0	0	0
dsDNA_phage_881	20552	LYTIC	0	1	0	GCA_000023345.1	Variovorax	Variovorax paradoxus S110	NA	NA	NA	NA	NA	NA	3679	0	2456	0	1957	0	3065	922	0	575	0	0	0	0	0	0
dsDNA_phage_882	15047	LYTIC	0	1	0	GCA_001263205.1	Labilithrix	Labilithrix luteola	NA	NA	NA	NA	NA	NA	1046	0	1010	0	474	0	462	0	0	0	0	0	0	0	0	0
dsDNA_phage_883	14475	LYTIC	0	1	0	GCA_000730165.2	Nitrospirillum	Nitrospirillum amazonense CBAmc	1536	0	NO	VC	NA	NA	2196	0	1365	0	1170	0	1504	181	0	0	0	0	0	0	0	0
dsDNA_phage_884	11475	LYTIC	0	1	0	NA	NA	NA	NA	NA	NA	NA	NA	NA	0	0	0	0	0	0	0	0	0	0	0	0	0	0	0	0
dsDNA_phage_885	11569	LYTIC	0	1	0	NA	NA	NA	NA	NA	NA	NA	NA	NA	0	0	0	0	0	0	0	0	0	0	0	0	0	0	0	0
dsDNA_phage_886	11661	LYTIC	0	1	0	GCA_001263205.1	Labilithrix	Labilithrix luteola	NA	NA	NA	NA	NA	NA	640	0	435	0	222	0	471	0	0	0	0	0	0	0	0	0
dsDNA_phage_887	14518	LYTIC	0	1	0	NA	NA	NA	NA	NA	NA	NA	NA	NA	0	0	0	0	0	0	0	0	0	0	0	0	0	0	0	0
dsDNA_phage_888	10587	LYTIC	0	1	0	NA	NA	NA	NA	NA	NA	NA	NA	NA	0	0	0	0	0	0	0	0	0	0	0	0	0	0	0	0
dsDNA_phage_889	10579	TEMPERATE	0	1	0	NA	NA	NA	NA	NA	NA	NA	NA	NA	0	0	0	0	0	0	0	0	0	0	0	0	0	0	0	0
dsDNA_phage_89	17574	TEMPERATE	1	0	0	GCA_002752675.1	Massilia	Massilia sp. B2	NA	NA	NA	NA	NA	NA	0	0	0	0	0	0	0	0	996	0	0	0	0	0	0	0
dsDNA_phage_890	10568	LYTIC	0	1	0	NA	NA	NA	NA	NA	NA	NA	NA	NA	0	0	0	0	0	0	0	0	0	0	0	0	0	0	0	0
dsDNA_phage_891	10563	TEMPERATE	0	1	0	GCA_002859165.1	Candidatus	Candidatus Hodgkinia cicadicola	NA	NA	NA	NA	NA	NA	0	0	0	0	0	0	0	0	0	0	0	0	0	0	0	0
dsDNA_phage_892	10066	LYTIC	0	1	0	NA	NA	NA	NA	NA	NA	NA	NA	NA	373	0	178	0	0	0	177	0	0	0	0	0	0	0	0	0
dsDNA_phage_893	10014	LYTIC	0	1	0	GCA_001263205.1	Labilithrix	Labilithrix luteola	NA	NA	NA	NA	NA	NA	538	0	461	0	220	0	398	0	0	0	0	0	0	0	0	0
dsDNA_phage_894	28917	LYTIC	0	1	0	GCA_000024905.1	Thermanaerovibrio	Thermanaerovibrio acidaminovorans DSM 6589	NA	NA	NA	NA	NA	NA	0	0	0	0	0	0	0	0	0	0	0	0	0	0	0	0
dsDNA_phage_895	27709	LYTIC	0	1	0	NA	NA	NA	NA	NA	NA	NA	NA	NA	0	0	0	0	0	0	0	0	0	0	0	0	0	0	0	0
dsDNA_phage_896	25964	LYTIC	0	1	0	NA	NA	NA	NA	NA	NA	NA	NA	NA	0	0	0	0	0	0	0	0	0	0	0	0	0	0	0	0
dsDNA_phage_897	22597	LYTIC	0	1	0	NA	NA	NA	1456	0	NO	VC	NA	NA	0	0	0	0	0	0	0	0	0	0	0	0	0	0	0	0
dsDNA_phage_898	10739	LYTIC	0	1	0	NA	NA	NA	1454	0	NO	OUTLIER	NA	NA	0	0	0	0	0	0	0	0	0	0	0	0	0	0	0	0
dsDNA_phage_899	11746	TEMPERATE	0	1	0	NA	NA	NA	NA	NA	NA	NA	NA	NA	382	0	254	0	95	0	109	1	144	0	21	0	364	0	0	0
dsDNA_phage_9	7131	TEMPERATE	1	0	0	GCA_001483865.1	Roseateles	Roseateles depolymerans	NA	NA	NA	NA	NA	NA	3600	0	1150	0	1797	0	2756	0	0	0	0	0	0	0	0	0
dsDNA_phage_90	13408	LYTIC	1	0	0	GCA_001931535.1	Minicystis	Minicystis rosea	NA	NA	NA	NA	NA	NA	0	0	0	0	0	0	578	190	0	0	0	0	0	0	0	0
dsDNA_phage_900	25213	LYTIC	0	1	0	GCA_002291405.1	Variovorax	Variovorax boronicumulans	1522	0	NO	VC	NA	NA	0	0	0	0	0	0	0	0	0	0	0	0	0	0	0	0
dsDNA_phage_901	11254	LYTIC	0	1	0	NA	NA	NA	1450	0	NO	VC	NA	NA	0	0	0	0	0	0	0	0	0	0	0	0	0	0	0	0
dsDNA_phage_902	11196	LYTIC	0	1	0	GCA_000471925.1	Ralstonia	Ralstonia pickettii DTP0602	1537	0	NO	VC	NA	NA	651	0	357	0	443	0	822	0	0	0	0	0	0	0	0	0
dsDNA_phage_903	11085	LYTIC	0	1	0	NA	NA	NA	NA	NA	NA	NA	NA	NA	0	0	0	0	0	0	3167	0	0	0	0	0	0	0	0	0
dsDNA_phage_904	10951	LYTIC	0	1	0	GCA_000176855.2	Acidovorax	Acidovorax avenae subsp. avenae ATCC 19860	NA	NA	NA	NA	NA	NA	774	0	589	0	372	0	930	0	0	0	0	0	0	0	0	0
dsDNA_phage_905	10893	LYTIC	0	1	0	GCA_000263795.2	Hydrogenophaga	Hydrogenophaga sp. PBC	1516	0	NO	VC	NA	NA	0	0	0	0	0	0	0	0	0	0	0	0	0	0	0	0
dsDNA_phage_906	10856	LYTIC	0	1	0	GCA_001302585.1	Kibdelosporangium	Kibdelosporangium phytohabitans	NA	NA	NA	NA	NA	NA	0	0	0	0	0	0	0	0	0	0	0	0	0	0	0	0
dsDNA_phage_907	10833	LYTIC	0	1	0	NA	NA	NA	NA	NA	NA	NA	NA	NA	1568	0	831	0	1022	0	2107	0	0	0	0	0	0	0	0	0
dsDNA_phage_908	10802	LYTIC	0	1	0	GCA_000463015.1	Variovorax	Variovorax paradoxus B4	1527	0	NO	VC	NA	NA	0	0	0	0	0	0	0	0	0	0	0	0	0	0	0	0
dsDNA_phage_909	10761	LYTIC	0	1	0	GCA_000263795.2	Hydrogenophaga	Hydrogenophaga sp. PBC	1494	0	NO	VC	NA	NA	3140	0	2026	0	1645	0	1611	0	0	0	0	0	0	0	0	0
dsDNA_phage_91	29565	LYTIC	1	0	0	NA	NA	NA	1488	0	NO	OUTLIER	NA	NA	1283	0	399	0	0	0	0	0	0	0	691	0	498	0	0	0
dsDNA_phage_910	13332	LYTIC	0	1	0	GCA_000263795.2	Hydrogenophaga	Hydrogenophaga sp. PBC	1510	0	NO	OUTLIER	NA	NA	0	0	0	0	0	0	0	0	0	0	0	0	0	0	0	0
dsDNA_phage_911	11668	LYTIC	0	1	0	NA	NA	NA	1152	0	NO	VC	NA	NA	0	0	0	0	0	0	0	0	0	0	0	0	0	0	0	0
dsDNA_phage_912	11514	LYTIC	0	1	0	GCA_000832305.1	Cupriavidus	Cupriavidus basilensis	NA	NA	NA	NA	NA	NA	1331	0	903	0	857	0	1306	0	0	0	0	0	0	0	0	0
dsDNA_phage_913	11431	LYTIC	0	1	0	GCA_001483865.1	Roseateles	Roseateles depolymerans	1473	0	NO	VC	NA	NA	860	0	433	0	537	0	1145	0	0	0	0	0	0	0	0	0
dsDNA_phage_914	11213	TEMPERATE	0	1	0	GCA_001854305.1	Cupriavidus	Cupriavidus sp. USMAA2-4	NA	NA	NA	NA	NA	NA	1943	0	1289	0	1111	0	1674	242	0	0	0	0	0	0	138	0
dsDNA_phage_915	16687	LYTIC	0	1	0	GCA_000215705.1	Ramlibacter	Ramlibacter tataouinensis TTB310	NA	NA	NA	NA	NA	NA	2418	0	1550	0	1407	0	1387	0	0	0	0	0	0	0	0	0
dsDNA_phage_916	16649	TEMPERATE	0	1	0	GCA_000832305.1	Cupriavidus	Cupriavidus basilensis	NA	NA	NA	NA	NA	NA	2064	0	1294	0	1275	0	1583	0	0	0	0	0	0	0	144	0
dsDNA_phage_917	16121	LYTIC	0	1	0	GCA_000463015.1	Variovorax	Variovorax paradoxus B4	1537	0	NO	VC	NA	NA	2269	0	1952	0	1450	0	2336	704	0	0	0	0	0	0	0	0
dsDNA_phage_918	15901	LYTIC	0	1	0	GCA_000215705.1	Ramlibacter	Ramlibacter tataouinensis TTB310	1528	0	NO	VC	NA	NA	4065	0	2208	0	1715	166	1388	193	0	0	0	0	0	0	0	0
dsDNA_phage_919	15735	LYTIC	0	1	0	GCA_000263795.2	Hydrogenophaga	Hydrogenophaga sp. PBC	NA	NA	NA	NA	NA	NA	3050	0	2297	377	1930	476	2522	520	0	0	0	0	0	0	0	0
dsDNA_phage_92	13922	LYTIC	1	0	0	GCA_001672455.2	Mesorhizobium	Mesorhizobium sp. WSM1497	NA	NA	NA	NA	NA	NA	0	0	0	84	0	0	0	0	0	0	0	0	0	0	83	0
dsDNA_phage_920	15151	LYTIC	0	1	0	GCA_001580455.1	Ramlibacter	Ramlibacter tataouinensis	NA	NA	NA	NA	NA	NA	1700	0	1031	0	1113	0	1579	0	0	0	0	0	0	0	0	0
dsDNA_phage_921	14804	LYTIC	0	1	0	GCA_000832305.1	Cupriavidus	Cupriavidus basilensis	1446	0	NO	VC	NA	NA	0	0	0	0	0	0	0	0	0	0	0	0	0	0	0	0
dsDNA_phage_922	14684	LYTIC	0	1	0	GCA_000176855.2	Acidovorax	Acidovorax avenae subsp. avenae ATCC 19860	NA	NA	NA	NA	NA	NA	2181	0	1533	0	1266	0	1453	204	0	0	0	0	0	0	0	0
dsDNA_phage_923	10461	TEMPERATE	0	1	0	NA	NA	NA	NA	NA	NA	NA	NA	NA	0	0	0	0	0	0	216	0	0	0	0	0	0	0	0	0
dsDNA_phage_924	10219	LYTIC	0	1	0	GCA_000145275.1	Clostridium	Clostridium cellulovorans 743B	NA	NA	NA	NA	NA	NA	0	0	0	0	0	0	0	0	0	0	0	0	0	0	0	0
dsDNA_phage_925	10217	LYTIC	0	1	0	GCA_000832305.1	Cupriavidus	Cupriavidus basilensis	NA	NA	NA	NA	NA	NA	0	0	0	0	0	0	0	0	0	0	0	0	0	0	0	0
dsDNA_phage_926	10039	LYTIC	0	1	0	NA	NA	NA	NA	NA	NA	NA	NA	NA	0	0	0	0	0	0	0	0	0	0	0	0	0	0	0	0
dsDNA_phage_927	13637	LYTIC	0	1	0	GCA_001263205.1	Labilithrix	Labilithrix luteola	NA	NA	NA	NA	NA	NA	603	0	555	0	263	0	684	0	0	0	0	0	0	0	0	0
dsDNA_phage_928	13556	LYTIC	0	1	0	GCA_001854305.1	Cupriavidus	Cupriavidus sp. USMAA2-4	1452	0	NO	OUTLIER	NA	NA	648	0	258	0	296	0	384	0	0	0	0	0	0	0	0	0
dsDNA_phage_929	13457	LYTIC	0	1	0	GCA_000263795.2	Hydrogenophaga	Hydrogenophaga sp. PBC	NA	NA	NA	NA	NA	NA	2121	0	1366	0	1282	270	1276	265	0	0	0	0	546	0	0	0
dsDNA_phage_93	16193	LYTIC	1	0	0	NA	NA	NA	NA	NA	NA	NA	NA	NA	545	0	666	0	293	0	0	0	0	0	0	0	0	0	0	0
dsDNA_phage_930	13455	LYTIC	0	1	0	GCA_000176855.2	Acidovorax	Acidovorax avenae subsp. avenae ATCC 19860	1525	0	NO	OUTLIER	NA	NA	0	0	0	0	0	0	0	0	0	0	0	0	0	0	0	0
dsDNA_phage_931	13447	LYTIC	0	1	0	GCA_000176855.2	Acidovorax	Acidovorax avenae subsp. avenae ATCC 19860	NA	NA	NA	NA	NA	NA	2144	0	1290	0	1233	0	1274	0	0	0	0	0	0	0	0	0
dsDNA_phage_932	13160	LYTIC	0	1	0	NA	NA	NA	NA	NA	NA	NA	NA	NA	0	0	0	0	0	0	0	0	0	0	0	0	0	0	0	0
dsDNA_phage_933	12573	LYTIC	0	1	0	GCA_000023345.1	Variovorax	Variovorax paradoxus S110	NA	NA	NA	NA	NA	NA	1206	0	759	0	660	0	1289	0	0	0	0	0	0	0	0	0
dsDNA_phage_934	22026	LYTIC	0	1	0	GCA_001580455.1	Ramlibacter	Ramlibacter tataouinensis	NA	NA	NA	NA	NA	NA	1456	0	1110	0	807	0	2319	0	0	0	0	0	0	0	0	0
dsDNA_phage_935	20934	LYTIC	0	1	0	NA	NA	NA	785	0	YES	OUTLIER	NA	NA	0	0	0	0	0	0	0	0	0	0	0	0	0	0	0	0
dsDNA_phage_936	20848	LYTIC	0	1	0	GCA_001955695.1	Rhodoferax	Rhodoferax koreense	1538	0	NO	VC	NA	NA	219	0	135	0	159	0	398	0	0	0	0	0	0	0	0	0
dsDNA_phage_937	20245	LYTIC	0	1	0	GCA_000463015.1	Variovorax	Variovorax paradoxus B4	NA	NA	NA	NA	NA	NA	2327	0	1835	0	1500	0	3059	0	0	0	0	0	0	0	0	0
dsDNA_phage_938	20037	LYTIC	0	1	0	GCA_001580455.1	Ramlibacter	Ramlibacter tataouinensis	NA	NA	NA	NA	NA	NA	3275	0	2537	0	2109	0	2873	0	0	0	0	0	0	0	0	0
dsDNA_phage_939	19998	LYTIC	0	1	0	GCA_002011925.1	Cupriavidus	Cupriavidus sp. NH9	NA	NA	NA	NA	NA	NA	2151	0	1223	0	1342	0	2151	0	0	0	0	0	0	0	0	0
dsDNA_phage_94	19601	LYTIC	1	0	0	GCA_001610895.1	Planctomyces	Planctomyces sp. SH-PL62	1445	0	NO	VC	NA	NA	300	0	0	345	0	266	0	311	0	0	0	0	207	0	0	0
dsDNA_phage_940	19923	LYTIC	0	1	0	NA	NA	NA	1450	0	NO	VC	NA	NA	0	0	0	0	0	0	0	0	0	0	0	0	0	0	0	0
dsDNA_phage_941	19903	LYTIC	0	1	0	GCA_001580455.1	Ramlibacter	Ramlibacter tataouinensis	1449	0	NO	OUTLIER	NA	NA	398	0	237	0	284	0	533	0	0	0	0	0	0	0	0	0
dsDNA_phage_942	18615	LYTIC	0	1	0	GCA_000263795.2	Hydrogenophaga	Hydrogenophaga sp. PBC	NA	NA	NA	NA	NA	NA	3087	0	2358	0	1796	0	2135	432	0	0	0	0	0	0	0	0
dsDNA_phage_943	12642	LYTIC	0	1	0	GCA_001891105.1	Ralstonia	Ralstonia solanacearum	NA	NA	NA	NA	NA	NA	1085	0	681	0	666	0	1200	0	0	0	0	0	0	0	0	0
dsDNA_phage_944	12564	LYTIC	0	1	0	NA	NA	NA	1507	0	NO	OUTLIER	NA	NA	0	0	0	0	0	0	0	0	0	0	0	0	0	0	0	0
dsDNA_phage_945	12551	LYTIC	0	1	0	GCA_000215705.1	Ramlibacter	Ramlibacter tataouinensis TTB310	1536	0	NO	VC	NA	NA	1992	0	1558	0	1285	0	1263	162	0	0	0	0	0	0	0	0
dsDNA_phage_946	12515	LYTIC	0	1	0	GCA_000176855.2	Acidovorax	Acidovorax avenae subsp. avenae ATCC 19860	NA	NA	NA	NA	NA	NA	1656	0	1050	0	981	0	1897	0	0	0	0	0	0	0	0	0
dsDNA_phage_947	12407	LYTIC	0	1	0	GCA_000215705.1	Ramlibacter	Ramlibacter tataouinensis TTB310	1526	0	NO	VC	NA	NA	1839	0	1315	0	893	0	1155	0	0	0	0	0	0	0	0	0
dsDNA_phage_948	12153	LYTIC	0	1	0	GCA_000263795.2	Hydrogenophaga	Hydrogenophaga sp. PBC	1535	0	NO	OUTLIER	NA	NA	0	0	0	0	0	0	0	0	0	0	0	0	0	0	0	0
dsDNA_phage_949	12952	LYTIC	0	1	0	NA	NA	NA	NA	NA	NA	NA	NA	NA	0	0	0	0	0	0	0	0	0	0	0	0	0	0	0	0
dsDNA_phage_95	12089	LYTIC	1	0	0	GCA_001611795.1	Streptomyces	Streptomyces sp. S10(2016)	NA	NA	NA	NA	NA	NA	0	0	0	0	0	0	0	0	0	0	0	0	0	0	0	0
dsDNA_phage_950	11418	LYTIC	0	1	0	GCA_002844315.1	Candidatus	Candidatus Hodgkinia cicadicola	NA	NA	NA	NA	NA	NA	0	0	0	0	0	0	0	0	0	0	0	0	0	0	0	0
dsDNA_phage_951	10134	LYTIC	0	1	0	GCA_001682195.1	Flammeovirga	Flammeovirga sp. MY04	NA	NA	NA	NA	NA	NA	0	0	0	0	0	0	0	0	0	0	0	0	0	0	0	0
dsDNA_phage_952	10015	LYTIC	0	1	0	NA	NA	NA	1454	0	NO	OUTLIER	NA	NA	0	0	0	0	0	0	0	0	0	0	0	0	0	0	0	0
dsDNA_phage_953	10009	LYTIC	0	1	0	GCA_900198195.1	Tenacibaculum	Tenacibaculum jejuense	1500	0	NO	VC	NA	NA	0	0	0	0	0	0	0	0	0	0	0	0	0	0	0	0
dsDNA_phage_954	12997	LYTIC	0	1	0	NA	NA	NA	NA	NA	NA	NA	NA	NA	0	0	0	0	0	0	0	0	0	0	0	0	0	0	0	0
dsDNA_phage_955	10962	LYTIC	0	1	0	NA	NA	NA	NA	NA	NA	NA	NA	NA	0	0	0	0	0	0	0	0	0	0	0	0	0	0	0	0
dsDNA_phage_956	13194	LYTIC	0	1	0	NA	NA	NA	NA	NA	NA	NA	NA	NA	0	0	0	0	0	0	0	0	0	0	0	0	0	0	0	0
dsDNA_phage_957	12883	LYTIC	0	1	0	NA	NA	NA	NA	NA	NA	NA	NA	NA	0	0	0	0	0	0	0	0	0	0	0	0	0	0	0	0
dsDNA_phage_958	12862	LYTIC	0	1	0	NA	NA	NA	NA	NA	NA	NA	NA	NA	0	0	0	0	0	0	0	0	0	0	0	0	0	0	0	0
dsDNA_phage_959	12577	TEMPERATE	0	1	0	NA	NA	NA	NA	NA	NA	NA	NA	NA	0	0	0	0	0	0	0	0	0	0	0	0	0	0	0	0
dsDNA_phage_96	10487	LYTIC	1	0	0	GCA_900119315.1	Actinoplanes	Actinoplanes sp. SE50/110	1442	0	NO	OUTLIER	NA	NA	0	0	0	140	0	0	0	0	0	0	0	0	0	0	0	0
dsDNA_phage_960	12467	LYTIC	0	1	0	NA	NA	NA	NA	NA	NA	NA	NA	NA	0	0	0	0	0	0	0	0	0	0	0	0	0	0	0	0
dsDNA_phage_961	12465	LYTIC	0	1	0	NA	NA	NA	NA	NA	NA	NA	NA	NA	0	0	0	0	0	0	0	0	0	0	0	0	0	0	0	0
dsDNA_phage_962	12412	LYTIC	0	1	0	NA	NA	NA	NA	NA	NA	NA	NA	NA	0	0	0	0	0	0	0	0	0	0	0	0	0	0	0	0
dsDNA_phage_963	12203	LYTIC	0	1	0	NA	NA	NA	NA	NA	NA	NA	NA	NA	0	0	0	0	0	0	0	0	0	0	0	0	0	0	0	0
dsDNA_phage_964	12138	LYTIC	0	1	0	NA	NA	NA	NA	NA	NA	NA	NA	NA	0	0	0	0	0	0	0	0	0	0	0	0	0	0	0	0
dsDNA_phage_965	12041	LYTIC	0	1	0	NA	NA	NA	NA	NA	NA	NA	NA	NA	0	0	0	0	0	0	0	0	0	0	0	0	0	0	0	0
dsDNA_phage_966	19855	LYTIC	0	1	0	NA	NA	NA	1507	0	NO	OUTLIER	NA	NA	0	0	0	0	0	0	0	0	0	0	0	0	0	0	0	0
dsDNA_phage_967	10312	LYTIC	0	1	0	GCA_000334405.1	Blattabacterium	Blattabacterium sp. (Blatta orientalis) str. Tarazona	1512	0	NO	OUTLIER	NA	NA	0	0	0	0	0	0	0	0	0	0	0	0	0	0	0	0
dsDNA_phage_968	10899	LYTIC	0	1	0	NA	NA	NA	NA	NA	NA	NA	NA	NA	0	0	0	0	0	0	0	0	0	0	0	0	0	0	0	0
dsDNA_phage_969	15256	LYTIC	0	1	0	NA	NA	NA	NA	NA	NA	NA	NA	NA	0	0	0	0	0	0	0	0	0	0	0	0	0	0	0	0
dsDNA_phage_97	22002	LYTIC	1	0	0	NA	NA	NA	NA	NA	NA	NA	NA	NA	0	0	0	0	0	0	0	0	0	0	461	0	886	0	0	0
dsDNA_phage_970	14722	LYTIC	0	1	0	NA	NA	NA	NA	NA	NA	NA	NA	NA	0	0	0	0	0	0	0	0	0	0	0	0	0	0	0	0
dsDNA_phage_971	11356	LYTIC	0	1	0	NA	NA	NA	NA	NA	NA	NA	NA	NA	0	0	0	0	0	0	0	0	0	0	0	0	0	0	0	0
dsDNA_phage_972	11091	LYTIC	0	1	0	GCA_000817935.1	Clostridium	Clostridium botulinum CDC_1436	NA	NA	NA	NA	NA	NA	0	0	0	0	0	0	0	0	0	0	0	0	0	0	0	0
dsDNA_phage_973	10944	LYTIC	0	1	0	NA	NA	NA	NA	NA	NA	NA	NA	NA	0	0	0	0	0	0	0	0	0	0	0	0	0	0	0	0
dsDNA_phage_974	14781	LYTIC	0	1	0	GCA_001263205.1	Labilithrix	Labilithrix luteola	1450	0	NO	VC	NA	NA	0	0	0	0	0	0	0	0	206	0	0	0	0	0	0	0
dsDNA_phage_975	14014	LYTIC	0	1	0	NA	NA	NA	NA	NA	NA	NA	NA	NA	0	0	0	0	0	0	0	0	0	0	0	0	0	0	0	0
dsDNA_phage_976	11118	TEMPERATE	0	1	0	NA	NA	NA	NA	NA	NA	NA	NA	NA	0	0	0	0	0	0	0	0	0	0	0	0	0	0	0	0
dsDNA_phage_977	11107	LYTIC	0	1	0	NA	NA	NA	NA	NA	NA	NA	NA	NA	0	0	0	0	0	0	0	0	0	0	0	0	0	0	0	0
dsDNA_phage_978	11045	LYTIC	0	1	0	NA	NA	NA	NA	NA	NA	NA	NA	NA	0	0	0	0	0	0	0	0	0	0	0	0	0	0	0	0
dsDNA_phage_979	10986	LYTIC	0	1	0	NA	NA	NA	NA	NA	NA	NA	NA	NA	0	0	0	0	0	0	0	0	0	0	0	0	0	0	0	0
dsDNA_phage_98	11740	LYTIC	1	0	0	GCA_002752675.1	Massilia	Massilia sp. B2	1528	0	NO	VC	NA	NA	210	0	149	0	0	0	263	0	0	0	253	0	147	0	0	0
dsDNA_phage_980	10925	LYTIC	0	1	0	NA	NA	NA	NA	NA	NA	NA	NA	NA	0	0	0	0	0	0	0	0	0	0	0	0	0	0	0	0
dsDNA_phage_981	10901	LYTIC	0	1	0	NA	NA	NA	NA	NA	NA	NA	NA	NA	0	0	0	0	0	0	0	0	0	0	0	0	0	0	0	0
dsDNA_phage_982	10896	LYTIC	0	1	0	NA	NA	NA	NA	NA	NA	NA	NA	NA	0	0	0	0	0	0	0	0	0	0	0	0	0	0	0	0
dsDNA_phage_983	11979	LYTIC	0	1	0	NA	NA	NA	NA	NA	NA	NA	NA	NA	0	0	0	0	0	0	0	0	0	0	0	0	0	0	0	0
dsDNA_phage_984	11923	LYTIC	0	1	0	NA	NA	NA	NA	NA	NA	NA	NA	NA	0	0	0	0	0	0	0	0	0	0	0	0	0	0	0	0
dsDNA_phage_985	11805	LYTIC	0	1	0	NA	NA	NA	NA	NA	NA	NA	NA	NA	0	0	0	0	0	0	0	0	0	0	0	0	0	0	0	0
dsDNA_phage_986	11608	LYTIC	0	1	0	NA	NA	NA	NA	NA	NA	NA	NA	NA	0	0	0	0	0	0	0	0	0	0	0	0	0	0	0	0
dsDNA_phage_987	11519	LYTIC	0	1	0	NA	NA	NA	NA	NA	NA	NA	NA	NA	0	0	0	0	0	0	0	0	0	0	0	0	0	0	0	0
dsDNA_phage_988	11396	LYTIC	0	1	0	NA	NA	NA	NA	NA	NA	NA	NA	NA	0	0	0	0	0	0	0	0	0	0	0	0	0	0	0	0
dsDNA_phage_989	11361	LYTIC	0	1	0	GCA_000341395.1	Desulfocapsa	Desulfocapsa sulfexigens DSM 10523	NA	NA	NA	NA	NA	NA	0	0	0	0	0	0	0	0	0	0	0	0	0	0	0	0
dsDNA_phage_99	10313	LYTIC	1	0	0	GCA_000968375.1	Clostridium	Clostridium scatologenes	NA	NA	NA	NA	NA	NA	0	0	0	0	0	0	0	0	0	0	0	427	0	0	0	0
dsDNA_phage_990	19887	LYTIC	0	1	0	GCA_001955695.1	Rhodoferax	Rhodoferax koreense	1538	0	NO	VC	NA	NA	0	0	0	0	0	0	0	0	0	0	0	0	0	0	0	0
dsDNA_phage_991	18820	LYTIC	0	1	0	GCA_000263795.2	Hydrogenophaga	Hydrogenophaga sp. PBC	1443	0	NO	OUTLIER	NA	NA	0	0	0	0	0	0	0	0	0	0	0	0	0	0	0	0
dsDNA_phage_992	17653	LYTIC	0	1	0	NA	NA	NA	1531	0	NO	VC	NA	NA	0	0	0	0	0	0	0	0	0	0	0	0	0	0	0	0
dsDNA_phage_993	16902	LYTIC	0	1	0	GCA_000832305.1	Cupriavidus	Cupriavidus basilensis	1481	0	NO	OUTLIER	NA	NA	0	0	0	0	0	0	0	0	0	0	0	0	0	0	0	0
dsDNA_phage_994	34831	LYTIC	0	1	0	GCA_002291405.1	Variovorax	Variovorax boronicumulans	NA	NA	NA	NA	NA	NA	2854	0	1233	0	1142	0	0	0	0	0	0	0	0	0	0	0
dsDNA_phage_995	27079	TEMPERATE	0	1	0	GCA_000832305.1	Cupriavidus	Cupriavidus basilensis	1261	0	NO	OUTLIER	NA	NA	4049	0	3234	0	1890	0	5655	2182	0	0	2691	0	3515	0	0	2701
dsDNA_phage_996	23700	LYTIC	0	1	0	GCA_001713375.1	Hydrogenophaga	Hydrogenophaga sp. RAC07	1450	0	NO	VC	NA	NA	0	0	0	0	0	0	1139	0	0	0	0	0	0	0	0	0
dsDNA_phage_997	23346	LYTIC	0	1	0	GCA_001580455.1	Ramlibacter	Ramlibacter tataouinensis	1449	0	NO	OUTLIER	NA	NA	0	0	0	0	0	0	0	0	0	0	0	0	0	0	0	0
dsDNA_phage_998	22725	TEMPERATE	0	1	0	GCA_001580455.1	Ramlibacter	Ramlibacter tataouinensis	NA	NA	NA	NA	NA	NA	2537	0	1870	0	1538	1086	3609	0	0	0	0	0	0	0	0	0
dsDNA_phage_999	14197	LYTIC	0	1	0	GCA_001263205.1	Labilithrix	Labilithrix luteola	NA	NA	NA	NA	NA	NA	752	0	677	0	349	0	555	0	0	0	0	0	0	0	0	0
AF176033	5386	LYTIC	0	0	0	NA	Escherichia	Escherichia coli C	297	0	YES	VC	Microviridae	Escherichia virus PhiX174	410	113	339	356	85	278	294	299	235	189	405	334	336	337	316	460

## Sheet: Table S3
Supplementary Table S3 - ssRNA viral population read counts
vOTU	GENOME_LENGTH	GENOME_COVERAGE	NEAR_COMPLETE	ORDER	FAMILY	GENUS	NOVEL_GENUS	SPECIES	NOVEL_SPECIES	HOST_GENBANK_ACCESSION	HOST_GENUS	HOST_NAME	VC	SUBCLUSTER	REF_PHAGES_IN_VC	VC_IDENTITY	C1RH_J	C1RH_M	C1RH_N	C1RO_J	C1RO_M	C1S_J	C1S_M	C1S_N	C2RH_J	C2RH_M	C2RH_N	C2RO_J	C2RO_M	C2RO_N	C2S_J	C2S_M	C2S_N	C3RH_J	C3RH_M	C3RH_N	C3RO_J	C3RO_M	C3RO_N	C3S_J	C3S_M	C3S_N	C4RH_J	C4RH_M	C4RH_N	C4RO_M	C4RO_N	C4S_J	C4S_M
ssRNA_139109	2269	13.236	YES	Norzivirales	Fiersviridae	Genus_902	YES	Species_2551	YES	NA	NA	NA	2774	0	NO	VC	0	0	0	0	0	0	0	0	0	0	0	0	0	0	0	0	0	0	0	0	0	0	0	0	0	0	0	0	0	0	0	0	0
ssRNA_55283	3243	103.229	NO	Timlovirales	Steitzviridae	Genus_0	NO	Species_58	NO	GCA_002844315.1	Candidatus	Candidatus Hodgkinia cicadicola	NA	NA	NA	NA	0	0	0	0	0	0	0	0	0	0	0	0	0	0	0	0	0	0	0	0	0	0	0	0	0	0	0	0	0	0	0	0	0
ssRNA_58860	3454	7.83849	YES	Norzivirales	Fiersviridae	Genus_968	NO	Species_2709	YES	GCA_002844315.1	Candidatus	Candidatus Hodgkinia cicadicola	1951	0	NO	OUTLIER	0	0	0	0	0	0	0	0	0	0	0	0	0	0	0	0	0	0	0	0	0	0	0	0	0	0	0	0	0	0	0	0	0
ssRNA_83525	3725	15.9233	YES	Timlovirales	Steitzviridae	Genus_778	YES	Species_2265	YES	NA	NA	NA	3171	0	NO	OUTLIER	0	0	0	0	0	0	0	0	0	0	0	0	0	0	0	0	0	0	0	0	0	0	0	0	0	0	0	0	0	0	0	0	0
ssRNA_9056	3764	24.9133	YES	Timlovirales	Steitzviridae	Genus_142	YES	Species_344	YES	NA	NA	NA	2275	0	NO	OUTLIER	0	0	0	0	0	0	0	0	0	0	0	0	0	0	0	0	0	0	0	0	0	0	0	0	0	0	0	0	0	0	0	0	0
ssRNA_25033	3862	14.8911	YES	Norzivirales	Fiersviridae	Genus_715	NO	Species_2906	YES	NA	NA	NA	NA	NA	NA	NA	0	0	0	0	0	0	0	0	0	0	0	0	0	0	0	0	0	0	0	0	0	0	0	0	0	0	0	0	0	0	0	0	0
ssRNA_29405	3865	11.6019	YES	Timlovirales	Steitzviridae	Genus_39	NO	Species_124	YES	NA	NA	NA	NA	NA	NA	NA	32	0	0	0	0	0	0	0	0	0	0	0	0	0	0	0	0	0	0	0	0	0	0	0	0	0	0	0	0	0	0	0	0
ssRNA_51623	3911	16.8639	YES	Timlovirales	Steitzviridae	Genus_460	YES	Species_1323	YES	NA	NA	NA	2881	0	NO	OUTLIER	0	0	0	0	0	0	0	0	0	0	0	0	0	0	0	0	0	0	0	0	0	0	0	0	0	0	0	0	0	0	0	0	0
ssRNA_78375	3935	16.9337	YES	Timlovirales	Steitzviridae	Genus_134	YES	Species_2941	YES	NA	NA	NA	2566	0	NO	VC	0	0	0	0	0	0	0	0	0	0	0	0	0	0	0	0	0	0	0	0	0	0	0	0	0	0	0	0	0	0	0	5	0
ssRNA_101733	4487	45.7056	YES	Norzivirales	Atkinsviridae	Genus_600	YES	Species_1841	YES	NA	NA	NA	1689	0	NO	VC	1	0	0	0	0	2	0	0	0	0	0	0	0	0	0	0	0	0	0	0	0	0	0	0	0	0	0	0	0	0	0	0	0
ssRNA_86927	1378	2.59074	NO	Norzivirales	Fiersviridae	Genus_201	YES	Species_1566	YES	GCA_002859145.1	Candidatus	Candidatus Hodgkinia cicadicola	2350	0	NO	OUTLIER	0	0	0	0	0	0	0	0	0	0	0	0	0	0	0	0	0	0	0	0	0	0	0	0	0	0	0	0	0	0	0	0	0
ssRNA_60722	2601	6.24606	YES	Timlovirales	Steitzviridae	Genus_171	NO	Species_539	YES	NA	NA	NA	2064	0	NO	VC	0	0	0	0	0	0	0	0	0	0	0	0	0	0	0	0	0	0	0	0	0	0	0	0	0	0	0	0	0	0	0	0	0
ssRNA_47216	3009	3.15807	NO	Norzivirales	Atkinsviridae	Genus_678	NO	Species_2303	YES	NA	NA	NA	NA	NA	NA	NA	0	0	0	0	0	0	0	0	0	0	0	0	0	0	0	0	0	0	0	0	0	0	0	0	0	0	0	0	0	0	0	0	0
ssRNA_99454	3053	7.27406	YES	Timlovirales	Steitzviridae	Genus_11	NO	Species_2971	YES	NA	NA	NA	1847	0	NO	VC	0	0	0	0	0	0	0	0	0	0	0	0	0	0	0	0	0	0	0	0	0	0	0	0	0	0	0	0	0	0	0	0	0
ssRNA_86804	3581	288.415	YES	Norzivirales	Fiersviridae	Genus_699	YES	Species_2059	YES	NA	NA	NA	1786	0	NO	OUTLIER	0	0	0	0	0	0	0	0	1	0	0	0	0	0	0	0	0	0	0	0	0	0	0	0	0	0	0	0	0	0	0	0	0
ssRNA_45626	3652	21.655	YES	Timlovirales	Steitzviridae	Genus_529	YES	Species_1665	YES	NA	NA	NA	1948	0	NO	OUTLIER	5	0	0	0	0	8	0	0	0	9	0	0	0	0	0	0	0	0	0	0	0	0	0	0	0	0	0	0	0	0	0	0	0
ssRNA_127638	3671	5.43075	NO	Norzivirales	Fiersviridae	Genus_532	YES	Species_1769	YES	NA	NA	NA	2628	0	NO	VC	0	0	0	0	0	0	0	0	0	0	0	0	0	0	0	0	0	0	0	0	0	0	0	0	0	0	0	0	0	0	0	0	0
ssRNA_135484	3694	6.60358	YES	Timlovirales	Steitzviridae	Genus_11	NO	Species_82	YES	NA	NA	NA	1707	0	NO	OUTLIER	0	0	0	0	0	0	0	0	0	0	0	0	0	0	0	0	0	0	0	9	0	0	0	0	0	0	0	0	0	0	0	0	0
ssRNA_25034	3861	502.337	YES	Timlovirales	Steitzviridae	Genus_189	NO	Species_1394	NO	NA	NA	NA	1551	0	NO	OUTLIER	0	0	0	0	0	0	0	0	1	0	0	0	0	0	0	0	0	0	0	0	0	0	0	0	0	0	0	0	0	0	0	0	0
ssRNA_97972	3877	11.8428	YES	Timlovirales	Steitzviridae	Genus_189	NO	Species_1544	YES	NA	NA	NA	1634	0	NO	OUTLIER	0	0	0	0	0	0	0	0	0	0	0	0	0	0	0	0	0	0	0	0	0	0	0	0	0	0	0	0	0	0	0	0	0
ssRNA_51624	3911	8.25558	YES	Timlovirales	Steitzviridae	Genus_377	YES	Species_1026	YES	NA	NA	NA	2231	0	NO	VC	0	0	0	0	0	0	0	0	0	0	0	0	0	0	0	0	0	0	0	0	0	0	0	0	0	0	0	0	0	0	0	0	0
ssRNA_23455	3927	13.0367	NO	Timlovirales	Steitzviridae	Genus_151	YES	Species_1055	YES	NA	NA	NA	2957	0	NO	OUTLIER	0	0	0	0	0	0	0	0	0	22	0	0	0	0	0	0	0	0	0	0	0	0	0	0	0	0	0	0	0	0	0	0	0
ssRNA_101734	4487	41.4196	YES	Norzivirales	Atkinsviridae	Genus_600	YES	Species_1841	YES	NA	NA	NA	1689	0	NO	VC	1	0	0	0	0	6	0	0	0	0	0	0	0	0	0	0	0	0	0	0	0	0	0	0	0	0	0	0	0	0	0	0	0
ssRNA_140229	1176	3.72466	NO	Timlovirales	Steitzviridae	Genus_104	NO	Species_291	YES	NA	NA	NA	NA	NA	NA	NA	1	0	0	0	0	1	0	0	0	0	0	0	0	0	0	0	0	0	0	0	0	0	0	0	0	0	0	0	0	0	0	0	0
ssRNA_50418	2582	12.9243	NO	Timlovirales	Steitzviridae	Genus_57	YES	Species_173	YES	NA	NA	NA	2290	0	NO	VC	0	0	0	0	0	0	0	0	0	0	0	0	0	0	0	0	0	0	0	0	0	0	0	0	0	0	0	0	0	0	0	0	0
ssRNA_55284	3241	4.72767	YES	Timlovirales	Steitzviridae	Genus_379	NO	Species_1030	YES	NA	NA	NA	2649	0	NO	OUTLIER	0	0	0	0	0	0	0	0	0	0	0	0	0	0	0	0	0	0	0	0	0	0	0	0	0	0	0	0	0	0	0	0	0
ssRNA_122908	3530	14.244	YES	Norzivirales	Fiersviridae	Genus_553	NO	Species_2366	YES	NA	NA	NA	NA	NA	NA	NA	0	0	0	0	0	0	0	0	0	0	0	0	0	0	0	0	0	0	0	0	0	0	0	0	0	0	0	0	0	0	0	0	0
ssRNA_86805	3581	269.289	YES	Norzivirales	Fiersviridae	Genus_699	YES	Species_2059	YES	NA	NA	NA	1786	0	NO	OUTLIER	0	0	0	0	0	0	0	0	3	0	0	0	0	0	0	0	0	0	0	0	0	0	0	0	0	0	0	0	0	0	0	0	0
ssRNA_128763	3693	33.6453	YES	Norzivirales	Fiersviridae	Genus_920	NO	Species_2784	YES	NA	NA	NA	2085	0	NO	OUTLIER	0	0	33	0	0	0	0	53	0	0	0	0	0	0	0	0	0	0	0	36	0	0	0	0	0	46	0	0	0	0	0	0	0
ssRNA_86873	3712	47.5719	YES	Norzivirales	Fiersviridae	Genus_964	YES	Species_2700	YES	NA	NA	NA	1743	0	NO	VC	0	0	0	0	0	0	0	0	0	0	0	0	0	0	0	0	0	0	0	0	0	0	0	0	0	0	0	0	0	0	0	0	0
ssRNA_83526	3724	9.95061	YES	Norzivirales	Fiersviridae	Genus_435	YES	Species_2147	YES	NA	NA	NA	2089	0	NO	VC	0	0	0	0	0	0	0	0	0	0	0	0	0	0	0	0	0	0	0	0	0	0	0	0	0	0	0	0	0	0	0	0	0
ssRNA_25035	3861	475.309	YES	Timlovirales	Steitzviridae	Genus_189	NO	Species_1394	NO	NA	NA	NA	2066	0	NO	OUTLIER	0	0	0	0	0	0	0	0	0	0	0	0	0	0	1	2	1	0	0	0	0	0	0	0	0	0	0	0	0	0	0	0	2
ssRNA_51625	3911	6.77532	YES	Norzivirales	Fiersviridae	Genus_625	YES	Species_1910	YES	NA	NA	NA	1692	0	NO	OUTLIER	0	0	0	0	0	0	0	0	0	0	0	0	0	0	0	0	0	0	0	0	0	0	0	0	0	0	0	0	0	0	0	0	0
ssRNA_78376	3934	4.62665	YES	Norzivirales	Fiersviridae	Genus_870	NO	Species_2495	YES	NA	NA	NA	2014	0	NO	OUTLIER	0	0	0	0	0	0	0	0	52	0	0	0	0	0	0	0	0	0	0	0	0	0	0	0	0	0	0	0	0	0	0	118	0
ssRNA_101792	4017	674.982	YES	Timlovirales	Steitzviridae	Genus_46	YES	Species_154	YES	NA	NA	NA	1702	0	NO	VC	22	45	1	9	0	0	0	0	1	0	0	0	0	0	0	0	0	0	0	0	0	0	0	0	0	0	0	10275	0	951	0	0	0
ssRNA_24542	1893	3.0458	NO	Timlovirales	Steitzviridae	Genus_153	YES	Species_2997	YES	NA	NA	NA	2945	0	NO	VC	0	0	14	0	0	0	0	0	0	0	0	0	0	0	0	0	0	0	0	0	0	0	0	0	0	0	0	0	0	0	0	0	0
ssRNA_128892	2844	44.8721	YES	Norzivirales	Fiersviridae	Genus_734	NO	Species_2145	YES	NA	NA	NA	1623	0	NO	OUTLIER	0	0	0	0	0	0	0	0	4	0	0	3	0	0	0	0	0	0	2	0	1	0	0	0	0	0	0	0	0	0	0	0	0
ssRNA_55285	3239	5.31309	YES	Norzivirales	Atkinsviridae	Genus_678	NO	Species_2343	YES	NA	NA	NA	NA	NA	NA	NA	0	0	0	0	0	0	0	0	0	0	0	0	0	0	0	0	0	0	0	0	0	0	0	0	0	0	0	0	0	0	0	0	0
ssRNA_122909	3529	7.25648	YES	Norzivirales	Fiersviridae	Genus_950	YES	Species_2783	YES	NA	NA	NA	1798	0	NO	OUTLIER	0	0	0	0	0	0	0	0	0	0	0	0	0	0	0	0	0	0	0	0	0	0	0	0	0	0	0	0	0	0	0	0	0
ssRNA_127639	3669	6.47117	NO	Timlovirales	Steitzviridae	Genus_189	NO	Species_1697	YES	NA	NA	NA	1805	0	NO	OUTLIER	0	0	0	0	0	0	0	0	0	0	0	0	0	0	0	0	0	0	0	0	0	0	0	0	0	0	0	0	0	0	0	0	0
ssRNA_9058	3762	36.8584	YES	Norzivirales	Atkinsviridae	Genus_693	YES	Species_2042	YES	NA	NA	NA	1603	0	NO	VC	0	0	0	0	0	0	0	0	0	0	0	0	0	0	0	0	0	0	0	0	0	0	0	0	0	0	0	0	0	0	0	0	0
ssRNA_25036	3860	29.4607	NO	Timlovirales	Steitzviridae	Genus_205	YES	Species_498	YES	NA	NA	NA	2416	0	NO	VC	0	0	0	0	0	0	0	0	0	0	0	0	0	0	0	0	0	0	0	0	0	0	0	0	0	0	0	0	0	0	0	0	0
ssRNA_29406	3863	11.3183	YES	Timlovirales	Steitzviridae	Genus_61	NO	Species_1555	YES	NA	NA	NA	2172	0	NO	OUTLIER	0	0	0	0	0	0	0	0	0	0	0	0	0	0	0	0	0	0	0	0	0	0	0	0	0	0	0	0	0	0	0	0	0
ssRNA_51626	3909	6.82562	YES	Timlovirales	Steitzviridae	Genus_134	YES	Species_2941	YES	NA	NA	NA	2566	0	NO	VC	0	0	0	0	0	0	0	0	0	0	0	0	0	0	0	0	0	0	0	0	0	0	0	0	0	0	0	0	0	0	0	6	0
ssRNA_78377	3934	3.37387	YES	Norzivirales	Fiersviridae	Genus_484	YES	Species_2397	YES	NA	NA	NA	NA	NA	NA	NA	0	0	0	0	0	0	0	0	0	0	0	0	0	0	0	0	0	0	0	0	0	0	0	0	0	0	0	0	0	0	0	218	0
ssRNA_28555	4189	5.56565	YES	Timlovirales	Steitzviridae	Genus_203	YES	Species_134	YES	NA	NA	NA	1929	0	NO	VC	0	0	0	0	0	0	0	0	0	0	0	0	0	0	0	0	0	0	0	0	0	0	0	0	0	0	0	0	0	0	0	0	0
ssRNA_128893	2844	42.4136	YES	Norzivirales	Fiersviridae	Genus_734	NO	Species_2145	YES	NA	NA	NA	1623	0	NO	OUTLIER	6	0	0	0	0	0	0	0	14	0	0	15	0	0	0	0	0	5	2	0	3	0	0	1	0	0	3	0	0	0	0	1	0
ssRNA_113118	3542	4.79833	YES	Norzivirales	Fiersviridae	Genus_530	YES	Species_2178	YES	NA	NA	NA	2133	0	NO	OUTLIER	0	0	0	0	0	0	0	0	0	0	0	0	0	0	0	0	0	0	0	0	0	0	0	0	0	0	0	0	0	0	0	7	0
ssRNA_86806	3577	7.7463	YES	Norzivirales	Solspiviridae	Genus_583	YES	Species_2138	YES	NA	NA	NA	1803	0	NO	OUTLIER	0	0	0	0	0	0	0	0	0	0	0	0	0	0	0	0	0	0	0	0	0	0	0	0	0	0	0	0	0	0	0	0	0
ssRNA_127640	3669	5.27134	YES	Timlovirales	Steitzviridae	Genus_189	NO	Species_1576	YES	NA	NA	NA	1609	0	NO	OUTLIER	0	0	0	0	0	0	0	0	0	0	0	0	0	0	0	0	0	0	0	0	0	0	0	0	0	0	0	0	0	0	0	0	0
ssRNA_62994	3674	6.10019	YES	Timlovirales	Steitzviridae	Genus_620	YES	Species_1898	YES	NA	NA	NA	3183	0	NO	VC	0	0	0	0	0	0	0	0	0	0	0	0	0	0	0	0	0	0	0	0	0	0	0	0	0	0	0	0	0	0	0	0	0
ssRNA_40533	3766	6.88799	YES	Timlovirales	Steitzviridae	Genus_479	YES	Species_1454	YES	NA	NA	NA	1825	0	NO	OUTLIER	0	0	0	0	0	0	0	0	0	0	0	0	0	0	0	0	0	0	0	0	0	0	0	0	0	0	0	0	0	0	0	0	0
ssRNA_25037	3859	10.8321	YES	Norzivirales	Fiersviridae	Genus_211	NO	Species_1772	YES	NA	NA	NA	2428	0	NO	VC	0	0	0	0	0	0	0	0	0	0	0	0	0	0	0	0	0	0	0	0	0	0	0	0	0	0	0	0	0	0	0	0	0
ssRNA_51627	3907	5.54784	YES	Norzivirales	Fiersviridae	Genus_715	NO	Species_2722	YES	NA	NA	NA	2547	0	NO	VC	0	0	0	0	0	0	0	0	0	0	0	0	0	0	0	0	0	0	0	0	0	0	0	0	0	0	0	0	0	0	0	0	0
ssRNA_78378	3933	6.73192	YES	Timlovirales	Steitzviridae	Genus_318	YES	Species_1640	YES	NA	NA	NA	2950	0	NO	OUTLIER	0	0	0	0	0	0	0	0	0	0	0	0	0	0	0	0	0	0	0	0	0	0	0	0	0	0	0	0	0	0	0	17	3
ssRNA_101735	4477	56.1793	YES	Timlovirales	Steitzviridae	Genus_185	NO	Species_786	YES	NA	NA	NA	1690	0	NO	VC	4	0	0	0	0	0	0	0	1	0	0	0	0	0	0	0	0	0	0	0	0	0	0	0	0	0	0	0	0	0	0	0	0
ssRNA_117598	4629	15.4019	NO	Timlovirales	Blumeviridae	Genus_71	YES	Species_293	YES	NA	NA	NA	2299	0	NO	OUTLIER	0	0	0	0	0	0	0	0	0	0	0	0	0	0	0	0	0	0	0	0	0	0	0	0	0	0	172	0	0	0	0	161	0
ssRNA_115899	3384	6.08632	YES	Norzivirales	Fiersviridae	Genus_498	NO	Species_2471	YES	GCA_002844315.1	Candidatus	Candidatus Hodgkinia cicadicola	2228	0	NO	OUTLIER	0	0	0	0	0	0	0	0	0	0	0	0	0	0	0	0	0	0	0	0	0	0	0	0	0	0	0	0	0	0	0	0	0
ssRNA_86807	3576	17.8717	YES	Norzivirales	Fiersviridae	Genus_740	NO	Species_2549	YES	NA	NA	NA	2870	0	NO	VC	0	0	0	0	0	0	0	0	0	0	0	0	0	0	0	0	0	0	0	0	0	0	0	0	0	0	0	0	0	0	0	0	0
ssRNA_45627	3648	7.26485	NO	Norzivirales	Fiersviridae	Genus_330	NO	Species_876	YES	GCA_002844065.1	Candidatus	Candidatus Hodgkinia cicadicola	3156	0	NO	VC	0	0	0	0	0	0	0	0	0	0	0	0	0	0	0	0	0	0	0	0	0	0	0	0	0	0	0	0	0	0	0	0	0
ssRNA_62995	3667	5.06572	YES	Timlovirales	Steitzviridae	Genus_614	YES	Species_1876	YES	NA	NA	NA	NA	NA	NA	NA	0	0	0	0	0	0	0	0	0	0	0	0	0	0	0	0	0	0	0	0	0	0	0	0	0	0	0	0	0	0	0	0	0
ssRNA_40534	3765	8.30912	NO	Timlovirales	Steitzviridae	Genus_92	NO	Species_1387	YES	NA	NA	NA	1646	0	NO	OUTLIER	0	0	0	0	0	0	0	0	0	0	0	0	0	0	0	0	0	0	0	0	0	0	0	0	0	0	0	0	0	0	0	0	0
ssRNA_25038	3858	19.5249	YES	Norzivirales	Fiersviridae	Genus_960	NO	Species_2735	YES	NA	NA	NA	1597	0	NO	VC	0	0	0	0	0	0	0	0	1	4	0	0	0	0	2	0	0	0	0	0	0	0	0	0	0	0	1	0	0	0	0	0	0
ssRNA_51628	3907	2.98414	YES	Timlovirales	Steitzviridae	Genus_171	NO	Species_875	YES	NA	NA	NA	2212	0	NO	VC	0	0	0	0	0	0	0	0	0	0	0	0	0	0	0	0	0	0	0	0	0	0	0	0	0	0	0	0	0	0	0	0	0
ssRNA_139181	4728	3.61217	NO	Timlovirales	Steitzviridae	Genus_17	NO	Species_55	YES	NA	NA	NA	1826	0	NO	OUTLIER	0	0	0	0	0	0	0	0	0	0	0	0	0	0	0	0	0	0	0	0	0	0	0	0	0	0	0	0	0	0	0	0	0
ssRNA_62668	1893	3.41485	NO	Timlovirales	Steitzviridae	Genus_291	YES	Species_746	YES	GCA_002844315.1	Candidatus	Candidatus Hodgkinia cicadicola	3309	0	NO	VC	0	0	0	0	0	7	0	0	0	0	0	0	0	0	0	0	0	2	0	0	0	0	0	0	0	0	0	0	0	0	0	0	0
ssRNA_55286	3236	3.25386	YES	Norzivirales	Fiersviridae	Genus_681	NO	Species_2578	NO	NA	NA	NA	1747	0	NO	VC	0	0	2	0	0	0	0	0	0	0	0	0	0	0	0	0	0	0	0	0	0	0	0	0	0	0	0	0	0	0	0	0	0
ssRNA_115900	3381	29.5704	YES	Norzivirales	Fiersviridae	Genus_884	YES	Species_2514	YES	NA	NA	NA	2229	0	NO	VC	0	0	0	0	0	0	0	2	0	0	0	0	0	0	0	0	0	0	0	0	0	0	0	0	0	0	0	0	0	0	0	0	0
ssRNA_79946	3394	3.66967	NO	Timlovirales	Steitzviridae	Genus_93	YES	Species_249	YES	NA	NA	NA	2379	0	NO	OUTLIER	0	0	0	0	0	0	0	0	0	0	0	0	0	0	0	0	0	0	0	0	0	0	0	0	0	0	0	0	0	0	0	0	0
ssRNA_54136	3474	3.34662	NO	Timlovirales	Steitzviridae	Genus_251	YES	Species_659	YES	NA	NA	NA	2447	0	NO	OUTLIER	0	0	0	0	0	0	0	0	0	0	0	0	0	0	0	0	0	0	0	0	0	0	0	128	0	0	0	0	0	0	0	0	0
ssRNA_86808	3574	264.115	NO	Norzivirales	Fiersviridae	Genus_726	YES	Species_2120	YES	NA	NA	NA	2011	0	NO	OUTLIER	0	0	0	0	0	0	0	0	0	0	0	0	0	0	0	0	0	1	0	0	0	0	0	0	0	0	0	0	0	0	0	0	0
ssRNA_62996	3667	4.95812	YES	Timlovirales	Steitzviridae	Genus_58	NO	Species_1066	YES	NA	NA	NA	NA	NA	NA	NA	0	0	0	0	0	0	0	0	0	0	0	0	0	0	0	0	0	0	0	0	0	0	0	0	0	0	0	0	0	0	0	0	0
ssRNA_1031	3762	5.7525	YES	Norzivirales	Atkinsviridae	Genus_382	NO	Species_1806	YES	NA	NA	NA	1758	0	NO	OUTLIER	0	0	0	0	0	0	0	0	0	0	0	0	0	0	0	0	0	0	0	0	0	0	0	0	0	0	0	0	0	0	0	0	0
ssRNA_51629	3906	48.8749	YES	Norzivirales	Fiersviridae	Genus_715	NO	Species_2803	YES	NA	NA	NA	2547	0	NO	VC	0	0	0	0	0	0	0	0	0	0	0	0	0	0	0	0	0	0	0	0	0	0	0	0	0	0	0	0	0	0	0	0	0
ssRNA_50421	2578	4.35411	NO	Timlovirales	Steitzviridae	Genus_0	NO	Species_21	YES	NA	NA	NA	3064	0	NO	OUTLIER	0	0	0	0	0	0	0	0	0	0	0	0	0	0	0	0	0	0	0	0	0	0	0	0	0	0	0	0	0	0	0	0	0
ssRNA_55287	3234	3.82729	YES	Timlovirales	Steitzviridae	Genus_131	NO	Species_2980	YES	NA	NA	NA	NA	NA	NA	NA	0	0	0	0	0	0	0	0	0	0	0	0	0	0	0	0	0	0	0	0	0	0	0	0	0	0	0	0	0	0	0	0	0
ssRNA_128764	3690	7.45993	YES	Norzivirales	Fiersviridae	Genus_964	YES	Species_2700	YES	NA	NA	NA	2186	0	NO	VC	0	0	0	0	0	0	0	0	0	0	0	0	0	0	0	0	0	0	0	0	0	0	0	0	0	0	0	0	0	0	0	0	0
ssRNA_34044	3733	5.00218	NO	Timlovirales	Steitzviridae	Genus_276	NO	Species_986	YES	NA	NA	NA	1983	0	NO	OUTLIER	0	0	0	0	0	0	0	0	0	0	0	0	0	0	0	0	0	0	0	0	0	0	0	0	0	0	0	0	0	0	0	0	0
ssRNA_29407	3859	67.6613	NO	Timlovirales	Steitzviridae	Genus_447	NO	Species_1277	YES	NA	NA	NA	1642	0	NO	VC	0	0	0	0	0	0	0	0	0	0	0	0	0	0	0	0	0	0	0	0	0	0	0	0	0	0	0	0	0	0	0	0	0
ssRNA_9378	3920	10.815	NO	Timlovirales	Steitzviridae	Genus_151	YES	Species_1937	YES	NA	NA	NA	2479	0	NO	OUTLIER	0	0	0	0	0	0	0	0	0	250	0	0	0	0	22	0	0	0	0	0	0	0	0	0	0	0	0	0	0	0	0	0	39
ssRNA_78379	3928	37.6599	NO	Timlovirales	Steitzviridae	Genus_377	YES	Species_1026	YES	NA	NA	NA	2231	0	NO	VC	0	0	0	0	0	0	0	0	0	0	0	0	0	0	0	0	0	0	0	0	0	0	0	62	0	0	0	0	0	0	0	807	0
ssRNA_101793	4014	3.88768	NO	Timlovirales	Steitzviridae	Genus_85	NO	Species_833	YES	NA	NA	NA	1562	0	NO	VC	0	0	0	0	0	0	0	0	0	0	0	0	0	0	0	0	0	0	0	0	0	0	0	0	0	0	0	0	0	0	0	0	0
ssRNA_78259	4196	9.65901	YES	Norzivirales	Solspiviridae	Genus_347	YES	Species_929	YES	NA	NA	NA	2203	0	NO	VC	0	0	0	0	0	0	0	0	0	0	0	0	0	0	0	0	0	0	0	0	0	0	0	0	0	0	0	0	0	0	0	0	0
ssRNA_139110	2260	2.52615	NO	Timlovirales	Steitzviridae	Genus_169	YES	Species_657	YES	NA	NA	NA	NA	NA	NA	NA	0	0	0	0	0	0	0	0	0	0	0	0	0	0	0	0	0	0	0	0	0	0	0	0	0	0	0	0	0	0	0	0	0
ssRNA_128894	2841	5.07014	YES	Timlovirales	Steitzviridae	Genus_381	NO	Species_1743	YES	NA	NA	NA	2654	0	NO	OUTLIER	0	0	0	0	0	0	0	0	0	0	0	0	0	0	0	0	0	0	0	0	0	0	0	0	2	0	0	0	0	0	0	0	0
ssRNA_116074	3568	3.28657	YES	Norzivirales	Fiersviridae	Genus_709	YES	Species_2410	YES	NA	NA	NA	1667	0	NO	VC	0	0	0	0	0	0	0	0	0	0	0	0	0	0	0	0	0	4	0	0	0	0	0	0	0	0	0	0	0	0	0	0	0
ssRNA_62997	3665	9.05383	YES	Norzivirales	Atkinsviridae	Genus_728	NO	Species_2774	YES	GCA_002846115.1	Candidatus	Candidatus Hodgkinia cicadicola	2381	0	NO	VC	0	0	0	0	0	0	0	0	0	0	0	0	0	0	0	0	0	0	0	0	0	0	0	0	0	0	0	0	0	0	0	0	0
ssRNA_83528	3716	17.915	YES	Timlovirales	Steitzviridae	Genus_265	YES	Species_650	YES	NA	NA	NA	2380	0	NO	OUTLIER	0	0	0	0	0	0	0	0	0	0	0	0	0	0	0	0	0	0	0	0	0	0	0	0	0	0	0	0	0	0	0	0	0
ssRNA_34045	3732	8.70526	YES	Timlovirales	Steitzviridae	Genus_101	NO	Species_266	YES	NA	NA	NA	2914	0	NO	OUTLIER	0	0	0	0	0	0	0	0	0	0	0	0	0	0	0	0	0	0	0	0	0	0	0	0	0	0	0	0	0	0	0	0	0
ssRNA_1032	3759	16.3407	YES	Norzivirales	Solspiviridae	Genus_342	NO	Species_1492	YES	NA	NA	NA	1593	0	NO	VC	0	0	0	0	0	0	0	0	0	0	0	0	0	0	0	0	0	0	0	0	0	0	0	0	0	0	0	0	0	0	0	0	0
ssRNA_25039	3856	696.16	YES	Timlovirales	Steitzviridae	Genus_117	NO	Species_1432	NO	NA	NA	NA	1813	0	NO	VC	0	0	0	0	0	2	2	0	1	0	0	0	0	0	3	0	0	0	0	0	0	0	0	0	11	0	0	0	0	0	0	0	0
ssRNA_30122	3859	10.4137	YES	Norzivirales	Atkinsviridae	Genus_1003	YES	Species_2841	YES	NA	NA	NA	2497	0	NO	VC	0	0	16	0	0	0	0	0	0	0	0	0	0	0	0	0	0	0	0	0	0	0	0	0	0	0	0	0	0	0	0	0	0
ssRNA_78380	3927	14.4767	YES	Timlovirales	Steitzviridae	Genus_74	YES	Species_378	YES	NA	NA	NA	2213	0	NO	OUTLIER	0	0	0	0	0	0	0	0	0	0	0	0	0	0	0	0	0	0	0	0	0	0	0	0	0	0	0	0	0	0	0	0	0
ssRNA_78260	4195	14.6778	YES	Norzivirales	Atkinsviridae	Genus_574	YES	Species_1809	YES	NA	NA	NA	2257	0	NO	VC	0	0	0	0	0	0	0	0	0	0	0	0	0	0	0	0	0	0	0	0	0	0	0	0	0	0	0	0	0	0	0	0	0
ssRNA_138624	3093	2.90534	YES	Norzivirales	Fiersviridae	Genus_700	YES	Species_2060	YES	NA	NA	NA	NA	NA	NA	NA	0	7	0	0	0	0	0	0	0	0	0	0	0	0	0	0	0	0	0	0	0	0	0	0	0	0	0	0	0	0	0	0	0
ssRNA_115902	3373	4.28395	NO	Timlovirales	Steitzviridae	Genus_185	NO	Species_786	YES	NA	NA	NA	1690	0	NO	VC	21	0	0	0	0	0	0	0	0	0	0	0	0	0	0	0	0	0	0	0	0	0	0	0	0	0	0	0	0	0	0	0	0
ssRNA_109450	3538	28.0345	NO	Timlovirales	Steitzviridae	Genus_442	YES	Species_1248	YES	NA	NA	NA	2010	0	NO	OUTLIER	0	0	0	0	0	0	0	0	0	0	0	0	0	0	0	0	0	0	0	0	0	0	0	0	0	0	0	0	0	0	0	0	0
ssRNA_45628	3645	7.59933	YES	Norzivirales	Solspiviridae	Genus_280	YES	Species_699	YES	NA	NA	NA	2581	0	NO	OUTLIER	0	0	0	0	0	0	0	0	0	0	0	0	0	0	0	0	0	0	0	0	0	0	0	0	0	0	0	0	0	0	0	0	0
ssRNA_83529	3715	5.01149	YES	Norzivirales	Atkinsviridae	Genus_724	YES	Species_2110	YES	NA	NA	NA	3354	0	NO	VC	0	0	0	0	0	0	0	0	0	0	0	0	0	0	0	0	0	0	0	0	0	0	0	0	0	0	0	0	0	0	0	0	0
ssRNA_1033	3757	8.11228	YES	Norzivirales	Solspiviridae	Genus_342	NO	Species_1388	YES	NA	NA	NA	1762	0	NO	OUTLIER	0	0	0	0	0	0	0	0	0	0	0	0	0	0	0	0	0	0	0	0	0	0	0	0	0	0	0	0	0	0	0	0	0
ssRNA_31367	3760	10.1976	YES	Norzivirales	Fiersviridae	Genus_734	NO	Species_2145	YES	NA	NA	NA	2035	0	NO	VC	2	0	0	0	0	0	0	0	0	0	0	1	0	0	1	0	0	0	0	0	0	0	0	0	0	0	0	0	0	0	0	0	0
ssRNA_19496	3854	15.7104	YES	Timlovirales	Steitzviridae	Genus_375	YES	Species_1649	YES	NA	NA	NA	2549	0	NO	VC	0	0	0	0	0	0	0	0	0	0	0	0	0	0	0	0	0	0	0	0	0	0	0	0	0	0	0	0	0	0	0	0	0
ssRNA_30123	3858	13.3896	YES	Timlovirales	Steitzviridae	Genus_171	NO	Species_788	YES	NA	NA	NA	2212	0	NO	VC	0	0	0	0	0	0	0	0	0	0	0	0	0	0	0	0	0	0	0	0	0	0	0	0	0	0	0	0	0	0	0	0	0
ssRNA_47130	3902	70.4314	YES	Norzivirales	Fiersviridae	Genus_715	NO	Species_2906	YES	NA	NA	NA	NA	NA	NA	NA	0	0	0	0	0	0	0	0	0	0	0	0	0	0	0	0	0	0	0	0	0	0	0	0	0	0	0	0	0	0	0	0	0
ssRNA_9379	3917	6.96706	YES	Timlovirales	Steitzviridae	Genus_241	YES	Species_628	YES	NA	NA	NA	2232	0	NO	VC	0	0	0	0	0	0	0	0	0	0	0	0	0	0	0	0	0	0	0	0	0	0	0	0	0	0	0	0	0	0	0	0	0
ssRNA_78381	3927	9.88826	NO	Timlovirales	Steitzviridae	Genus_53	YES	Species_166	YES	NA	NA	NA	2707	0	NO	OUTLIER	0	0	0	0	0	0	0	0	0	0	0	0	0	0	0	0	0	0	0	0	0	0	0	0	0	0	0	0	0	0	0	46	0
ssRNA_48786	3953	4.98278	YES	Timlovirales	Steitzviridae	Genus_189	NO	Species_1312	YES	NA	NA	NA	2469	0	NO	VC	0	0	0	0	0	0	0	0	2	0	0	0	0	0	0	0	0	0	0	0	0	0	0	0	0	0	0	0	0	0	0	0	0
ssRNA_101795	4012	4.77499	YES	Timlovirales	Steitzviridae	Genus_12	NO	Species_90	YES	NA	NA	NA	1706	0	NO	VC	0	0	9	0	0	0	0	3	0	0	0	0	0	0	0	0	0	0	0	1	0	0	0	0	0	6	0	0	3	0	0	0	0
ssRNA_28559	4184	22.505	YES	Norzivirales	Solspiviridae	Genus_347	YES	Species_929	YES	NA	NA	NA	2203	0	NO	VC	0	0	0	0	0	0	0	0	0	0	0	0	0	0	5	0	0	5	0	0	0	0	0	0	0	0	0	0	0	0	0	0	0
ssRNA_47217	2989	7.28005	NO	Norzivirales	Fiersviridae	Genus_498	NO	Species_2525	YES	NA	NA	NA	2705	0	NO	OUTLIER	0	0	0	0	0	0	0	0	0	0	0	0	0	0	0	0	0	0	0	0	0	0	0	0	0	0	0	0	0	0	0	0	0
ssRNA_9127	3455	9.43257	NO	Norzivirales	Fiersviridae	Genus_803	YES	Species_2324	YES	NA	NA	NA	1773	0	NO	VC	92	5	65	0	0	0	0	0	45	9	0	0	0	0	0	0	0	896	72	163	113	0	0	0	0	0	106	22	15	0	0	0	0
ssRNA_54137	3468	3.89639	YES	Norzivirales	Solspiviridae	Genus_342	NO	Species_1231	YES	NA	NA	NA	NA	NA	NA	NA	0	0	0	0	0	0	0	0	0	0	0	0	0	0	0	0	0	0	0	0	0	0	0	0	0	0	0	0	0	0	0	0	0
ssRNA_40039	3562	385.395	YES	Norzivirales	Atkinsviridae	Genus_955	YES	Species_2678	YES	NA	NA	NA	2127	0	NO	OUTLIER	0	0	0	0	0	0	0	0	0	0	0	0	0	0	0	0	0	0	0	0	0	0	0	0	0	0	0	0	0	0	0	0	0
ssRNA_127641	3663	24.4578	YES	Norzivirales	Fiersviridae	Genus_863	NO	Species_2758	YES	NA	NA	NA	2146	0	NO	OUTLIER	0	0	0	0	0	0	0	0	0	0	0	0	0	0	0	0	0	0	0	0	0	0	0	0	0	0	0	0	0	0	0	0	0
ssRNA_128765	3688	3.20116	YES	Timlovirales	Steitzviridae	Genus_379	NO	Species_1030	YES	NA	NA	NA	2649	0	NO	OUTLIER	0	0	0	0	0	0	0	0	0	0	0	0	0	0	0	0	0	0	0	0	0	0	0	0	0	0	0	0	0	0	0	0	0
ssRNA_1034	3755	70.6102	YES	Timlovirales	Steitzviridae	Genus_104	NO	Species_390	YES	NA	NA	NA	1608	0	NO	OUTLIER	0	0	0	0	0	0	0	0	0	0	0	0	0	0	0	0	0	0	0	0	0	0	0	0	0	0	0	0	0	0	0	0	0
ssRNA_47131	3902	42.8526	YES	Timlovirales	Steitzviridae	Genus_59	NO	Species_467	YES	NA	NA	NA	2214	0	NO	OUTLIER	0	0	0	0	0	0	0	0	0	0	0	0	0	0	0	0	0	0	0	0	0	0	0	0	0	0	0	0	0	0	0	0	0
ssRNA_9380	3916	24.254	NO	Timlovirales	Steitzviridae	Genus_157	NO	Species_377	YES	NA	NA	NA	2082	0	NO	OUTLIER	0	0	0	0	0	1	0	0	0	2	0	0	0	0	0	0	0	0	0	0	0	0	0	0	0	0	0	0	0	0	0	0	0
ssRNA_78382	3923	15.29	YES	Timlovirales	Steitzviridae	Genus_241	YES	Species_628	YES	NA	NA	NA	2232	0	NO	VC	0	0	0	0	0	0	0	0	0	0	0	0	0	0	0	0	0	0	0	0	0	0	0	0	0	0	0	0	0	0	0	0	0
ssRNA_68997	1376	3.75894	NO	Norzivirales	Fiersviridae	Genus_531	YES	Species_1671	YES	NA	NA	NA	1544	0	NO	OUTLIER	0	0	0	0	0	0	0	0	0	0	0	0	0	0	0	0	0	0	0	0	0	0	0	0	0	0	0	0	0	0	0	18	16
ssRNA_28989	1772	2.83109	NO	Timlovirales	Steitzviridae	Genus_58	NO	Species_750	YES	NA	NA	NA	3013	0	NO	VC	0	0	0	0	0	0	0	0	0	0	0	0	0	0	0	0	0	0	0	0	0	0	0	0	0	0	0	0	0	0	0	0	0
ssRNA_99795	1176	1.73094	NO	Timlovirales	Steitzviridae	Genus_22	YES	Species_911	YES	NA	NA	NA	NA	NA	NA	NA	0	0	0	0	0	0	0	0	0	0	0	0	0	0	0	0	0	0	0	0	0	0	0	0	0	0	0	0	0	0	0	0	0
ssRNA_123309	1339	2.68594	NO	Norzivirales	Fiersviridae	Genus_1134	YES	Species_3173	YES	NA	NA	NA	2517	0	NO	VC	0	0	0	0	0	0	0	49	0	0	0	0	0	0	0	0	0	0	0	0	0	0	0	0	0	0	0	0	0	0	0	0	0
ssRNA_109451	3532	48.4569	YES	Norzivirales	Fiersviridae	Genus_852	NO	Species_2649	YES	NA	NA	NA	1620	0	NO	VC	0	0	0	0	0	0	0	0	0	0	0	0	0	0	0	0	0	0	0	0	0	0	0	0	0	0	0	0	0	0	0	0	0
ssRNA_116075	3565	6.42837	YES	Norzivirales	Fiersviridae	Genus_830	YES	Species_2394	YES	NA	NA	NA	1658	0	NO	VC	0	0	0	0	0	0	0	0	0	0	0	0	0	0	0	0	0	0	0	0	0	0	0	0	0	0	0	0	0	0	0	0	0
ssRNA_86809	3565	9.75885	NO	Timlovirales	Solspiviridae	Genus_114	NO	Species_295	YES	NA	NA	NA	3140	0	NO	VC	0	0	0	0	0	0	0	6	0	0	0	0	0	0	18	0	0	0	0	0	0	0	0	0	0	0	0	0	0	0	0	0	0
ssRNA_62998	3663	17.2346	YES	Norzivirales	Fiersviridae	Genus_681	NO	Species_2318	NO	NA	NA	NA	1655	0	NO	VC	0	0	0	0	0	0	0	0	0	0	0	0	0	0	0	0	0	0	0	0	0	0	0	0	0	0	2	0	0	0	0	0	0
ssRNA_127642	3663	20.1002	YES	Norzivirales	Fiersviridae	Genus_863	NO	Species_2758	YES	NA	NA	NA	2146	0	NO	OUTLIER	0	0	0	0	0	0	0	0	0	0	0	0	0	0	0	0	0	0	0	0	0	0	0	0	0	0	0	0	0	0	0	0	0
ssRNA_128766	3687	34.7459	YES	Norzivirales	Fiersviridae	Genus_734	NO	Species_2145	YES	NA	NA	NA	2035	0	NO	VC	0	0	0	0	0	0	0	0	0	0	0	0	0	0	0	0	0	0	0	0	0	0	0	0	0	0	0	0	0	0	0	0	0
ssRNA_86874	3701	91.4209	NO	Timlovirales	Steitzviridae	Genus_24	NO	Species_1286	YES	NA	NA	NA	2086	0	NO	OUTLIER	0	0	0	0	0	0	0	0	0	0	0	0	0	0	0	0	0	0	0	0	0	0	0	0	0	0	0	0	0	0	0	0	0
ssRNA_31368	3758	26.7501	YES	Timlovirales	Steitzviridae	Genus_117	NO	Species_1387	YES	NA	NA	NA	1604	0	NO	VC	0	0	0	0	0	0	0	0	0	0	0	0	0	0	0	0	0	0	0	0	0	0	0	0	0	0	0	0	0	0	0	0	0
ssRNA_19497	3851	20.6585	YES	Norzivirales	Fiersviridae	Genus_310	NO	Species_1033	YES	NA	NA	NA	NA	NA	NA	NA	0	0	0	0	0	0	0	0	0	0	0	0	0	0	0	0	0	0	0	0	0	0	0	0	0	0	0	0	0	0	0	0	0
ssRNA_78383	3923	4.55748	YES	Timlovirales	Steitzviridae	Genus_189	NO	Species_1352	YES	NA	NA	NA	2240	0	NO	VC	0	0	0	0	0	0	0	0	0	0	0	0	0	0	0	0	0	0	0	0	0	0	0	0	0	0	0	0	0	0	0	0	0
ssRNA_87994	4447	5.08459	NO	Timlovirales	Steitzviridae	Genus_348	YES	Species_1205	YES	NA	NA	NA	1994	0	NO	VC	0	0	60	0	0	0	0	55	0	0	0	0	0	0	0	0	18	5	0	20	0	0	0	0	0	19	0	0	0	0	0	0	0
ssRNA_126794	2711	11.8149	NO	Timlovirales	Steitzviridae	Genus_117	NO	Species_1598	NO	NA	NA	NA	2602	0	NO	OUTLIER	0	0	0	0	0	0	0	0	0	0	0	0	0	0	0	0	0	0	0	0	0	0	0	0	0	0	0	0	0	0	0	0	0
ssRNA_128896	2839	4.81426	YES	Timlovirales	Steitzviridae	Genus_324	YES	Species_1049	YES	NA	NA	NA	NA	NA	NA	NA	0	0	0	0	0	0	0	0	0	0	0	0	0	0	0	0	0	0	0	0	0	0	0	0	0	0	0	0	0	0	0	0	0
ssRNA_47218	2988	2.9631	NO	Norzivirales	Fiersviridae	Genus_912	NO	Species_2699	YES	NA	NA	NA	NA	NA	NA	NA	0	0	0	0	0	0	0	0	0	0	0	0	0	0	0	0	0	0	0	0	0	0	0	0	0	0	0	0	0	0	0	0	0
ssRNA_4543	3352	3.54813	YES	Norzivirales	Fiersviridae	Genus_461	NO	Species_1717	YES	NA	NA	NA	NA	NA	NA	NA	0	0	0	0	0	0	0	0	0	0	0	0	0	0	0	0	0	0	0	0	0	0	0	0	0	0	0	0	0	0	0	0	0
ssRNA_109452	3529	85.3077	YES	Norzivirales	Fiersviridae	Genus_461	NO	Species_2663	YES	GCA_002844315.1	Candidatus	Candidatus Hodgkinia cicadicola	1611	0	NO	OUTLIER	0	0	0	0	0	0	0	0	0	0	0	0	0	0	0	0	0	0	0	0	0	0	0	0	0	0	0	0	0	0	0	0	0
ssRNA_86810	3563	25.5163	YES	Norzivirales	Fiersviridae	Genus_830	YES	Species_2636	YES	NA	NA	NA	NA	NA	NA	NA	0	0	0	0	0	0	0	0	0	0	0	0	0	0	0	0	0	0	0	0	0	0	0	0	0	0	0	0	0	0	0	0	0
ssRNA_45629	3644	3.08819	NO	Norzivirales	Fiersviridae	Genus_410	YES	Species_1137	YES	NA	NA	NA	3157	0	NO	VC	0	0	0	0	0	0	0	0	0	0	0	0	0	0	0	0	0	0	0	0	0	0	0	0	0	0	0	0	0	0	0	0	0
ssRNA_83530	3713	17.9373	NO	Timlovirales	Steitzviridae	Genus_152	YES	Species_369	YES	NA	NA	NA	2183	0	NO	OUTLIER	0	0	0	0	0	0	0	0	0	0	0	0	0	0	0	0	0	0	0	0	0	0	0	0	0	0	0	0	0	0	0	0	0
ssRNA_47132	3899	98.3648	YES	Timlovirales	Steitzviridae	Genus_307	YES	Species_792	YES	NA	NA	NA	2406	0	NO	OUTLIER	0	0	0	0	0	0	0	0	0	0	0	0	0	0	0	0	0	0	0	0	0	0	0	0	0	0	0	0	0	0	0	0	0
ssRNA_78384	3922	57.9402	YES	Timlovirales	Steitzviridae	Genus_241	YES	Species_588	YES	NA	NA	NA	1643	0	NO	OUTLIER	0	0	0	0	0	0	0	0	0	0	0	0	0	0	0	0	0	0	0	0	0	0	0	0	0	0	0	0	0	0	0	0	0
ssRNA_20761	4152	279.956	YES	Norzivirales	Fiersviridae	Genus_734	NO	Species_2145	YES	NA	NA	NA	2035	0	NO	VC	33	6	0	14	0	9	0	2	10	0	0	3	0	0	0	0	0	7	2	0	4	0	0	3	0	0	1	0	0	0	0	0	0
ssRNA_27151	1722	2.27935	NO	Timlovirales	Steitzviridae	Genus_189	NO	Species_3030	YES	GCA_002844315.1	Candidatus	Candidatus Hodgkinia cicadicola	1978	0	NO	VC	0	0	0	0	0	0	0	0	0	0	0	0	0	0	0	0	0	0	0	0	0	0	0	0	0	0	0	0	0	0	0	0	0
ssRNA_38875	2572	3.41935	NO	Norzivirales	Fiersviridae	Genus_852	NO	Species_2649	YES	NA	NA	NA	1620	0	NO	VC	0	0	0	0	0	0	0	0	0	0	0	0	0	0	0	0	0	0	0	0	0	0	0	0	0	0	0	0	0	0	0	0	0
ssRNA_47219	2987	3.95591	NO	Timlovirales	Steitzviridae	Genus_375	YES	Species_1292	YES	NA	NA	NA	2549	0	NO	VC	0	0	0	0	0	0	0	0	0	0	0	0	0	0	0	0	0	0	0	0	0	0	0	0	0	0	0	0	0	0	0	0	0
ssRNA_79947	3377	4.57268	NO	Timlovirales	Steitzviridae	Genus_210	NO	Species_510	YES	NA	NA	NA	1653	0	NO	VC	0	0	3	0	0	0	0	17	0	0	0	0	0	0	5	0	0	0	0	0	0	0	0	0	0	0	0	0	0	0	0	0	0
ssRNA_40040	3561	58.9032	NO	Timlovirales	Steitzviridae	Genus_101	NO	Species_379	YES	NA	NA	NA	2092	0	NO	OUTLIER	0	0	0	0	0	0	0	0	0	0	0	0	0	0	0	0	0	0	0	0	0	0	0	0	0	0	0	0	0	0	0	0	0
ssRNA_127643	3660	5.51042	NO	Timlovirales	Steitzviridae	Genus_92	NO	Species_945	YES	NA	NA	NA	1988	0	NO	OUTLIER	0	0	0	0	0	0	0	0	0	0	0	0	0	0	0	0	0	0	0	0	0	0	0	0	0	0	0	0	0	0	0	0	1
ssRNA_26314	3728	14.1912	YES	Norzivirales	Fiersviridae	Genus_496	YES	Species_2117	YES	NA	NA	NA	2952	0	NO	OUTLIER	1	3	0	0	0	0	0	0	0	0	0	0	0	0	0	0	0	0	0	0	0	0	0	0	0	0	0	0	0	0	0	0	0
ssRNA_1035	3751	234.47	NO	Norzivirales	Solspiviridae	Genus_559	NO	Species_2062	YES	NA	NA	NA	1607	0	NO	OUTLIER	0	0	0	0	0	0	0	0	0	0	0	0	0	0	0	0	0	0	0	0	0	0	0	0	0	0	0	0	0	0	0	0	0
ssRNA_19498	3848	6.34257	YES	Timlovirales	Steitzviridae	Genus_189	NO	Species_1500	YES	NA	NA	NA	2199	0	NO	OUTLIER	0	0	0	0	0	0	0	0	0	0	0	0	0	0	0	0	0	0	0	0	0	0	0	0	0	0	0	0	0	0	0	0	0
ssRNA_78385	3922	53.5975	YES	Timlovirales	Steitzviridae	Genus_241	YES	Species_588	YES	NA	NA	NA	1643	0	NO	OUTLIER	0	0	0	0	0	0	0	0	0	0	0	0	0	0	0	0	0	0	0	0	0	0	0	0	0	0	0	0	0	0	0	0	0
ssRNA_48787	3947	7.49794	YES	Norzivirales	Solspiviridae	Genus_342	NO	Species_1159	YES	NA	NA	NA	2762	0	NO	OUTLIER	0	0	0	0	0	0	0	0	0	0	0	0	0	0	0	0	0	0	0	0	0	0	0	0	0	0	0	0	0	0	0	0	0
ssRNA_28560	4179	74.6952	YES	Timlovirales	Steitzviridae	Genus_203	YES	Species_493	YES	NA	NA	NA	1928	0	NO	VC	0	0	1	0	0	0	0	0	0	0	0	0	0	0	0	0	0	2	0	2	0	0	0	0	0	0	0	0	0	0	0	0	0
ssRNA_78262	4192	6.51634	YES	Norzivirales	Fiersviridae	Genus_328	YES	Species_868	YES	GCA_002844315.1	Candidatus	Candidatus Hodgkinia cicadicola	2076	0	NO	OUTLIER	0	0	0	0	0	0	0	0	4	0	0	0	0	0	0	0	0	22	0	0	0	0	0	0	0	0	0	0	0	0	0	0	0
ssRNA_9572	3054	20.0294	NO	Timlovirales	Steitzviridae	Genus_17	NO	Species_69	YES	NA	NA	NA	NA	NA	NA	NA	0	0	0	0	0	0	0	0	0	0	0	0	0	0	0	0	0	0	0	0	0	0	0	0	0	0	0	0	0	0	0	0	0
ssRNA_40041	3560	135.973	YES	Norzivirales	Fiersviridae	Genus_902	YES	Species_2551	YES	NA	NA	NA	2629	0	NO	OUTLIER	0	0	0	0	0	0	0	0	0	0	0	0	0	0	0	0	0	0	0	0	0	0	0	0	0	0	0	0	0	0	0	0	0
ssRNA_86811	3560	41.1223	YES	Norzivirales	Atkinsviridae	Genus_955	YES	Species_2678	YES	NA	NA	NA	2127	0	NO	OUTLIER	0	0	0	0	0	0	0	0	0	0	0	0	0	0	0	0	0	0	0	0	0	0	0	0	0	0	0	0	0	0	0	0	0
ssRNA_62999	3652	6.09468	YES	Timlovirales	Steitzviridae	Genus_109	NO	Species_496	YES	NA	NA	NA	2538	0	NO	OUTLIER	0	0	0	0	0	0	0	0	0	0	0	0	0	0	0	0	0	0	0	0	0	0	0	0	0	0	0	0	0	0	0	0	0
ssRNA_127644	3656	6.67149	YES	Timlovirales	Steitzviridae	Genus_109	NO	Species_496	YES	NA	NA	NA	2538	0	NO	OUTLIER	0	0	0	0	0	0	0	0	0	0	0	0	0	0	0	0	0	0	0	0	0	0	0	0	0	0	0	0	0	0	0	0	0
ssRNA_1036	3751	6.38022	NO	Timlovirales	Steitzviridae	Genus_70	NO	Species_1032	YES	GCA_002844315.1	Candidatus	Candidatus Hodgkinia cicadicola	1770	0	NO	OUTLIER	0	0	0	0	0	0	0	0	0	0	0	0	0	0	0	0	0	0	0	0	0	0	0	0	0	0	0	0	0	0	0	0	0
ssRNA_30124	3855	183.083	YES	Timlovirales	Steitzviridae	Genus_11	NO	Species_21	YES	NA	NA	NA	NA	NA	NA	NA	0	0	6	0	0	0	0	0	0	0	0	0	0	0	0	0	0	0	0	0	0	0	0	0	0	0	0	0	0	0	0	0	0
ssRNA_9381	3914	10.7228	NO	Timlovirales	Steitzviridae	Genus_61	NO	Species_1603	YES	GCA_000504105.1	Pseudothermotoga	Pseudothermotoga hypogea DSM 11164 = NBRC 106472	2084	0	NO	OUTLIER	0	0	0	0	0	0	0	0	0	439	0	0	0	0	0	0	0	51	0	0	0	0	0	0	0	0	0	0	0	0	0	0	0
ssRNA_78386	3921	53.429	YES	Timlovirales	Steitzviridae	Genus_117	NO	Species_1484	YES	NA	NA	NA	NA	NA	NA	NA	0	0	0	0	0	0	0	0	0	0	0	0	0	0	0	0	0	0	0	0	0	0	0	0	0	0	0	0	0	0	0	335	0
ssRNA_108461	4002	9.43365	YES	Timlovirales	Steitzviridae	Genus_655	YES	Species_1977	YES	NA	NA	NA	1725	0	NO	OUTLIER	0	0	0	0	0	0	0	0	0	0	0	0	0	0	0	0	0	5	0	0	0	0	0	0	0	0	0	0	0	0	0	0	0
ssRNA_59100	1263	4.11628	NO	Timlovirales	Steitzviridae	Genus_4	YES	Species_24	YES	GCA_900010175.1	Candidatus	Candidatus Tremblaya princeps	NA	NA	NA	NA	0	0	0	0	0	0	0	0	0	0	0	0	0	0	0	0	0	0	0	0	0	0	0	0	0	0	0	0	0	0	0	0	0
ssRNA_79948	3374	3.88349	NO	Timlovirales	Steitzviridae	Genus_209	YES	Species_1363	YES	GCA_002844315.1	Candidatus	Candidatus Hodgkinia cicadicola	1777	0	NO	OUTLIER	0	0	0	0	0	0	0	0	0	0	0	0	0	0	0	0	0	0	0	0	0	0	0	0	0	0	3	0	0	0	0	0	0
ssRNA_54138	3459	21.8275	YES	Norzivirales	Fiersviridae	Genus_1015	YES	Species_2887	YES	NA	NA	NA	2227	0	NO	OUTLIER	0	0	0	0	0	0	0	0	0	0	0	0	0	0	0	0	0	50	0	0	0	0	0	983	0	0	0	0	0	0	0	0	0
ssRNA_63000	3649	124.148	YES	Timlovirales	Steitzviridae	Genus_92	NO	Species_958	YES	NA	NA	NA	2149	0	NO	OUTLIER	0	0	0	0	0	0	0	0	0	0	0	0	0	0	0	0	0	0	0	0	0	0	0	0	0	0	0	0	0	0	0	0	0
ssRNA_127645	3655	13.3492	YES	Timlovirales	Steitzviridae	Genus_309	YES	Species_1249	YES	NA	NA	NA	NA	NA	NA	NA	0	0	0	0	0	0	0	0	0	0	0	0	0	0	0	0	0	0	0	0	0	0	0	0	0	0	0	0	0	0	0	0	0
ssRNA_86875	3698	11.1281	YES	Norzivirales	Fiersviridae	Genus_885	YES	Species_2515	YES	NA	NA	NA	2628	0	NO	VC	0	0	0	0	0	0	0	0	0	0	0	0	0	0	0	0	0	0	0	0	0	0	0	0	0	0	0	0	0	0	0	0	0
ssRNA_1037	3751	4.11572	YES	Timlovirales	Steitzviridae	Genus_189	NO	Species_1369	YES	GCA_002844315.1	Candidatus	Candidatus Hodgkinia cicadicola	1781	0	NO	VC	0	0	0	0	0	0	0	0	0	0	0	0	0	0	0	0	0	0	0	0	0	0	0	0	0	0	0	0	0	0	0	0	0
ssRNA_19500	3843	38.8618	YES	Timlovirales	Steitzviridae	Genus_316	YES	Species_832	YES	NA	NA	NA	1840	0	NO	OUTLIER	0	0	0	0	0	0	0	0	0	0	0	0	0	0	0	0	0	0	0	0	0	0	0	0	0	0	1	0	0	0	0	0	0
ssRNA_47133	3899	29.894	YES	Timlovirales	Steitzviridae	Genus_317	YES	Species_2753	YES	NA	NA	NA	2295	0	NO	OUTLIER	0	0	0	0	0	0	0	0	0	0	0	0	0	0	0	0	0	0	0	0	0	0	0	0	0	0	0	0	0	0	0	0	0
ssRNA_84458	3920	55.6439	YES	Timlovirales	Steitzviridae	Genus_70	NO	Species_660	YES	NA	NA	NA	3087	0	NO	OUTLIER	0	0	0	0	0	0	0	0	0	0	0	0	0	0	0	0	0	0	0	0	0	0	0	0	0	0	63	0	5	0	0	295	0
ssRNA_85830	4244	27.1776	YES	Timlovirales	Steitzviridae	Genus_203	YES	Species_493	YES	NA	NA	NA	1928	0	NO	VC	0	0	0	0	0	0	0	0	0	0	0	0	0	0	0	0	0	0	0	0	2	0	0	0	0	0	0	0	0	0	0	0	0
ssRNA_61646	4485	40.0493	YES	Norzivirales	Atkinsviridae	Genus_600	YES	Species_1841	YES	NA	NA	NA	1689	0	NO	VC	0	0	0	0	0	0	0	0	0	0	0	0	0	0	0	0	0	0	0	0	0	0	0	0	0	0	0	0	0	0	0	0	0
ssRNA_132384	1707	4.26274	NO	Timlovirales	Steitzviridae	Genus_115	YES	Species_1525	YES	GCA_002844315.1	Candidatus	Candidatus Hodgkinia cicadicola	1541	0	NO	OUTLIER	0	0	0	0	0	0	0	0	0	0	0	0	0	0	0	0	0	0	0	0	0	0	0	0	0	0	0	0	0	0	0	0	0
ssRNA_49445	3164	4.73043	NO	Timlovirales	Steitzviridae	Genus_24	NO	Species_1555	YES	NA	NA	NA	NA	NA	NA	NA	0	0	0	0	0	0	0	0	0	0	0	0	0	0	0	0	0	0	0	0	0	0	0	0	0	0	0	0	0	0	0	0	0
ssRNA_45630	3639	6.67691	YES	Norzivirales	Atkinsviridae	Genus_728	NO	Species_2665	YES	NA	NA	NA	2381	0	NO	VC	0	0	0	0	0	0	0	0	0	0	0	0	0	0	0	0	0	0	0	0	0	0	0	0	0	0	0	0	0	0	0	0	0
ssRNA_63001	3648	7.07499	YES	Norzivirales	Fiersviridae	Genus_449	NO	Species_1395	YES	NA	NA	NA	1788	0	NO	OUTLIER	0	0	0	0	0	0	0	0	0	0	0	0	0	0	0	0	0	0	0	0	0	0	0	0	0	0	4	0	0	0	0	0	0
ssRNA_26315	3725	60.3051	YES	Norzivirales	Atkinsviridae	Genus_728	NO	Species_2789	YES	NA	NA	NA	2381	0	NO	VC	0	0	0	0	0	0	0	0	0	0	0	0	0	0	0	0	0	0	0	0	0	0	0	0	0	0	0	0	0	0	0	0	0
ssRNA_31370	3749	13.6182	YES	Norzivirales	Atkinsviridae	Genus_693	YES	Species_2042	YES	NA	NA	NA	1603	0	NO	VC	0	0	0	0	0	0	0	0	0	0	0	0	0	0	0	0	0	0	0	0	0	0	0	0	0	0	0	0	0	0	0	0	0
ssRNA_19501	3842	13.8047	YES	Timlovirales	Steitzviridae	Genus_117	NO	Species_1550	YES	NA	NA	NA	1677	0	NO	VC	0	0	0	0	0	1	0	0	0	0	0	0	0	0	0	0	0	0	0	0	0	0	0	0	0	0	0	0	0	0	0	0	0
ssRNA_30125	3855	16.6267	YES	Timlovirales	Steitzviridae	Genus_316	YES	Species_832	YES	NA	NA	NA	1840	0	NO	OUTLIER	0	0	0	0	0	0	0	0	0	0	0	0	0	0	0	0	0	0	0	0	0	0	0	0	0	0	0	0	0	0	0	0	0
ssRNA_47134	3898	10.11	NO	Norzivirales	Atkinsviridae	Genus_593	YES	Species_1827	YES	NA	NA	NA	2826	0	NO	VC	0	0	0	0	0	0	0	0	0	0	0	0	0	0	0	0	0	0	0	0	0	0	0	0	0	0	0	0	0	0	0	0	0
ssRNA_84459	3920	19.5481	YES	Timlovirales	Steitzviridae	Genus_192	YES	Species_483	YES	NA	NA	NA	1625	0	NO	VC	0	0	0	0	0	0	0	0	0	0	0	0	0	0	0	0	0	0	0	0	0	0	0	0	0	0	0	0	0	0	0	0	0
ssRNA_20762	4146	269.912	YES	Norzivirales	Fiersviridae	Genus_734	NO	Species_2145	YES	NA	NA	NA	2035	0	NO	VC	12	1	0	9	0	2	0	4	15	0	0	7	0	0	0	0	0	8	2	0	5	0	0	0	0	0	2	0	0	0	0	0	0
ssRNA_78264	4185	4.31935	YES	Norzivirales	Solspiviridae	Genus_408	YES	Species_1129	YES	NA	NA	NA	2944	0	NO	OUTLIER	0	0	0	0	0	0	0	0	0	0	0	0	0	0	0	0	0	0	0	0	0	0	0	0	0	0	0	0	0	0	0	0	0
ssRNA_87995	4443	20.0833	YES	Norzivirales	Atkinsviridae	Genus_695	YES	Species_2157	YES	NA	NA	NA	1999	0	NO	VC	0	0	0	0	0	0	0	0	0	0	0	0	0	0	0	0	0	0	0	0	0	0	0	0	0	0	0	0	0	0	0	0	0
ssRNA_61647	4485	38.9998	YES	Norzivirales	Atkinsviridae	Genus_600	YES	Species_1841	YES	NA	NA	NA	1689	0	NO	VC	0	0	0	0	0	1	0	0	0	0	0	0	0	0	0	0	0	0	0	0	0	0	0	0	0	0	0	0	0	0	0	0	0
ssRNA_60724	2590	2.71886	NO	Timlovirales	Steitzviridae	Genus_104	NO	Species_306	YES	NA	NA	NA	NA	NA	NA	NA	0	0	0	0	0	0	0	0	0	0	0	0	0	0	0	0	0	0	0	0	0	0	0	0	0	0	0	0	0	0	0	0	0
ssRNA_99455	3036	3.99933	NO	Norzivirales	Atkinsviridae	Genus_728	NO	Species_2774	YES	GCA_002846115.1	Candidatus	Candidatus Hodgkinia cicadicola	2381	0	NO	VC	0	0	0	0	0	0	0	0	0	0	0	0	0	0	0	0	0	0	0	0	0	0	0	0	0	0	0	0	0	0	0	0	0
ssRNA_122910	3508	20.7277	YES	Norzivirales	Fiersviridae	Genus_715	NO	Species_2497	YES	NA	NA	NA	2496	0	NO	OUTLIER	0	0	0	0	0	0	0	0	0	0	0	0	0	0	0	0	0	0	0	0	0	0	0	0	0	0	0	0	0	0	0	0	0
ssRNA_109453	3523	58.9211	NO	Norzivirales	Fiersviridae	Genus_726	YES	Species_2120	YES	NA	NA	NA	2011	0	NO	OUTLIER	0	0	0	0	0	0	0	0	0	0	0	0	0	0	0	0	0	0	0	0	0	0	0	0	0	0	0	0	0	0	0	6	0
ssRNA_86812	3557	5.1107	NO	Timlovirales	Solspiviridae	Genus_114	NO	Species_295	YES	NA	NA	NA	3140	0	NO	VC	0	0	0	0	0	0	0	0	0	0	0	0	0	0	0	0	0	0	0	0	0	0	0	0	0	0	0	0	0	0	0	0	0
ssRNA_45631	3639	6.61459	YES	Norzivirales	Atkinsviridae	Genus_728	NO	Species_2665	YES	NA	NA	NA	2381	0	NO	VC	0	0	0	0	0	0	0	0	0	0	0	0	0	0	0	0	0	0	0	0	0	0	0	0	0	0	0	0	0	0	0	0	0
ssRNA_63002	3646	4.24184	YES	Norzivirales	Fiersviridae	Genus_715	NO	Species_2247	YES	NA	NA	NA	3249	0	NO	OUTLIER	0	0	0	0	0	0	0	0	0	0	0	0	0	0	0	0	0	0	0	0	0	0	0	0	0	0	0	0	0	0	0	0	0
ssRNA_128767	3681	20.9498	YES	Timlovirales	Steitzviridae	Genus_414	YES	Species_1144	YES	NA	NA	NA	2650	0	NO	VC	0	0	0	0	0	0	0	0	0	0	0	0	0	0	0	0	0	0	0	1	0	0	0	0	0	0	0	0	0	0	0	0	0
ssRNA_82749	3706	17.1376	NO	Timlovirales	Steitzviridae	Genus_181	NO	Species_475	YES	NA	NA	NA	2440	0	NO	OUTLIER	0	0	0	0	0	0	0	0	0	0	0	0	0	0	0	0	0	0	0	0	0	0	0	0	0	0	0	0	0	0	0	0	0
ssRNA_26316	3725	44.5723	YES	Norzivirales	Atkinsviridae	Genus_728	NO	Species_2789	YES	NA	NA	NA	2381	0	NO	VC	0	0	0	0	0	0	0	0	0	0	0	0	0	0	0	0	0	0	0	0	0	0	0	0	0	0	0	0	0	0	0	0	0
ssRNA_1039	3749	6.25027	YES	Timlovirales	Steitzviridae	Genus_61	NO	Species_1031	YES	NA	NA	NA	1801	0	NO	OUTLIER	0	0	0	0	0	0	0	0	0	0	0	0	0	0	0	0	0	0	0	0	0	0	0	0	0	0	0	0	0	0	0	8	0
ssRNA_19502	3842	11.1401	YES	Timlovirales	Steitzviridae	Genus_171	NO	Species_1053	YES	NA	NA	NA	2269	0	NO	OUTLIER	0	0	0	0	0	0	0	0	0	0	0	0	0	0	0	0	0	0	0	0	0	0	0	0	0	0	0	0	0	0	0	0	0
ssRNA_30126	3855	6.93941	NO	Norzivirales	Atkinsviridae	Genus_689	YES	Species_2038	YES	NA	NA	NA	1908	0	NO	VC	12	0	0	0	0	16	14	0	0	0	0	0	0	0	0	0	0	0	0	0	0	0	0	8	0	0	0	0	0	0	0	0	0
ssRNA_108462	3999	4.68258	YES	Norzivirales	Fiersviridae	Genus_84	YES	Species_869	YES	NA	NA	NA	1863	0	NO	VC	0	0	0	0	0	0	0	0	0	0	0	0	0	0	0	0	0	0	0	0	0	0	0	0	0	0	0	0	0	0	0	0	0
ssRNA_78265	4184	37.1363	YES	Timlovirales	Steitzviridae	Genus_220	NO	Species_679	YES	NA	NA	NA	2551	0	NO	OUTLIER	12	6	0	0	0	4	0	0	0	0	0	0	0	0	0	0	0	72	26	0	10	0	0	19	0	0	0	0	0	0	0	0	0
ssRNA_24546	1883	3.27906	NO	Timlovirales	Steitzviridae	Genus_134	YES	Species_329	YES	NA	NA	NA	NA	NA	NA	NA	0	0	56	0	0	0	0	0	0	0	0	0	0	0	0	0	0	0	0	0	0	0	0	0	0	0	0	0	0	0	0	0	0
ssRNA_128768	3681	12.257	NO	Timlovirales	Steitzviridae	Genus_24	NO	Species_1494	YES	NA	NA	NA	1806	0	NO	VC	0	0	0	0	0	0	0	0	0	0	0	0	0	0	0	0	0	0	0	0	0	0	0	0	0	0	0	0	0	0	0	0	0
ssRNA_82750	3706	11.7678	NO	Timlovirales	Steitzviridae	Genus_298	YES	Species_759	YES	NA	NA	NA	2650	0	NO	VC	0	0	0	0	0	0	0	0	0	0	0	0	0	0	0	0	0	0	0	0	0	0	0	0	0	0	0	0	0	0	0	0	0
ssRNA_1040	3747	95.2477	NO	Timlovirales	Steitzviridae	Genus_24	NO	Species_1697	YES	NA	NA	NA	1805	0	NO	OUTLIER	0	0	0	0	0	0	0	0	0	0	0	0	0	0	0	0	0	0	0	0	0	0	0	0	0	0	0	0	0	0	0	0	0
ssRNA_47135	3897	22.4786	YES	Timlovirales	Steitzviridae	Genus_171	NO	Species_1244	YES	NA	NA	NA	2212	0	NO	VC	0	0	0	0	0	0	11	0	0	0	0	0	0	0	0	0	0	0	0	0	0	0	0	0	0	0	0	0	0	0	0	0	0
ssRNA_84461	3917	72.6566	NO	Timlovirales	Steitzviridae	Genus_117	NO	Species_1484	YES	NA	NA	NA	1678	0	NO	VC	0	0	0	0	0	0	0	0	0	0	0	0	0	0	0	13	0	0	0	0	0	0	0	0	0	0	0	0	0	0	0	534	0
ssRNA_78266	4184	19.6789	NO	Timlovirales	Steitzviridae	Genus_243	NO	Species_591	YES	NA	NA	NA	2260	0	NO	OUTLIER	0	0	0	0	0	0	0	0	0	0	0	0	0	0	0	0	0	32	652	0	0	0	0	0	0	0	97	0	0	0	0	0	0
ssRNA_8902	3049	20.997	NO	Timlovirales	Steitzviridae	Genus_17	NO	Species_69	YES	NA	NA	NA	NA	NA	NA	NA	0	0	0	0	0	0	0	0	0	0	0	0	0	0	0	0	0	0	0	0	0	0	0	0	0	0	0	0	0	0	0	0	0
ssRNA_79949	3367	89.5886	YES	Norzivirales	Fiersviridae	Genus_933	YES	Species_2616	YES	NA	NA	NA	2023	0	NO	OUTLIER	0	0	0	0	0	0	0	0	3	0	0	0	0	0	162	0	0	0	0	0	0	0	0	0	0	0	0	0	0	0	0	0	0
ssRNA_11248	3428	5.27723	YES	Norzivirales	Fiersviridae	Genus_932	YES	Species_2651	YES	NA	NA	NA	2109	0	NO	OUTLIER	0	0	0	0	0	0	0	0	0	0	0	0	0	0	0	0	0	0	0	0	0	0	0	0	0	0	0	0	0	0	0	0	0
ssRNA_54139	3454	17.2334	NO	Norzivirales	Atkinsviridae	Genus_695	YES	Species_2115	YES	GCA_002844315.1	Candidatus	Candidatus Hodgkinia cicadicola	NA	NA	NA	NA	0	0	0	0	0	0	0	0	0	0	0	0	0	0	0	0	0	0	0	0	0	0	0	0	0	0	0	0	0	0	0	0	0
ssRNA_86813	3556	6.25236	YES	Norzivirales	Fiersviridae	Genus_474	YES	Species_1390	YES	NA	NA	NA	2531	0	NO	OUTLIER	0	0	0	0	0	0	0	0	2	0	0	0	0	0	0	0	0	0	0	0	0	0	0	0	0	0	0	0	0	0	0	0	0
ssRNA_128769	3680	11.5363	NO	Timlovirales	Steitzviridae	Genus_210	NO	Species_510	YES	NA	NA	NA	2441	0	NO	VC	0	0	0	0	0	0	0	0	0	0	0	0	0	0	0	0	0	0	0	15	0	0	0	0	0	0	0	0	0	0	0	0	0
ssRNA_19503	3839	20.3817	NO	Timlovirales	Steitzviridae	Genus_317	YES	Species_836	YES	NA	NA	NA	2376	0	NO	VC	0	0	0	0	0	0	0	0	0	0	0	0	0	0	0	0	0	0	0	0	0	0	0	0	0	0	0	0	0	0	0	0	0
ssRNA_84462	3917	24.2376	YES	Timlovirales	Steitzviridae	Genus_70	NO	Species_1165	YES	NA	NA	NA	1971	0	NO	OUTLIER	0	0	0	0	0	0	0	0	0	0	0	0	0	0	0	0	0	0	0	0	0	0	0	0	0	0	0	5	0	0	0	34	0
ssRNA_55288	3205	3.96215	NO	Timlovirales	Steitzviridae	Genus_460	YES	Species_1323	YES	NA	NA	NA	2802	0	NO	VC	0	0	0	0	0	0	0	0	0	0	0	0	0	0	0	0	0	0	0	0	0	0	0	0	0	0	0	0	0	0	0	0	0
ssRNA_86814	3554	10.3175	YES	Norzivirales	Fiersviridae	Genus_965	YES	Species_2702	YES	NA	NA	NA	2561	0	NO	VC	0	0	0	0	0	0	0	0	0	0	0	0	0	0	0	0	0	0	0	0	0	0	0	0	0	0	0	0	0	0	0	0	0
ssRNA_60626	3644	8.06503	NO	Timlovirales	Steitzviridae	Genus_266	NO	Species_1495	YES	NA	NA	NA	2928	0	NO	VC	0	0	0	0	0	0	0	0	0	0	0	0	0	0	0	0	0	0	0	0	0	0	0	0	0	0	0	0	0	0	0	0	0
ssRNA_82751	3705	10.1898	YES	Norzivirales	Atkinsviridae	Genus_569	NO	Species_2239	YES	NA	NA	NA	2718	0	NO	VC	0	0	0	0	0	0	0	1	0	0	0	0	0	0	0	0	0	0	0	0	0	0	0	0	0	0	8	0	0	0	0	0	0
ssRNA_26317	3724	6.82473	YES	Timlovirales	Steitzviridae	Genus_479	YES	Species_1433	YES	NA	NA	NA	2554	0	NO	OUTLIER	0	0	0	0	0	0	0	0	0	0	0	0	0	0	0	0	0	0	0	0	0	0	0	0	0	0	0	0	0	0	0	0	0
ssRNA_1041	3745	8.82628	NO	Timlovirales	Steitzviridae	Genus_89	YES	Species_244	YES	NA	NA	NA	1822	0	NO	OUTLIER	0	0	0	0	0	0	0	0	0	0	0	0	0	0	0	0	0	0	0	0	0	0	0	0	0	0	0	0	0	0	0	0	0
ssRNA_19504	3839	12.2722	YES	Timlovirales	Steitzviridae	Genus_491	YES	Species_1511	YES	NA	NA	NA	2549	0	NO	VC	0	0	0	0	0	0	0	0	0	0	0	0	0	0	0	0	0	0	0	0	0	0	0	0	0	0	0	0	0	0	0	0	0
ssRNA_97973	3859	3.74092	NO	Timlovirales	Steitzviridae	Genus_193	YES	Species_570	YES	NA	NA	NA	1716	0	NO	OUTLIER	0	0	0	0	0	0	0	0	0	0	0	0	0	0	0	0	0	0	0	0	0	0	0	0	0	0	0	0	0	0	0	0	0
ssRNA_47136	3895	6.77752	YES	Timlovirales	Steitzviridae	Genus_1026	YES	Species_1554	YES	NA	NA	NA	2088	0	NO	VC	0	0	0	0	0	0	0	0	0	0	0	0	0	0	0	0	0	0	0	0	0	0	0	0	0	0	0	0	0	0	0	0	0
ssRNA_84463	3917	10.9193	YES	Timlovirales	Steitzviridae	Genus_281	YES	Species_752	YES	NA	NA	NA	3178	0	NO	OUTLIER	0	0	0	0	0	0	0	0	0	0	0	0	0	0	0	0	0	0	0	0	0	0	0	0	0	0	0	0	0	0	0	13	0
ssRNA_78268	4181	5.90558	NO	Timlovirales	Steitzviridae	Genus_467	YES	Species_1350	YES	NA	NA	NA	NA	NA	NA	NA	0	0	0	0	0	0	0	2	0	0	0	0	0	0	0	0	0	0	0	0	0	0	0	0	0	0	0	0	0	0	0	0	0
ssRNA_27152	1717	2.19082	NO	Norzivirales	Fiersviridae	Genus_84	YES	Species_860	YES	NA	NA	NA	NA	NA	NA	NA	0	0	0	0	0	0	0	0	0	0	0	0	0	0	0	0	0	0	0	0	0	0	0	0	0	0	0	0	0	0	0	0	0
ssRNA_50423	2563	4.35903	YES	Norzivirales	Atkinsviridae	Genus_815	YES	Species_2361	YES	NA	NA	NA	3205	0	NO	VC	0	0	0	0	0	0	0	0	0	0	0	0	0	0	0	0	0	0	0	0	0	0	0	0	0	0	0	0	0	0	0	0	0
ssRNA_47220	2978	4.67467	NO	Norzivirales	Fiersviridae	Genus_863	NO	Species_2538	YES	NA	NA	NA	3090	0	NO	VC	0	0	0	0	0	0	0	0	0	0	0	0	0	0	0	0	0	0	0	0	0	0	0	0	0	0	0	0	0	0	0	0	0
ssRNA_79950	3363	4.13507	YES	Norzivirales	Fiersviridae	Genus_933	YES	Species_2616	YES	NA	NA	NA	2023	0	NO	OUTLIER	0	0	0	0	0	0	0	0	0	0	0	0	0	0	50	0	12	0	0	0	0	0	0	0	0	0	0	0	0	0	0	0	0
ssRNA_24924	3499	4.89616	NO	Timlovirales	Steitzviridae	Genus_109	NO	Species_496	YES	NA	NA	NA	2538	0	NO	OUTLIER	0	0	0	0	0	0	0	0	0	0	0	0	0	0	0	0	0	0	0	0	0	0	0	0	0	0	0	0	0	0	0	0	0
ssRNA_109454	3520	110.634	YES	Norzivirales	Fiersviridae	Genus_968	NO	Species_2707	YES	NA	NA	NA	1951	0	NO	OUTLIER	0	0	0	0	0	0	0	0	0	0	0	0	0	0	0	0	0	0	0	0	0	0	0	0	0	0	0	0	0	0	0	0	0
ssRNA_85314	3552	38.9842	YES	Norzivirales	Fiersviridae	Genus_863	NO	Species_2706	YES	NA	NA	NA	2124	0	NO	VC	0	0	0	0	0	0	0	0	0	0	0	0	0	0	0	0	0	0	0	0	0	0	0	0	0	0	0	0	0	0	0	0	0
ssRNA_116076	3558	21.8419	YES	Norzivirales	Atkinsviridae	Genus_732	YES	Species_2139	YES	NA	NA	NA	1618	0	NO	VC	0	0	0	0	0	0	0	0	0	0	0	0	0	0	0	0	0	0	0	0	0	0	0	0	0	0	0	0	0	0	0	0	0
ssRNA_60627	3643	14.9961	YES	Norzivirales	Fiersviridae	Genus_498	NO	Species_1570	YES	NA	NA	NA	1665	0	NO	OUTLIER	0	0	0	0	0	0	0	0	0	0	0	0	0	0	0	0	0	0	0	0	0	0	0	0	0	0	0	0	0	0	0	0	0
ssRNA_26318	3724	4.15452	NO	Timlovirales	Steitzviridae	Genus_24	NO	Species_1494	YES	NA	NA	NA	1806	0	NO	VC	0	0	0	0	0	0	0	0	0	0	0	0	0	0	0	0	0	0	0	0	0	0	0	0	13	11	0	0	0	0	0	0	0
ssRNA_19505	3839	6.98889	YES	Norzivirales	Fiersviridae	Genus_945	NO	Species_2799	NO	NA	NA	NA	NA	NA	NA	NA	0	0	0	0	0	0	0	0	0	0	0	0	0	0	0	0	0	0	0	0	0	0	0	0	0	0	0	0	0	0	0	0	0
ssRNA_47137	3894	74.8103	YES	Norzivirales	Fiersviridae	Genus_660	NO	Species_2586	YES	GCA_002844315.1	Candidatus	Candidatus Hodgkinia cicadicola	2099	0	NO	VC	0	0	0	0	0	47	0	0	0	0	0	0	0	0	0	0	0	0	0	0	0	0	0	0	0	0	0	0	0	0	0	0	0
ssRNA_84464	3916	10.139	YES	Norzivirales	Fiersviridae	Genus_196	YES	Species_2081	YES	GCA_002844315.1	Candidatus	Candidatus Hodgkinia cicadicola	3128	0	NO	VC	0	0	0	0	0	0	0	0	0	0	0	0	0	0	0	0	0	0	0	0	0	0	0	0	0	0	0	0	0	0	0	0	0
ssRNA_101737	4441	12.3126	YES	Timlovirales	Steitzviridae	Genus_505	NO	Species_2950	YES	NA	NA	NA	1691	0	NO	VC	2	0	0	0	0	0	0	0	0	0	0	0	0	0	0	0	0	0	0	0	0	0	0	0	0	0	0	0	0	0	0	0	0
ssRNA_62672	1880	4.10225	YES	Norzivirales	Fiersviridae	Genus_781	NO	Species_3260	YES	NA	NA	NA	NA	NA	NA	NA	0	0	0	0	0	44	0	0	0	0	0	0	0	0	0	0	0	0	0	0	0	0	0	0	0	4	0	0	0	0	0	0	0
ssRNA_38876	2563	27.8221	NO	Timlovirales	Steitzviridae	Genus_14	NO	Species_39	YES	NA	NA	NA	1744	0	NO	VC	0	0	0	0	0	0	0	0	0	0	0	0	0	0	0	0	0	0	0	0	0	0	0	0	0	0	0	0	0	0	0	0	0
ssRNA_122911	3504	7.46618	NO	Timlovirales	Steitzviridae	Genus_19	NO	Species_167	YES	NA	NA	NA	2191	0	NO	VC	0	0	0	0	0	0	0	0	0	0	0	0	0	0	0	0	0	0	0	0	0	0	0	0	0	0	0	0	0	0	0	0	0
ssRNA_60628	3643	4.20798	NO	Timlovirales	Steitzviridae	Genus_309	YES	Species_933	YES	NA	NA	NA	2875	0	NO	OUTLIER	0	0	0	0	0	0	0	0	0	0	0	0	0	0	0	0	0	0	0	0	0	0	0	0	0	0	0	0	0	0	0	0	0
ssRNA_26319	3721	60.2213	YES	Timlovirales	Steitzviridae	Genus_109	NO	Species_499	YES	NA	NA	NA	2538	0	NO	OUTLIER	0	0	0	0	0	0	0	0	0	0	0	0	0	0	0	0	0	0	0	0	0	0	0	0	0	0	1	0	0	0	0	0	0
ssRNA_1042	3744	4.15504	YES	Timlovirales	Steitzviridae	Genus_267	YES	Species_655	YES	NA	NA	NA	1823	0	NO	OUTLIER	0	0	0	0	0	0	0	0	0	0	0	0	0	0	0	0	0	0	0	0	0	0	0	0	0	0	0	0	0	0	0	0	0
ssRNA_19506	3838	82.4422	YES	Norzivirales	Fiersviridae	Genus_196	YES	Species_466	YES	NA	NA	NA	2296	0	NO	OUTLIER	0	0	0	0	0	0	0	0	0	0	0	0	0	0	0	0	0	0	0	0	0	0	0	0	0	0	0	0	0	0	0	0	0
ssRNA_9384	3907	9.64431	NO	Timlovirales	Steitzviridae	Genus_10	YES	Species_155	YES	NA	NA	NA	1627	0	NO	OUTLIER	0	0	0	0	0	0	0	0	0	0	0	0	0	0	0	0	8	0	0	0	0	0	0	0	0	0	0	0	0	0	0	0	0
ssRNA_101738	4441	11.6865	YES	Timlovirales	Steitzviridae	Genus_505	NO	Species_2950	YES	NA	NA	NA	1691	0	NO	VC	5	0	0	0	0	0	0	0	0	0	0	0	0	0	0	0	0	0	0	0	0	0	0	0	0	0	0	0	0	0	0	0	0
ssRNA_61648	4478	10.2973	YES	Norzivirales	Atkinsviridae	Genus_695	YES	Species_2157	YES	NA	NA	NA	1999	0	NO	VC	0	0	0	0	0	0	0	0	0	0	0	0	0	0	0	0	0	0	0	0	0	0	0	0	0	0	0	0	0	0	0	0	0
ssRNA_38877	2563	27.5016	NO	Timlovirales	Steitzviridae	Genus_14	NO	Species_39	YES	NA	NA	NA	1744	0	NO	VC	0	0	0	0	0	0	21	0	0	0	0	0	0	0	0	0	0	0	0	0	0	0	0	0	0	0	0	0	0	0	0	0	0
ssRNA_85315	3550	3.51505	YES	Timlovirales	Steitzviridae	Genus_149	NO	Species_317	YES	GCA_002844315.1	Candidatus	Candidatus Hodgkinia cicadicola	2580	0	NO	VC	0	0	0	0	0	0	0	0	0	0	0	0	0	0	0	0	0	0	0	0	0	0	0	0	0	0	0	0	0	0	0	0	0
ssRNA_45633	3634	9.70137	YES	Norzivirales	Fiersviridae	Genus_681	NO	Species_2298	NO	NA	NA	NA	2382	0	NO	VC	0	0	0	0	0	0	0	0	0	0	0	0	0	0	0	0	0	0	0	0	0	0	0	0	0	0	0	0	0	0	0	0	0
ssRNA_60629	3640	49.8555	NO	Timlovirales	Steitzviridae	Genus_92	NO	Species_958	YES	NA	NA	NA	2149	0	NO	OUTLIER	0	0	0	0	0	0	0	0	0	0	0	0	0	0	0	0	0	0	0	0	0	0	0	0	0	0	0	0	0	0	0	0	0
ssRNA_127646	3650	10.577	YES	Timlovirales	Steitzviridae	Genus_223	YES	Species_542	YES	NA	NA	NA	2506	0	NO	OUTLIER	0	0	0	0	0	0	0	0	0	0	0	0	0	0	0	0	0	0	0	0	0	0	0	0	0	0	0	0	0	0	0	0	0
ssRNA_128770	3679	3.6616	NO	Timlovirales	Steitzviridae	Genus_287	YES	Species_714	YES	NA	NA	NA	2651	0	NO	VC	0	0	0	0	0	0	0	0	0	0	0	0	0	0	0	0	0	0	0	0	0	0	0	0	0	0	0	0	0	0	0	0	0
ssRNA_82752	3699	11.0085	YES	Norzivirales	Atkinsviridae	Genus_815	YES	Species_2361	YES	NA	NA	NA	2918	0	NO	OUTLIER	0	0	0	0	0	10	0	0	0	0	0	0	0	0	0	0	0	0	0	0	0	0	0	0	0	0	0	0	0	0	0	0	0
ssRNA_1043	3743	16.7523	NO	Timlovirales	Steitzviridae	Genus_94	YES	Species_251	YES	NA	NA	NA	1824	0	NO	VC	0	0	0	0	0	0	0	0	0	0	0	0	0	0	0	0	0	0	0	0	0	0	0	0	0	0	0	0	0	0	0	0	0
ssRNA_30127	3851	10.4008	NO	Timlovirales	Steitzviridae	Genus_97	NO	Species_543	YES	NA	NA	NA	2807	0	NO	VC	0	0	10	0	0	0	0	1	0	0	0	0	0	0	0	0	0	0	0	0	0	0	0	0	0	0	0	0	0	0	0	0	0
ssRNA_9385	3906	9.01899	YES	Timlovirales	Steitzviridae	Genus_594	YES	Species_1828	YES	NA	NA	NA	3227	0	NO	OUTLIER	0	0	0	0	0	0	0	0	0	11	0	0	0	0	0	0	0	0	0	0	0	0	0	0	0	0	0	0	0	0	0	0	0
ssRNA_55289	3202	9.25119	NO	Norzivirales	Atkinsviridae	Genus_693	YES	Species_2246	YES	NA	NA	NA	1619	0	NO	VC	0	0	0	0	0	0	0	0	0	0	0	0	0	0	0	0	0	0	0	0	0	0	0	0	0	0	0	0	0	0	0	0	0
ssRNA_109455	3509	36.3704	YES	Norzivirales	Fiersviridae	Genus_931	YES	Species_2613	YES	NA	NA	NA	1955	0	NO	OUTLIER	0	0	0	0	0	0	0	0	0	0	0	0	0	0	0	0	0	0	0	0	0	0	0	0	0	0	0	0	0	0	0	0	0
ssRNA_40042	3547	19.014	YES	Timlovirales	Steitzviridae	Genus_380	YES	Species_1761	YES	NA	NA	NA	2117	0	NO	OUTLIER	0	0	0	0	0	0	0	0	0	0	0	0	0	0	0	0	0	0	0	0	0	0	0	0	0	0	0	0	0	0	0	0	0
ssRNA_85316	3547	90.0034	YES	Norzivirales	Fiersviridae	Genus_726	YES	Species_2120	YES	NA	NA	NA	2011	0	NO	OUTLIER	0	0	0	0	0	0	0	0	0	0	0	0	0	0	0	0	0	0	0	0	0	0	0	0	0	0	0	0	0	0	0	0	0
ssRNA_45634	3633	103.678	YES	Norzivirales	Fiersviridae	Genus_461	NO	Species_2635	YES	NA	NA	NA	2132	0	NO	OUTLIER	0	0	0	0	0	0	0	0	0	0	0	0	0	0	0	0	0	0	0	0	0	0	0	0	0	0	0	0	0	0	0	0	0
ssRNA_127647	3650	6.60518	NO	Timlovirales	Steitzviridae	Genus_214	YES	Species_517	YES	NA	NA	NA	2493	0	NO	VC	0	0	42	0	0	0	0	0	0	0	0	0	0	0	0	0	0	0	0	0	0	0	0	0	0	0	0	0	0	0	0	0	0
ssRNA_128771	3678	34.3816	YES	Norzivirales	Fiersviridae	Genus_681	NO	Species_2360	YES	NA	NA	NA	2443	0	NO	VC	0	0	0	0	0	1	0	0	0	0	0	0	0	0	0	0	0	0	0	0	0	0	0	0	0	0	0	0	0	0	0	0	0
ssRNA_1044	3743	6.43998	YES	Timlovirales	Steitzviridae	Genus_479	YES	Species_1454	YES	NA	NA	NA	1825	0	NO	OUTLIER	0	0	0	0	0	0	0	0	0	0	0	0	0	0	0	0	0	0	0	0	0	0	0	0	0	0	0	0	0	0	0	0	0
ssRNA_47138	3891	42.1561	YES	Timlovirales	Steitzviridae	Genus_316	YES	Species_832	YES	NA	NA	NA	1840	0	NO	OUTLIER	0	0	0	0	0	0	0	0	0	0	0	0	0	0	0	0	0	0	0	0	0	0	0	0	0	0	0	0	0	0	0	0	0
ssRNA_9386	3906	3.55917	YES	Timlovirales	Steitzviridae	Genus_41	YES	Species_136	YES	NA	NA	NA	2861	0	NO	OUTLIER	0	0	0	0	0	0	0	0	0	0	0	0	0	0	0	0	0	0	0	0	0	0	0	0	0	0	0	0	0	0	0	0	0
ssRNA_84465	3914	16.4853	YES	Timlovirales	Steitzviridae	Genus_22	YES	Species_156	YES	NA	NA	NA	3123	0	NO	VC	0	0	0	0	0	0	0	0	0	0	0	0	0	0	1	0	0	0	0	0	0	0	0	0	0	0	0	0	0	0	0	2	0
ssRNA_62676	1878	3.08696	NO	Norzivirales	Fiersviridae	Genus_931	YES	Species_2613	YES	GCA_002844065.1	Candidatus	Candidatus Hodgkinia cicadicola	NA	NA	NA	NA	0	0	0	0	0	0	0	0	0	0	0	0	0	0	0	0	0	0	0	0	0	0	0	0	0	0	0	0	0	0	0	0	0
ssRNA_58678	2577	3.16614	NO	Norzivirales	Atkinsviridae	Genus_600	YES	Species_1841	YES	NA	NA	NA	NA	NA	NA	NA	29	0	0	0	0	39	0	0	0	0	0	0	0	0	0	0	0	0	0	0	0	0	0	0	0	0	0	0	0	0	0	0	0
ssRNA_128897	2827	3.74223	NO	Timlovirales	Steitzviridae	Genus_185	NO	Species_984	YES	NA	NA	NA	NA	NA	NA	NA	0	0	0	0	0	0	0	0	0	0	0	0	0	0	0	0	0	0	0	0	0	0	0	0	0	0	0	0	0	0	0	0	0
ssRNA_55290	3202	8.89908	NO	Norzivirales	Atkinsviridae	Genus_693	YES	Species_2246	YES	NA	NA	NA	1619	0	NO	VC	0	0	0	0	0	0	0	0	0	0	0	0	0	0	0	0	0	0	0	0	0	0	0	0	0	0	0	0	0	0	0	0	0
ssRNA_122912	3499	35.8959	YES	Norzivirales	Atkinsviridae	Genus_959	YES	Species_2682	YES	NA	NA	NA	2497	0	NO	VC	0	0	0	0	0	0	0	0	0	0	0	0	0	0	0	0	0	0	0	0	0	0	0	0	0	0	0	0	0	0	0	0	0
ssRNA_82753	3698	63.989	NO	Norzivirales	Atkinsviridae	Genus_333	NO	Species_1842	YES	NA	NA	NA	1582	0	NO	VC	0	0	0	0	0	0	0	0	0	0	0	0	0	0	0	0	0	0	0	0	0	0	0	0	0	0	0	0	0	0	0	0	0
ssRNA_1045	3742	35.1763	YES	Timlovirales	Steitzviridae	Genus_189	NO	Species_1436	YES	NA	NA	NA	1834	0	NO	OUTLIER	0	0	0	0	0	0	0	0	0	0	0	0	0	0	0	0	0	0	0	0	0	0	0	0	0	0	0	0	0	0	0	0	0
ssRNA_31372	3746	20.092	YES	Norzivirales	Fiersviridae	Genus_964	YES	Species_2700	YES	NA	NA	NA	2187	0	NO	VC	0	0	0	0	0	0	0	0	0	0	0	0	0	0	0	0	0	0	0	0	0	0	0	0	0	0	0	0	0	0	0	0	0
ssRNA_30128	3850	119.379	YES	Timlovirales	Steitzviridae	Genus_447	NO	Species_1277	YES	NA	NA	NA	1595	0	NO	VC	0	0	0	0	0	0	0	0	0	0	0	0	0	0	0	0	0	0	0	0	0	0	0	0	0	0	0	0	0	0	0	0	0
ssRNA_47139	3890	145.68	YES	Timlovirales	Steitzviridae	Genus_29	YES	Species_2946	YES	NA	NA	NA	2775	0	NO	VC	0	0	0	0	0	0	0	0	0	0	0	0	0	0	0	0	0	0	0	0	0	0	0	0	0	0	0	0	0	0	0	0	0
ssRNA_9387	3902	71.4077	YES	Norzivirales	Atkinsviridae	Genus_424	YES	Species_1385	YES	NA	NA	NA	2271	0	NO	VC	0	0	0	0	0	0	0	0	15	720	0	0	0	0	0	0	0	1	0	0	0	0	0	0	0	0	0	0	0	0	0	0	0
ssRNA_79952	3350	20.176	YES	Norzivirales	Fiersviridae	Genus_726	YES	Species_2120	YES	NA	NA	NA	2695	0	NO	VC	0	0	0	0	0	0	0	0	0	0	0	0	0	0	2	0	0	1	0	0	0	0	0	0	0	0	0	0	0	0	0	0	0
ssRNA_37965	3545	28.3488	YES	Timlovirales	Steitzviridae	Genus_296	YES	Species_754	YES	NA	NA	NA	2131	0	NO	OUTLIER	0	0	0	0	0	0	0	0	0	0	0	0	0	0	0	0	0	0	0	0	0	0	0	0	0	0	0	0	0	0	0	0	0
ssRNA_60630	3637	6.42478	YES	Norzivirales	Fiersviridae	Genus_783	YES	Species_2276	YES	NA	NA	NA	NA	NA	NA	NA	0	0	0	0	0	0	0	0	0	0	0	0	0	0	0	0	0	0	0	0	0	0	0	0	0	0	0	0	0	0	0	0	0
ssRNA_1046	3741	6.98859	YES	Timlovirales	Steitzviridae	Genus_490	NO	Species_1491	YES	NA	NA	NA	1848	0	NO	OUTLIER	0	0	0	0	0	0	0	0	0	0	0	0	0	0	0	0	0	0	0	0	0	0	0	0	0	0	0	0	0	0	0	0	0
ssRNA_31373	3746	19.8073	YES	Norzivirales	Fiersviridae	Genus_964	YES	Species_2700	YES	NA	NA	NA	2187	0	NO	VC	0	0	0	0	0	0	0	0	0	0	0	0	0	0	0	0	0	0	0	0	0	0	0	0	0	0	0	0	0	0	0	0	0
ssRNA_30129	3848	24.8361	YES	Norzivirales	Fiersviridae	Genus_330	NO	Species_1994	YES	NA	NA	NA	2519	0	NO	VC	0	0	12	0	0	0	0	0	0	0	0	0	0	0	0	0	0	0	0	0	0	0	0	0	0	0	0	0	0	0	0	0	0
ssRNA_97974	3855	257.256	YES	Norzivirales	Fiersviridae	Genus_785	NO	Species_2611	YES	NA	NA	NA	1859	0	NO	VC	0	0	0	0	0	0	0	0	0	0	0	0	0	0	0	0	0	0	0	0	0	0	0	0	0	0	0	0	0	0	0	0	0
ssRNA_47140	3890	6.09376	YES	Norzivirales	Fiersviridae	Genus_211	NO	Species_1209	YES	NA	NA	NA	1932	0	NO	VC	0	0	0	0	0	0	0	0	0	0	0	0	0	0	0	0	0	0	0	0	0	0	0	0	0	0	0	0	0	0	0	0	0
ssRNA_84466	3913	9.77726	YES	Timlovirales	Steitzviridae	Genus_281	YES	Species_752	YES	NA	NA	NA	3178	0	NO	OUTLIER	0	0	0	0	0	0	0	0	0	0	0	0	0	0	23	0	0	0	0	0	0	0	0	0	0	0	0	0	0	0	0	37	0
ssRNA_108463	3990	16.58	YES	Timlovirales	Steitzviridae	Genus_12	NO	Species_54	YES	NA	NA	NA	NA	NA	NA	NA	0	0	0	0	0	0	0	0	0	0	0	0	0	0	0	0	0	0	0	0	0	0	0	0	0	0	0	0	0	0	0	1	0
ssRNA_117601	4592	17.4109	NO	Timlovirales	Steitzviridae	Genus_348	YES	Species_1205	YES	NA	NA	NA	1994	0	NO	VC	0	0	0	0	0	0	0	0	0	0	0	0	0	0	0	0	0	0	0	0	0	0	0	0	0	0	0	0	0	0	0	0	0
ssRNA_139182	4681	35.0543	YES	Norzivirales	Fiersviridae	Genus_519	NO	Species_1633	YES	NA	NA	NA	2029	0	NO	VC	0	0	0	0	0	0	0	0	0	0	0	0	0	0	0	0	0	0	0	0	0	0	0	0	0	0	0	0	0	0	0	0	0
ssRNA_85317	3546	5.92855	YES	Norzivirales	Fiersviridae	Genus_387	YES	Species_2046	YES	NA	NA	NA	2356	0	NO	OUTLIER	0	0	0	0	0	0	0	0	0	0	0	0	0	0	0	0	0	0	0	0	0	0	0	0	0	0	0	0	0	0	0	0	0
ssRNA_116077	3553	5.0252	YES	Norzivirales	Fiersviridae	Genus_902	YES	Species_2551	YES	NA	NA	NA	2252	0	NO	OUTLIER	3	2	0	0	0	0	0	0	0	0	0	0	0	0	0	0	0	0	0	0	0	0	0	0	0	0	0	0	0	0	0	0	0
ssRNA_60631	3635	4.9211	YES	Norzivirales	Fiersviridae	Genus_715	NO	Species_2856	YES	GCA_002844315.1	Candidatus	Candidatus Hodgkinia cicadicola	2688	0	NO	VC	0	0	0	0	0	0	0	0	0	0	0	0	0	0	0	0	0	0	0	0	0	0	0	0	0	0	0	0	0	0	0	0	0
ssRNA_26320	3715	27.8599	YES	Norzivirales	Fiersviridae	Genus_964	YES	Species_2700	YES	NA	NA	NA	1743	0	NO	VC	0	0	0	0	0	0	0	0	0	0	0	0	0	0	0	0	0	0	0	0	0	0	0	0	0	0	0	0	0	0	0	0	0
ssRNA_30130	3845	8.40861	YES	Norzivirales	Atkinsviridae	Genus_656	YES	Species_1980	YES	NA	NA	NA	3021	0	NO	VC	0	0	37	0	0	0	0	0	0	0	0	0	0	0	0	0	0	0	0	0	0	0	0	0	0	0	0	0	0	0	0	0	0
ssRNA_47141	3890	5.83729	YES	Norzivirales	Atkinsviridae	Genus_333	NO	Species_1360	YES	NA	NA	NA	2698	0	NO	VC	0	0	0	0	0	0	0	0	0	0	0	0	0	0	0	0	0	0	0	0	0	0	0	0	0	0	0	0	0	0	0	0	0
ssRNA_84467	3913	5.11449	NO	Timlovirales	Steitzviridae	Genus_231	NO	Species_565	YES	NA	NA	NA	2555	0	NO	OUTLIER	0	0	0	0	0	3	0	0	0	0	0	0	0	0	6	0	0	0	0	0	0	0	0	0	0	0	0	0	0	0	0	25	0
ssRNA_85318	3543	30.5778	YES	Timlovirales	Steitzviridae	Genus_24	NO	Species_2969	YES	NA	NA	NA	2780	0	NO	VC	0	0	0	0	0	0	0	0	0	0	0	0	0	0	0	0	0	0	0	0	0	0	0	0	0	0	0	0	0	0	0	0	0
ssRNA_60632	3634	211.283	YES	Timlovirales	Steitzviridae	Genus_248	YES	Species_855	YES	NA	NA	NA	1796	0	NO	VC	0	0	0	0	0	0	0	0	0	0	0	0	0	0	0	0	0	0	0	0	0	0	0	0	0	0	0	0	0	0	0	0	0
ssRNA_82755	3695	36.2913	YES	Timlovirales	Steitzviridae	Genus_111	YES	Species_382	YES	NA	NA	NA	2385	0	NO	OUTLIER	0	0	0	0	0	0	0	0	0	0	0	0	0	0	0	0	0	0	0	0	0	0	0	0	0	0	0	0	0	0	0	0	0
ssRNA_31374	3744	5.15151	NO	Timlovirales	Steitzviridae	Genus_94	YES	Species_251	YES	NA	NA	NA	1824	0	NO	VC	0	0	0	0	0	0	0	0	0	0	0	0	0	0	0	0	0	0	0	0	0	0	0	0	0	0	0	0	0	0	0	0	0
ssRNA_30131	3845	6.42023	YES	Timlovirales	Steitzviridae	Genus_128	YES	Species_319	YES	NA	NA	NA	2230	0	NO	VC	0	0	53	0	0	0	0	25	0	0	0	0	0	0	0	0	0	0	0	0	0	0	0	0	0	0	0	0	0	0	0	0	0
ssRNA_47142	3890	4.37843	NO	Timlovirales	Steitzviridae	Genus_405	YES	Species_1122	YES	NA	NA	NA	2320	0	NO	VC	0	0	0	0	0	0	0	0	0	0	0	0	0	0	0	0	0	0	0	0	0	0	0	0	0	0	0	0	0	0	0	0	0
ssRNA_84468	3913	3.95872	YES	Norzivirales	Fiersviridae	Genus_191	YES	Species_1003	YES	NA	NA	NA	2083	0	NO	OUTLIER	0	0	0	0	0	0	0	0	0	0	0	0	0	0	0	0	0	0	0	0	0	0	0	0	0	0	0	0	0	0	0	262	0
ssRNA_87996	4428	11.5498	YES	Timlovirales	Steitzviridae	Genus_185	NO	Species_786	YES	NA	NA	NA	1690	0	NO	VC	9	0	0	0	0	0	0	0	0	0	0	0	0	0	0	0	0	1	0	0	0	0	0	0	0	0	0	0	0	0	0	0	0
ssRNA_50424	2552	14.3237	NO	Timlovirales	Steitzviridae	Genus_1048	YES	Species_612	YES	NA	NA	NA	2777	0	NO	OUTLIER	0	0	0	0	0	0	0	2	0	0	0	0	0	0	0	0	0	0	0	0	0	0	0	0	0	2	0	0	0	0	0	0	0
ssRNA_58679	2574	4.48946	YES	Norzivirales	Fiersviridae	Genus_931	YES	Species_2613	YES	GCA_002844065.1	Candidatus	Candidatus Hodgkinia cicadicola	1882	0	NO	OUTLIER	0	0	0	0	0	0	0	0	0	0	0	0	0	0	0	0	0	0	0	1	0	0	0	0	0	0	0	0	2	0	0	0	0
ssRNA_55292	3198	3.12942	NO	Timlovirales	Steitzviridae	Genus_220	NO	Species_679	YES	NA	NA	NA	2690	0	NO	OUTLIER	3	1	0	0	0	0	0	0	0	0	0	0	0	0	0	0	0	11	1	0	0	0	0	0	0	0	0	0	0	0	0	0	0
ssRNA_45635	3625	152.598	NO	Norzivirales	Fiersviridae	Genus_699	YES	Species_2221	YES	GCA_002859145.1	Candidatus	Candidatus Hodgkinia cicadicola	2005	0	NO	OUTLIER	140	0	0	0	0	0	0	0	0	0	0	0	0	0	0	0	0	0	0	0	0	0	0	72	0	0	0	0	0	0	0	5	0
ssRNA_60633	3633	257.378	YES	Timlovirales	Steitzviridae	Genus_248	YES	Species_1547	YES	NA	NA	NA	1659	0	NO	OUTLIER	0	0	0	0	0	0	0	0	0	0	0	0	0	0	0	0	0	0	0	0	0	0	0	0	0	0	0	0	0	0	0	0	0
ssRNA_97975	3855	5.5311	YES	Norzivirales	Fiersviridae	Genus_721	YES	Species_2219	YES	NA	NA	NA	1633	0	NO	VC	0	0	0	0	0	0	0	0	0	0	0	0	0	0	0	0	0	0	0	0	0	0	0	0	0	0	0	0	0	0	0	0	0
ssRNA_47143	3889	14.3976	YES	Norzivirales	Fiersviridae	Genus_715	NO	Species_2348	YES	NA	NA	NA	2407	0	NO	VC	0	0	0	0	0	2	0	0	0	0	0	0	0	0	0	0	0	0	0	0	0	0	0	0	0	0	0	0	0	0	0	0	0
ssRNA_84469	3913	3.24325	YES	Norzivirales	Fiersviridae	Genus_535	NO	Species_1958	YES	NA	NA	NA	NA	NA	NA	NA	0	0	0	0	0	0	0	0	0	0	0	0	0	0	0	0	0	0	0	0	0	0	0	0	0	0	0	0	0	0	0	85	0
ssRNA_25156	4164	6.21375	YES	Norzivirales	Fiersviridae	Genus_840	YES	Species_2508	YES	NA	NA	NA	2160	0	NO	VC	0	0	0	0	0	0	0	0	0	0	0	0	0	0	0	0	8	0	0	0	0	0	0	0	0	0	0	0	0	0	0	0	0
ssRNA_132115	1476	5.00424	NO	Timlovirales	Steitzviridae	Genus_442	YES	Species_1248	YES	NA	NA	NA	1854	0	NO	OUTLIER	0	0	0	0	0	0	0	0	0	0	0	0	0	0	0	0	0	0	0	0	0	0	0	0	0	0	0	0	0	0	0	0	0
ssRNA_110592	3830	10.5208	YES	Timlovirales	Steitzviridae	Genus_117	NO	Species_1432	NO	NA	NA	NA	1812	0	NO	VC	0	0	0	0	0	0	0	0	0	0	0	0	0	0	0	0	0	0	0	25	0	0	54	0	0	0	0	0	0	0	0	37	8
ssRNA_55293	3194	4.52091	NO	Timlovirales	Steitzviridae	Genus_70	NO	Species_1393	YES	NA	NA	NA	2410	0	NO	OUTLIER	0	0	0	0	0	0	0	0	0	0	0	0	0	0	0	0	0	0	0	0	0	0	0	13	0	4	0	0	0	0	0	0	0
ssRNA_37966	3542	76.7433	YES	Norzivirales	Fiersviridae	Genus_863	NO	Species_2706	YES	NA	NA	NA	2124	0	NO	VC	0	0	0	0	0	0	0	0	0	0	0	0	0	0	0	0	0	0	0	0	0	0	0	0	0	0	0	0	0	0	0	0	0
ssRNA_85319	3543	9.83544	YES	Norzivirales	Fiersviridae	Genus_863	NO	Species_2473	YES	NA	NA	NA	3045	0	NO	VC	0	0	0	0	0	0	0	0	0	0	0	0	0	0	0	0	0	0	0	0	0	0	0	0	0	0	0	0	0	0	0	0	0
ssRNA_60634	3633	3.98852	NO	Norzivirales	Fiersviridae	Genus_444	NO	Species_1261	YES	NA	NA	NA	2990	0	NO	VC	0	0	0	0	0	0	0	0	0	0	0	0	0	0	0	0	0	0	0	0	0	0	0	0	0	0	0	0	0	0	0	0	0
ssRNA_26321	3712	25.1926	YES	Norzivirales	Fiersviridae	Genus_681	NO	Species_2318	NO	NA	NA	NA	2382	0	NO	VC	0	0	0	0	0	0	0	0	0	0	0	0	0	0	0	0	0	0	0	0	0	0	0	0	0	0	0	0	0	0	0	0	0
ssRNA_4615	3740	3.0231	NO	Timlovirales	Steitzviridae	Genus_309	YES	Species_1296	YES	NA	NA	NA	1686	0	NO	VC	0	0	0	0	0	0	0	0	0	0	0	0	0	0	0	0	0	0	0	0	0	0	0	0	0	0	0	0	0	0	0	0	0
ssRNA_31375	3742	55.1548	NO	Norzivirales	Solspiviridae	Genus_559	NO	Species_2062	YES	NA	NA	NA	1607	0	NO	OUTLIER	0	0	0	0	0	0	0	0	0	0	0	0	0	0	0	0	0	0	0	0	0	0	0	0	0	0	0	0	0	0	0	0	0
ssRNA_47144	3887	170.928	YES	Timlovirales	Steitzviridae	Genus_189	NO	Species_1544	YES	NA	NA	NA	1634	0	NO	OUTLIER	0	0	0	0	0	0	0	0	0	0	0	0	0	0	0	0	0	0	0	0	0	0	0	0	0	0	0	0	0	0	0	0	0
ssRNA_108464	3988	5.63331	YES	Norzivirales	Fiersviridae	Genus_734	NO	Species_2145	YES	NA	NA	NA	1967	0	NO	VC	0	0	0	0	0	0	0	0	0	0	0	0	0	0	0	0	0	0	0	0	0	0	0	0	0	0	0	0	0	0	0	0	0
ssRNA_107868	1552	21.9363	NO	Timlovirales	Steitzviridae	Genus_18	NO	Species_128	YES	GCA_002844315.1	Candidatus	Candidatus Hodgkinia cicadicola	1767	0	NO	OUTLIER	0	0	0	0	0	0	0	0	0	0	0	0	0	0	0	0	0	0	0	0	0	0	0	0	0	0	0	0	0	0	0	0	0
ssRNA_99456	3022	4.53563	YES	Timlovirales	Steitzviridae	Genus_1109	YES	Species_936	YES	NA	NA	NA	3281	0	NO	VC	0	0	0	0	0	0	0	0	0	0	0	0	0	0	0	0	0	0	0	0	0	0	0	0	0	0	0	0	0	0	0	0	0
ssRNA_46063	3154	4.0937	NO	Timlovirales	Steitzviridae	Genus_340	YES	Species_1521	YES	NA	NA	NA	NA	NA	NA	NA	0	0	0	0	0	0	0	0	0	0	0	0	0	0	0	0	0	0	0	0	0	0	0	0	0	0	0	0	6	0	0	0	0
ssRNA_122913	3493	193.564	YES	Timlovirales	Steitzviridae	Genus_0	NO	Species_12	YES	NA	NA	NA	2498	0	NO	VC	0	0	0	0	0	0	0	0	0	0	0	0	0	0	0	0	0	0	0	0	0	0	0	0	0	0	0	0	0	0	0	0	0
ssRNA_37967	3541	13.0979	YES	Norzivirales	Fiersviridae	Genus_461	NO	Species_2371	NO	NA	NA	NA	2192	0	NO	VC	0	0	0	0	0	0	0	0	0	0	0	0	0	0	0	0	0	0	0	0	0	0	0	0	0	0	0	0	0	0	0	0	0
ssRNA_60635	3632	52.6511	YES	Norzivirales	Fiersviridae	Genus_816	YES	Species_2362	YES	NA	NA	NA	2008	0	NO	OUTLIER	0	0	0	0	0	4	0	0	0	0	0	0	0	0	0	0	0	0	0	0	0	0	0	0	0	0	0	0	0	0	0	0	0
ssRNA_82756	3692	19.0672	YES	Timlovirales	Steitzviridae	Genus_189	NO	Species_1576	YES	NA	NA	NA	1652	0	NO	OUTLIER	0	0	0	0	0	0	0	0	0	0	0	0	0	0	0	0	0	0	0	0	0	0	0	0	0	0	0	0	0	0	0	0	0
ssRNA_26322	3712	23.5034	YES	Norzivirales	Fiersviridae	Genus_964	YES	Species_2700	YES	NA	NA	NA	NA	NA	NA	NA	0	0	0	0	0	0	0	0	0	0	0	0	0	0	0	0	0	0	0	0	0	0	0	0	0	0	0	0	0	0	0	0	0
ssRNA_4616	3738	2.73402	YES	Norzivirales	Solspiviridae	Genus_342	NO	Species_1231	YES	NA	NA	NA	NA	NA	NA	NA	0	0	0	0	0	0	0	0	0	0	0	0	0	0	0	0	0	0	0	0	0	0	0	0	0	0	0	1	0	0	0	0	0
ssRNA_47145	3887	153.945	YES	Timlovirales	Steitzviridae	Genus_189	NO	Species_1394	NO	NA	NA	NA	1551	0	NO	OUTLIER	0	0	0	0	0	0	0	0	0	0	0	0	0	0	0	0	0	0	0	0	0	0	0	0	0	0	0	0	0	0	0	0	0
ssRNA_9388	3892	7.30566	YES	Timlovirales	Steitzviridae	Genus_55	NO	Species_195	YES	NA	NA	NA	1632	0	NO	OUTLIER	0	0	0	0	0	0	0	0	17	20	0	0	0	0	0	0	0	0	0	0	0	0	0	0	0	0	0	0	0	0	0	0	0
ssRNA_25157	4164	5.09481	YES	Norzivirales	Fiersviridae	Genus_627	NO	Species_2238	YES	NA	NA	NA	NA	NA	NA	NA	0	0	0	0	0	0	0	0	0	0	0	0	0	0	1	0	0	0	0	0	0	0	0	0	0	0	0	0	0	0	0	0	0
ssRNA_115903	3335	5.65262	NO	Timlovirales	Steitzviridae	Genus_128	YES	Species_319	YES	NA	NA	NA	2230	0	NO	VC	0	0	17	0	0	0	3	19	0	0	0	0	0	0	0	0	0	0	0	0	0	0	0	0	0	0	0	0	0	0	0	0	0
ssRNA_116078	3545	12.4211	YES	Norzivirales	Fiersviridae	Genus_863	NO	Species_2706	YES	NA	NA	NA	2124	0	NO	VC	0	0	0	0	0	0	0	0	0	0	0	0	0	0	0	0	0	0	0	0	0	0	0	0	0	0	0	0	0	0	0	0	0
ssRNA_45636	3624	16.1962	YES	Timlovirales	Steitzviridae	Genus_141	YES	Species_343	YES	NA	NA	NA	2830	0	NO	OUTLIER	0	0	0	0	0	0	0	0	0	0	0	0	0	0	0	0	0	0	0	0	0	0	0	0	0	0	0	0	0	0	0	0	0
ssRNA_86876	3684	5.26428	YES	Timlovirales	Steitzviridae	Genus_81	NO	Species_333	YES	GCA_002844315.1	Candidatus	Candidatus Hodgkinia cicadicola	3214	0	NO	VC	0	0	0	0	0	0	0	0	0	0	0	0	0	0	0	0	0	0	0	0	0	0	0	0	0	0	0	0	0	0	0	0	0
ssRNA_82757	3691	11.3466	NO	Timlovirales	Steitzviridae	Genus_24	NO	Species_1697	YES	NA	NA	NA	1805	0	NO	OUTLIER	0	0	0	0	0	0	0	0	0	0	0	0	0	0	0	0	0	0	0	0	0	0	0	0	0	0	0	0	0	0	0	0	0
ssRNA_4617	3737	4.5457	YES	Timlovirales	Steitzviridae	Genus_86	NO	Species_238	NO	GCA_002776675.1	Candidatus	Candidatus Hodgkinia cicadicola	2580	0	NO	VC	0	0	0	0	0	0	0	0	0	0	0	0	0	0	0	0	0	0	0	0	0	0	0	0	0	0	0	0	0	0	0	0	0
ssRNA_47753	3887	148.749	YES	Timlovirales	Steitzviridae	Genus_189	NO	Species_1394	NO	NA	NA	NA	1551	0	NO	OUTLIER	0	1	4	0	0	0	3	1	1	1	0	0	0	0	0	8	8	8	1	2	0	0	0	6	6	9	1	2	1	0	0	4	8
ssRNA_9389	3891	20.8997	YES	Timlovirales	Steitzviridae	Genus_241	YES	Species_588	YES	NA	NA	NA	1643	0	NO	OUTLIER	0	0	0	0	0	0	0	0	0	0	0	0	0	0	0	0	0	0	0	0	0	0	0	0	0	0	0	0	0	0	0	0	0
ssRNA_84470	3911	126.982	YES	Norzivirales	Atkinsviridae	Genus_494	YES	Species_1543	YES	NA	NA	NA	2418	0	NO	OUTLIER	0	0	0	0	0	0	0	0	0	0	0	0	0	0	2	0	0	0	0	0	0	0	0	0	0	0	0	0	0	0	0	4	0
ssRNA_50425	2548	8.10486	YES	Norzivirales	Fiersviridae	Genus_84	YES	Species_869	YES	NA	NA	NA	1863	0	NO	VC	0	0	0	0	0	0	0	0	0	0	0	0	0	0	0	0	0	0	0	0	0	0	0	0	0	0	0	0	0	0	0	0	0
ssRNA_58861	3426	4.4419	YES	Norzivirales	Fiersviridae	Genus_828	NO	Species_2592	YES	NA	NA	NA	3278	0	NO	VC	0	0	0	0	0	0	0	0	0	0	0	0	0	0	0	0	0	0	0	0	0	0	0	0	0	0	0	0	0	0	0	0	0
ssRNA_45637	3623	6.67322	YES	Norzivirales	Fiersviridae	Genus_830	YES	Species_2394	YES	NA	NA	NA	1658	0	NO	VC	0	0	0	0	0	0	0	0	0	0	0	0	0	0	0	0	0	0	0	0	0	0	0	0	0	0	0	0	0	0	0	0	0
ssRNA_60636	3629	635.268	NO	Norzivirales	Fiersviridae	Genus_699	YES	Species_2221	YES	NA	NA	NA	2005	0	NO	OUTLIER	0	0	0	0	0	2	0	0	19	0	0	0	0	0	0	0	0	0	0	0	0	0	0	0	0	0	24	0	0	0	0	286	0
ssRNA_47754	3887	147.366	YES	Timlovirales	Steitzviridae	Genus_189	NO	Species_1394	NO	NA	NA	NA	1551	0	NO	OUTLIER	0	1	0	0	0	0	0	2	0	0	0	0	0	0	7	6	0	1	0	1	0	0	0	2	5	11	1	4	2	0	0	4	7
ssRNA_9390	3891	20.4909	YES	Timlovirales	Steitzviridae	Genus_241	YES	Species_588	YES	NA	NA	NA	1643	0	NO	OUTLIER	0	0	0	0	0	0	0	0	0	0	0	0	0	0	1	0	0	0	0	0	0	0	0	0	0	0	0	0	0	0	0	0	0
ssRNA_62679	1869	3.24779	NO	Timlovirales	Steitzviridae	Genus_232	NO	Species_1051	YES	NA	NA	NA	1675	0	NO	OUTLIER	0	0	0	0	0	0	0	0	0	0	0	0	0	0	0	0	0	0	0	0	0	0	0	0	0	0	0	0	0	0	0	0	0
ssRNA_60637	3626	6.55624	NO	Timlovirales	Steitzviridae	Genus_132	NO	Species_612	YES	NA	NA	NA	2222	0	NO	OUTLIER	0	0	0	0	0	0	0	0	0	0	0	0	0	0	0	0	0	0	0	0	0	0	0	0	0	0	0	0	0	0	0	0	0
ssRNA_127648	3647	20.816	YES	Norzivirales	Fiersviridae	Genus_740	NO	Species_2296	YES	NA	NA	NA	1787	0	NO	VC	0	0	0	0	0	0	0	0	0	0	0	0	0	0	0	0	0	0	0	0	0	0	0	0	0	0	0	0	0	0	0	0	0
ssRNA_86877	3683	10.5315	YES	Timlovirales	Steitzviridae	Genus_0	NO	Species_10	YES	NA	NA	NA	2948	0	NO	VC	0	0	0	0	0	0	0	0	0	0	0	0	0	0	0	0	0	0	0	0	0	0	0	0	0	0	0	0	0	0	0	0	0
ssRNA_47755	3887	3.67982	NO	Timlovirales	Steitzviridae	Genus_460	YES	Species_1361	YES	NA	NA	NA	2881	0	NO	OUTLIER	0	0	0	0	0	0	0	0	0	0	0	0	0	0	0	0	0	0	0	0	0	0	0	0	0	0	0	0	0	0	0	0	0
ssRNA_86491	4168	5.60482	NO	Norzivirales	Atkinsviridae	Genus_471	NO	Species_2100	YES	NA	NA	NA	2389	0	NO	VC	0	0	0	0	0	0	0	0	0	0	0	0	0	0	0	0	0	0	0	0	0	0	0	0	0	0	0	0	0	0	0	0	0
ssRNA_47221	2956	3.70052	NO	Timlovirales	Steitzviridae	Genus_249	NO	Species_1019	YES	NA	NA	NA	1886	0	NO	OUTLIER	0	0	0	0	0	0	0	0	0	0	0	0	0	0	0	0	0	0	0	0	0	0	0	0	0	0	0	0	0	0	0	0	0
ssRNA_55294	3178	2.68688	NO	Timlovirales	Steitzviridae	Genus_254	YES	Species_613	YES	NA	NA	NA	NA	NA	NA	NA	0	0	0	0	0	0	0	0	0	0	0	0	0	0	0	0	0	0	0	0	0	0	0	0	0	0	0	0	0	0	0	0	0
ssRNA_109456	3496	3.58632	NO	Timlovirales	Steitzviridae	Genus_409	YES	Species_1133	YES	NA	NA	NA	2012	0	NO	OUTLIER	0	0	0	0	0	0	0	0	0	0	0	0	0	0	0	0	0	0	0	0	0	0	0	0	0	0	0	0	0	0	0	0	0
ssRNA_45638	3619	50.1239	YES	Norzivirales	Fiersviridae	Genus_950	YES	Species_2783	YES	NA	NA	NA	1798	0	NO	OUTLIER	0	0	0	0	0	0	0	0	0	0	0	0	0	0	0	0	0	40	0	0	15	0	0	0	0	0	0	0	0	0	0	0	0
ssRNA_82758	3689	4.90854	YES	Timlovirales	Steitzviridae	Genus_411	YES	Species_1624	YES	NA	NA	NA	2408	0	NO	VC	0	0	0	0	0	0	0	0	0	0	0	0	0	0	0	0	0	0	0	0	0	0	0	0	0	0	0	0	0	0	0	0	0
ssRNA_26323	3712	3.8321	YES	Timlovirales	Steitzviridae	Genus_8	YES	Species_30	YES	NA	NA	NA	2633	0	NO	VC	0	0	0	0	0	0	0	0	0	0	0	0	0	0	0	0	0	0	0	0	0	0	0	0	0	0	0	0	0	0	0	0	0
ssRNA_4618	3733	70.6585	YES	Norzivirales	Atkinsviridae	Genus_799	YES	Species_2315	YES	NA	NA	NA	1703	0	NO	VC	0	0	0	0	0	0	0	0	0	0	0	0	0	0	0	0	0	0	0	0	0	0	0	0	0	0	0	0	0	0	0	0	0
ssRNA_31376	3737	5.92546	YES	Timlovirales	Steitzviridae	Genus_189	NO	Species_945	YES	NA	NA	NA	1988	0	NO	OUTLIER	0	0	0	0	0	0	0	0	0	0	0	0	0	0	0	0	0	0	0	0	0	0	0	0	0	0	0	0	0	0	0	0	0
ssRNA_47756	3884	243.348	YES	Timlovirales	Steitzviridae	Genus_186	YES	Species_446	YES	NA	NA	NA	1970	0	NO	OUTLIER	0	0	0	0	0	0	0	0	0	0	0	0	0	0	0	0	0	0	0	0	0	0	0	0	0	0	0	0	0	0	0	0	0
ssRNA_95047	2028	2.32029	NO	Timlovirales	Steitzviridae	Genus_992	YES	Species_1555	YES	GCA_002844315.1	Candidatus	Candidatus Hodgkinia cicadicola	3027	0	NO	OUTLIER	0	0	0	0	0	0	0	0	0	0	0	0	0	0	0	0	0	16	0	0	0	0	0	0	0	0	0	0	0	0	0	0	0
ssRNA_69958	1574	2.14342	NO	Timlovirales	Steitzviridae	Genus_0	NO	Species_1279	YES	NA	NA	NA	2600	0	NO	OUTLIER	0	0	0	0	0	0	0	0	0	0	0	0	0	0	0	0	0	55	0	0	0	0	0	0	0	0	0	0	0	0	0	0	0
ssRNA_55295	3174	4.64022	NO	Norzivirales	Fiersviridae	Genus_329	NO	Species_1276	YES	NA	NA	NA	NA	NA	NA	NA	0	0	0	0	0	0	0	0	0	0	0	0	0	0	0	0	0	17	15	0	0	0	0	0	0	0	0	0	0	0	0	0	0
ssRNA_54140	3420	5.63412	NO	Norzivirales	Fiersviridae	Genus_530	YES	Species_1668	YES	NA	NA	NA	1765	0	NO	OUTLIER	0	0	0	0	0	0	0	0	0	0	0	0	0	0	0	0	0	0	0	0	0	0	0	7	0	0	0	0	0	0	0	1	0
ssRNA_128772	3670	10.3431	NO	Timlovirales	Steitzviridae	Genus_24	NO	Species_1697	YES	NA	NA	NA	1805	0	NO	OUTLIER	0	0	0	0	0	0	0	0	0	0	0	0	0	0	0	0	0	0	0	0	0	0	0	0	0	0	0	0	0	0	0	0	0
ssRNA_4619	3733	9.21678	NO	Timlovirales	Steitzviridae	Genus_276	NO	Species_986	YES	NA	NA	NA	1983	0	NO	OUTLIER	0	0	0	0	0	0	0	0	0	0	0	0	0	0	0	0	0	0	0	0	0	0	0	0	0	0	0	0	0	0	0	0	0
ssRNA_19507	3829	33.0976	YES	Timlovirales	Steitzviridae	Genus_68	YES	Species_665	YES	GCA_002844315.1	Candidatus	Candidatus Hodgkinia cicadicola	2214	0	NO	OUTLIER	0	0	0	0	0	0	0	0	0	0	0	0	0	0	0	0	0	0	0	0	0	0	0	0	0	0	0	0	0	0	0	0	0
ssRNA_84472	3910	33.0608	NO	Timlovirales	Steitzviridae	Genus_70	NO	Species_682	YES	NA	NA	NA	1635	0	NO	VC	0	0	0	0	0	0	0	0	0	0	0	0	0	0	0	0	0	0	0	0	0	0	0	0	0	0	0	0	0	0	0	0	0
ssRNA_68421	1954	2.1907	NO	Norzivirales	Atkinsviridae	Genus_438	NO	Species_1349	YES	NA	NA	NA	3319	0	NO	OUTLIER	0	0	0	0	0	0	0	0	0	0	0	0	0	0	0	0	0	0	0	0	0	0	0	0	0	0	0	0	0	0	0	0	0
ssRNA_8903	3035	6.8228	NO	Timlovirales	Steitzviridae	Genus_93	YES	Species_249	YES	NA	NA	NA	2379	0	NO	OUTLIER	0	0	0	0	0	0	0	0	0	0	0	0	0	0	0	0	0	0	0	0	0	0	0	0	0	0	0	0	0	0	0	0	0
ssRNA_77616	3321	3.61932	NO	Norzivirales	Fiersviridae	Genus_681	NO	Species_2156	YES	NA	NA	NA	2617	0	NO	VC	0	0	0	0	0	0	0	0	0	0	0	0	0	0	0	0	0	0	0	0	1	0	0	0	0	0	0	0	0	0	0	0	0
ssRNA_115904	3331	6.07457	YES	Norzivirales	Fiersviridae	Genus_709	YES	Species_2280	YES	GCA_002844315.1	Candidatus	Candidatus Hodgkinia cicadicola	NA	NA	NA	NA	0	0	0	0	0	0	0	0	0	0	0	0	0	0	0	0	0	0	0	0	0	0	0	0	0	0	0	0	0	0	0	0	0
ssRNA_54141	3415	8.98539	YES	Norzivirales	Fiersviridae	Genus_931	YES	Species_2613	YES	NA	NA	NA	1882	0	NO	OUTLIER	0	0	0	0	0	0	0	0	0	0	0	0	0	0	0	0	0	0	0	0	0	0	0	0	0	0	0	0	0	0	0	0	0
ssRNA_85320	3539	6.64635	YES	Timlovirales	Steitzviridae	Genus_92	NO	Species_1050	YES	NA	NA	NA	NA	NA	NA	NA	0	0	0	0	0	0	0	0	0	0	0	0	0	0	1	0	0	0	0	0	0	0	0	0	0	0	0	0	0	0	0	0	0
ssRNA_45639	3618	45.6205	YES	Timlovirales	Steitzviridae	Genus_248	YES	Species_1547	YES	NA	NA	NA	1659	0	NO	OUTLIER	0	0	0	0	0	0	0	0	0	0	0	0	0	0	3	0	1	0	0	0	0	0	0	0	1	0	0	0	0	0	0	1	0
ssRNA_86878	3680	9.98012	YES	Timlovirales	Steitzviridae	Genus_24	NO	Species_1437	YES	NA	NA	NA	2098	0	NO	OUTLIER	77	4	3	10	0	6	0	0	1	0	0	0	0	0	0	0	0	0	0	0	0	0	0	0	0	0	3	0	0	0	0	0	0
ssRNA_47757	3880	8.26237	YES	Norzivirales	Atkinsviridae	Genus_206	NO	Species_500	YES	NA	NA	NA	1683	0	NO	VC	0	0	0	0	0	0	0	0	0	0	0	0	0	0	0	0	0	0	0	0	0	0	0	0	0	0	0	0	0	0	0	0	0
ssRNA_25158	4158	103.668	YES	Timlovirales	Steitzviridae	Genus_49	NO	Species_427	YES	NA	NA	NA	1972	0	NO	VC	0	0	0	0	0	0	0	17	0	0	0	0	0	0	0	0	0	54	0	0	0	0	0	0	12	36	0	0	0	0	0	0	0
ssRNA_43136	1265	1.78488	NO	Norzivirales	Fiersviridae	Genus_870	NO	Species_2632	YES	NA	NA	NA	NA	NA	NA	NA	0	0	0	0	0	0	0	0	0	0	0	0	0	0	0	0	0	0	0	0	0	0	0	22	0	0	0	0	0	0	0	0	0
ssRNA_60638	3624	7.61774	YES	Norzivirales	Fiersviridae	Genus_531	YES	Species_1671	YES	NA	NA	NA	1544	0	NO	OUTLIER	0	0	0	0	0	0	0	0	0	0	0	0	0	0	0	0	0	0	0	0	0	0	0	0	0	0	0	0	0	0	0	0	0
ssRNA_4620	3730	9.65277	YES	Norzivirales	Atkinsviridae	Genus_728	NO	Species_2774	YES	NA	NA	NA	2381	0	NO	VC	0	0	0	0	0	0	0	0	0	0	0	0	0	0	0	0	0	0	0	0	0	0	0	0	0	0	0	0	0	0	0	0	0
ssRNA_47758	3879	4.46359	NO	Norzivirales	Fiersviridae	Genus_310	NO	Species_810	YES	NA	NA	NA	NA	NA	NA	NA	0	0	0	0	0	0	0	0	0	0	0	0	0	0	0	0	0	0	0	0	0	0	0	0	0	0	0	0	0	0	0	0	0
ssRNA_78387	3910	6.45103	NO	Norzivirales	Atkinsviridae	Genus_688	NO	Species_2082	YES	NA	NA	NA	NA	NA	NA	NA	0	0	0	0	0	0	0	0	0	0	0	0	0	0	0	0	0	0	0	0	0	0	0	0	0	0	4	0	0	0	0	7	0
ssRNA_57328	1534	1.51256	NO	Norzivirales	Fiersviridae	Genus_498	NO	Species_2590	YES	GCA_900019315.1	Candidatus	Candidatus Tremblaya princeps	1586	0	NO	OUTLIER	0	0	0	0	0	0	0	0	0	0	0	0	0	0	0	0	0	0	0	0	0	0	0	0	0	0	0	0	0	0	0	0	0
ssRNA_126797	2680	8.7253	NO	Timlovirales	Steitzviridae	Genus_21	YES	Species_682	YES	NA	NA	NA	1556	0	NO	VC	0	0	0	0	0	0	0	0	0	0	0	0	0	0	0	0	0	0	0	0	0	0	0	0	0	0	0	0	0	0	0	0	0
ssRNA_46064	3144	6.13517	NO	Timlovirales	Steitzviridae	Genus_14	NO	Species_39	YES	NA	NA	NA	1744	0	NO	VC	0	0	0	0	0	0	0	0	0	0	0	0	0	0	0	0	0	0	0	0	0	0	0	0	0	0	0	0	0	0	0	0	0
ssRNA_109457	3487	44.542	YES	Norzivirales	Fiersviridae	Genus_741	YES	Species_2162	YES	NA	NA	NA	2013	0	NO	VC	0	0	0	0	0	0	0	0	0	0	0	0	0	0	0	0	0	0	0	0	0	0	0	0	0	0	0	0	0	0	0	0	0
ssRNA_45640	3616	8.73558	YES	Norzivirales	Fiersviridae	Genus_785	NO	Species_2604	YES	NA	NA	NA	NA	NA	NA	NA	0	0	0	0	0	0	0	9	0	0	0	0	0	0	0	0	0	0	0	0	0	0	0	0	0	0	0	0	0	0	0	0	0
ssRNA_89924	3679	43.1003	NO	Timlovirales	Steitzviridae	Genus_24	NO	Species_1697	YES	NA	NA	NA	1805	0	NO	OUTLIER	0	0	0	0	0	0	0	0	0	0	0	0	0	0	0	0	0	0	0	0	0	0	0	0	0	0	0	0	0	0	0	0	0
ssRNA_82759	3688	10.2229	YES	Timlovirales	Steitzviridae	Genus_185	NO	Species_485	YES	NA	NA	NA	3350	0	NO	OUTLIER	0	0	0	0	0	0	0	0	0	0	0	0	0	0	0	0	0	0	0	0	0	0	0	0	0	0	0	0	0	0	0	0	0
ssRNA_19508	3823	19.1512	YES	Norzivirales	Solspiviridae	Genus_619	YES	Species_1896	YES	GCA_002846095.1	Candidatus	Candidatus Hodgkinia cicadicola	2831	0	NO	OUTLIER	0	0	0	0	0	0	0	0	0	0	0	0	0	0	0	0	0	0	0	0	0	0	0	0	0	0	0	0	0	0	0	0	0
ssRNA_139183	4656	36.0322	YES	Timlovirales	Steitzviridae	Genus_348	YES	Species_930	YES	GCA_002844315.1	Candidatus	Candidatus Hodgkinia cicadicola	2120	0	NO	VC	0	0	0	0	0	0	0	0	2	0	0	0	0	0	0	0	0	0	0	0	0	0	0	0	0	0	0	0	0	0	0	0	0
ssRNA_131632	4133	9.16527	YES	Norzivirales	Atkinsviridae	Genus_623	YES	Species_1905	YES	NA	NA	NA	1868	0	NO	VC	0	0	0	0	0	0	23	0	0	0	0	0	0	0	0	0	0	0	0	0	0	0	0	6	0	0	0	0	0	0	0	0	0
ssRNA_77617	3319	7.27747	NO	Timlovirales	Steitzviridae	Genus_4	YES	Species_20	YES	NA	NA	NA	2287	0	NO	OUTLIER	0	0	0	0	0	0	0	0	0	0	0	0	0	0	21	0	0	0	0	0	0	0	0	0	0	0	0	0	0	0	0	1	0
ssRNA_16698	3405	4.11895	YES	Timlovirales	Steitzviridae	Genus_265	YES	Species_650	YES	NA	NA	NA	2896	0	NO	OUTLIER	0	0	0	0	0	0	0	0	0	0	0	0	0	0	0	0	0	0	0	0	0	0	0	0	0	0	0	0	0	0	0	0	0
ssRNA_122914	3479	21.0889	YES	Timlovirales	Steitzviridae	Genus_296	YES	Species_754	YES	NA	NA	NA	NA	NA	NA	NA	0	0	0	0	0	0	0	0	0	0	0	0	0	0	0	0	0	0	0	0	0	0	0	0	0	0	0	0	0	0	0	0	0
ssRNA_109458	3485	18.0482	YES	Norzivirales	Fiersviridae	Genus_611	NO	Species_2618	YES	NA	NA	NA	2014	0	NO	OUTLIER	0	0	0	0	0	0	0	0	0	0	0	0	0	0	0	0	0	0	0	0	0	0	0	0	0	0	0	0	0	0	0	0	0
ssRNA_82760	3688	9.09644	YES	Norzivirales	Fiersviridae	Genus_881	YES	Species_2507	YES	NA	NA	NA	1789	0	NO	VC	0	0	0	0	0	0	0	0	0	0	0	0	0	0	0	0	0	0	0	0	0	0	0	0	0	0	0	0	0	0	0	0	0
ssRNA_26324	3707	8.613	YES	Timlovirales	Steitzviridae	Genus_276	NO	Species_1516	YES	NA	NA	NA	2144	0	NO	VC	0	0	0	0	0	0	0	0	0	0	0	0	0	0	0	0	0	0	0	0	0	0	0	0	0	0	0	0	0	0	0	0	0
ssRNA_31377	3732	27.0866	YES	Norzivirales	Atkinsviridae	Genus_799	YES	Species_2315	YES	NA	NA	NA	1703	0	NO	VC	0	0	0	0	0	0	0	0	0	0	0	0	0	0	0	0	0	0	0	0	0	0	0	0	0	0	0	0	0	0	0	0	0
ssRNA_9391	3889	14.8994	YES	Timlovirales	Steitzviridae	Genus_372	NO	Species_1001	YES	NA	NA	NA	2622	0	NO	OUTLIER	0	0	0	0	0	0	0	0	0	39	0	0	0	0	0	0	0	0	0	0	0	0	0	0	0	0	0	0	0	0	0	0	0
ssRNA_101740	4396	39.8971	YES	Norzivirales	Fiersviridae	Genus_654	YES	Species_2135	YES	GCA_002844315.1	Candidatus	Candidatus Hodgkinia cicadicola	1692	0	NO	OUTLIER	1479	0	0	75	0	0	0	0	0	0	0	0	0	0	0	0	0	0	0	0	0	0	0	0	0	0	0	0	0	0	0	0	0
ssRNA_38880	2547	5.70636	YES	Timlovirales	Steitzviridae	Genus_304	NO	Species_3188	YES	NA	NA	NA	NA	NA	NA	NA	0	0	0	0	0	0	159	0	0	0	0	0	0	0	0	0	0	0	0	0	0	0	0	27	0	0	0	0	0	0	0	0	0
ssRNA_135672	3326	8.59841	NO	Timlovirales	Steitzviridae	Genus_11	NO	Species_82	YES	NA	NA	NA	1707	0	NO	OUTLIER	0	0	0	0	0	0	0	0	0	0	0	0	0	0	0	0	0	0	0	0	0	0	0	0	0	0	0	0	0	0	0	0	0
ssRNA_16699	3405	4.07173	YES	Timlovirales	Steitzviridae	Genus_265	YES	Species_650	YES	NA	NA	NA	2896	0	NO	OUTLIER	0	0	0	0	0	0	0	0	0	0	0	0	0	0	0	0	0	0	0	0	0	0	0	0	0	0	0	0	0	0	0	0	0
ssRNA_54142	3410	6.75127	YES	Norzivirales	Fiersviridae	Genus_1017	YES	Species_2896	YES	GCA_002844315.1	Candidatus	Candidatus Hodgkinia cicadicola	2693	0	NO	VC	0	0	0	0	0	0	0	0	0	0	0	0	0	0	0	0	0	0	0	0	0	0	0	173	0	0	0	0	0	0	0	0	0
ssRNA_27154	1703	3.39281	NO	Norzivirales	Fiersviridae	Genus_207	YES	Species_3096	YES	NA	NA	NA	2518	0	NO	OUTLIER	0	0	0	0	0	0	0	0	0	0	0	0	0	0	0	0	0	0	0	0	0	0	0	0	0	0	0	0	0	0	0	0	0
ssRNA_99305	1769	4.29591	NO	Norzivirales	Fiersviridae	Genus_1103	YES	Species_3130	YES	NA	NA	NA	2559	0	NO	OUTLIER	0	0	0	0	0	0	0	0	0	0	0	0	0	0	0	0	0	0	0	0	0	0	0	0	0	0	0	0	0	0	0	0	0
ssRNA_126798	2674	4.06616	NO	Timlovirales	Steitzviridae	Genus_251	YES	Species_607	YES	GCA_002844315.1	Candidatus	Candidatus Hodgkinia cicadicola	2603	0	NO	VC	0	0	0	0	0	0	0	0	0	0	0	0	0	0	0	0	0	0	0	0	0	0	0	0	0	29	0	0	19	0	0	0	0
ssRNA_60639	3621	2.78343	NO	Timlovirales	Steitzviridae	Genus_189	NO	Species_1515	YES	NA	NA	NA	1806	0	NO	VC	0	0	0	0	0	0	0	0	0	0	0	0	0	0	0	0	0	0	0	0	0	0	0	0	0	0	0	0	0	0	0	0	0
ssRNA_127649	3642	12.1595	YES	Timlovirales	Steitzviridae	Genus_21	YES	Species_1029	YES	NA	NA	NA	2147	0	NO	OUTLIER	0	0	0	0	0	0	0	0	0	0	0	0	0	0	0	0	0	0	0	0	0	0	0	0	0	0	0	0	0	0	0	0	0
ssRNA_4622	3728	41.5487	YES	Timlovirales	Steitzviridae	Genus_189	NO	Species_1576	YES	NA	NA	NA	1609	0	NO	OUTLIER	0	0	0	0	0	0	0	0	0	0	0	0	0	0	0	0	0	0	0	0	0	0	0	0	0	0	0	0	0	0	0	0	0
ssRNA_16148	3821	14.1574	YES	Timlovirales	Steitzviridae	Genus_79	NO	Species_222	NO	NA	NA	NA	2610	0	NO	OUTLIER	0	0	0	0	0	0	0	0	0	0	0	0	0	0	0	0	0	0	0	0	0	0	0	0	0	0	0	0	0	0	0	0	0
ssRNA_30134	3833	12.9682	YES	Timlovirales	Steitzviridae	Genus_189	NO	Species_1544	YES	NA	NA	NA	1634	0	NO	OUTLIER	0	0	0	0	0	0	0	0	0	0	0	0	0	0	0	0	0	0	0	0	0	0	0	0	0	0	0	0	0	0	0	0	0
ssRNA_47759	3875	56.6904	YES	Norzivirales	Atkinsviridae	Genus_604	YES	Species_1853	YES	NA	NA	NA	2625	0	NO	OUTLIER	0	0	0	0	0	0	0	0	0	0	0	0	0	0	0	0	0	0	0	0	0	0	0	0	0	0	0	0	0	0	0	0	0
ssRNA_77844	1464	7.48325	NO	Timlovirales	Steitzviridae	Genus_141	YES	Species_343	YES	GCA_002844315.1	Candidatus	Candidatus Hodgkinia cicadicola	NA	NA	NA	NA	0	0	0	0	0	0	0	0	0	0	0	0	0	0	0	0	0	0	0	0	0	0	0	0	0	0	0	0	0	0	0	0	0
ssRNA_77845	1464	7.15396	NO	Timlovirales	Steitzviridae	Genus_141	YES	Species_343	YES	GCA_000831405.1	Candidatus	Candidatus Hodgkinia cicadicola	NA	NA	NA	NA	0	0	0	0	0	0	0	0	0	0	0	0	0	0	0	0	0	0	0	0	0	0	0	0	0	0	0	0	0	0	0	0	0
ssRNA_77618	3308	7.79489	YES	Norzivirales	Fiersviridae	Genus_998	YES	Species_2830	YES	NA	NA	NA	2616	0	NO	OUTLIER	0	0	0	0	0	30	0	0	0	0	0	0	0	0	2	0	0	0	0	0	0	0	0	0	0	0	1	0	0	0	0	2	0
ssRNA_16700	3402	6.62608	YES	Norzivirales	Fiersviridae	Genus_980	YES	Species_2752	YES	NA	NA	NA	1937	0	NO	OUTLIER	0	0	0	0	0	0	0	0	0	0	0	0	0	0	0	0	0	0	0	0	0	0	0	0	0	0	0	0	0	0	0	0	0
ssRNA_122915	3476	18.1033	NO	Norzivirales	Fiersviridae	Genus_581	YES	Species_2182	YES	NA	NA	NA	2499	0	NO	OUTLIER	0	0	0	0	0	0	0	0	0	0	0	0	0	0	0	0	0	0	0	0	0	0	0	0	0	0	0	0	0	0	0	0	0
ssRNA_85322	3536	4.11684	NO	Timlovirales	Steitzviridae	Genus_381	NO	Species_1057	YES	GCA_002844315.1	Candidatus	Candidatus Hodgkinia cicadicola	3298	0	NO	OUTLIER	0	0	0	0	0	0	0	0	0	0	0	0	0	0	0	0	0	0	0	0	0	0	0	0	0	0	0	0	0	0	0	0	0
ssRNA_46272	3614	5.14692	YES	Norzivirales	Fiersviridae	Genus_958	YES	Species_2699	YES	NA	NA	NA	2006	0	NO	VC	0	0	0	0	0	0	0	0	0	0	0	0	0	0	0	0	0	0	0	0	0	0	0	0	0	0	0	0	0	0	0	0	0
ssRNA_60640	3620	93.2858	YES	Timlovirales	Steitzviridae	Genus_249	NO	Species_1019	YES	NA	NA	NA	1793	0	NO	VC	0	0	0	0	0	0	0	0	0	0	0	0	0	0	0	0	0	0	0	0	0	0	0	0	0	0	0	0	0	0	0	0	0
ssRNA_82761	3686	7.55776	YES	Timlovirales	Steitzviridae	Genus_92	NO	Species_945	YES	GCA_002844315.1	Candidatus	Candidatus Hodgkinia cicadicola	1988	0	NO	OUTLIER	0	0	0	0	0	0	0	0	0	0	0	0	0	0	0	0	0	0	0	0	0	0	0	0	0	0	0	0	0	0	0	0	0
ssRNA_47760	3875	20.1833	YES	Norzivirales	Fiersviridae	Genus_435	YES	Species_1212	YES	NA	NA	NA	2089	0	NO	VC	0	0	0	0	0	0	0	0	0	0	0	0	0	0	0	0	0	0	0	0	0	0	0	0	0	0	0	0	0	0	0	0	0
ssRNA_9392	3883	23.1149	YES	Timlovirales	Steitzviridae	Genus_316	YES	Species_832	YES	NA	NA	NA	1840	0	NO	OUTLIER	0	0	0	0	0	0	0	0	0	0	0	0	0	0	0	0	0	0	0	0	0	0	0	0	0	0	0	0	0	0	0	0	0
ssRNA_48789	3916	7.44566	YES	Norzivirales	Fiersviridae	Genus_772	NO	Species_2314	YES	NA	NA	NA	2609	0	NO	OUTLIER	0	0	0	0	0	0	0	0	33	0	0	13	0	0	0	0	0	0	0	0	0	0	0	0	0	0	0	0	0	0	0	0	0
ssRNA_25159	4152	423.73	YES	Norzivirales	Fiersviridae	Genus_734	NO	Species_2145	YES	NA	NA	NA	2035	0	NO	VC	1	0	0	2	0	0	0	0	0	0	0	1	0	0	0	0	0	0	0	0	1	0	0	0	0	0	1	0	0	0	0	0	0
ssRNA_46065	3137	2.97271	YES	Norzivirales	Fiersviridae	Genus_715	NO	Species_2677	YES	NA	NA	NA	NA	NA	NA	NA	0	0	0	0	0	0	0	0	0	0	0	0	0	0	0	0	0	0	0	0	0	0	0	28	0	0	0	0	0	0	0	19	0
ssRNA_77619	3306	64.0219	NO	Timlovirales	Steitzviridae	Genus_248	YES	Species_1547	YES	GCA_002844315.1	Candidatus	Candidatus Hodgkinia cicadicola	1659	0	NO	OUTLIER	0	0	0	0	0	0	0	0	0	0	0	0	0	0	0	0	0	0	0	0	0	0	0	0	0	0	0	0	0	0	0	0	0
ssRNA_85323	3535	7.75792	YES	Norzivirales	Fiersviridae	Genus_770	YES	Species_2273	YES	NA	NA	NA	2692	0	NO	OUTLIER	0	0	0	0	0	0	0	0	3	0	0	0	0	0	4	0	0	0	0	0	0	0	0	0	0	0	0	0	0	0	0	0	0
ssRNA_26325	3705	4.94951	YES	Timlovirales	Steitzviridae	Genus_86	NO	Species_317	YES	NA	NA	NA	2580	0	NO	VC	0	0	0	0	0	0	0	0	0	0	0	0	0	0	0	0	0	0	0	0	0	0	0	0	0	0	0	0	0	0	0	0	0
ssRNA_4623	3726	124.531	NO	Timlovirales	Steitzviridae	Genus_24	NO	Species_1286	YES	NA	NA	NA	2086	0	NO	OUTLIER	0	0	0	0	0	0	0	0	0	0	0	0	0	0	0	0	0	0	0	0	0	0	0	0	0	0	0	0	0	0	0	0	0
ssRNA_16149	3817	94.2046	YES	Norzivirales	Fiersviridae	Genus_374	NO	Species_1355	YES	NA	NA	NA	1856	0	NO	VC	0	0	0	0	0	0	0	0	0	0	0	0	0	0	0	0	0	0	0	0	0	0	0	0	0	0	0	0	0	0	0	0	0
ssRNA_47761	3875	4.785	YES	Norzivirales	Fiersviridae	Genus_84	YES	Species_1362	YES	NA	NA	NA	2942	0	NO	VC	0	0	0	0	0	0	0	0	0	0	0	0	0	0	0	0	0	0	0	0	0	0	0	0	0	0	0	0	0	0	0	0	0
ssRNA_25160	4152	418.451	YES	Norzivirales	Fiersviridae	Genus_734	NO	Species_2145	YES	NA	NA	NA	2035	0	NO	VC	0	2	0	0	0	1	0	0	51	2	0	15	0	0	0	0	0	23	0	0	6	0	0	0	0	0	0	0	0	0	0	1	0
ssRNA_101742	4386	10.9265	YES	Norzivirales	Fiersviridae	Genus_674	NO	Species_2058	YES	GCA_002848985.1	Candidatus	Candidatus Hodgkinia cicadicola	1693	0	NO	VC	17	0	0	0	0	0	0	0	0	0	0	0	0	0	0	0	0	0	0	0	0	0	0	0	0	0	0	0	0	0	0	0	0
ssRNA_124472	4560	7.06557	YES	Norzivirales	Fiersviridae	Genus_213	NO	Species_890	YES	NA	NA	NA	2030	0	NO	VC	0	0	0	0	0	0	0	0	0	0	0	0	0	0	0	0	0	0	0	0	0	0	0	0	0	0	0	0	0	0	0	0	0
ssRNA_108218	1240	3.81595	YES	Timlovirales	Steitzviridae	Genus_131	NO	Species_1141	YES	GCA_002859165.1	Candidatus	Candidatus Hodgkinia cicadicola	1965	0	NO	VC	0	0	0	0	0	0	0	0	0	0	0	0	0	0	0	0	0	0	0	0	0	0	0	0	0	0	0	0	0	0	0	0	0
ssRNA_47762	3872	223.424	YES	Norzivirales	Fiersviridae	Genus_920	NO	Species_2587	YES	NA	NA	NA	3173	0	NO	VC	0	0	0	0	0	0	0	0	0	0	0	0	0	0	0	0	0	0	0	0	0	0	0	0	0	0	0	0	0	0	0	0	0
ssRNA_86493	4155	39.3083	YES	Norzivirales	Fiersviridae	Genus_410	YES	Species_1220	YES	GCA_002844315.1	Candidatus	Candidatus Hodgkinia cicadicola	NA	NA	NA	NA	0	0	0	0	0	0	0	0	0	0	0	0	0	0	0	0	0	0	2925	0	0	86	0	0	0	0	0	0	0	0	0	0	0
ssRNA_139184	4646	489.456	YES	Timlovirales	Steitzviridae	Genus_12	NO	Species_80	YES	NA	NA	NA	2305	0	NO	VC	69993	0	0	0	0	40512	0	0	56407	17399	0	0	0	0	19501	0	0	62153	0	0	11143	0	0	0	0	0	112500	6130	0	0	0	34900	0
ssRNA_49216	1133	1.57463	NO	Timlovirales	Steitzviridae	Genus_12	NO	Species_13	NO	GCA_000504105.1	Pseudothermotoga	Pseudothermotoga hypogea DSM 11164 = NBRC 106472	3184	0	NO	VC	0	0	0	0	0	0	0	0	0	0	0	0	0	0	0	0	0	0	0	0	0	0	0	0	0	0	0	0	0	0	0	0	0
ssRNA_62681	1859	3.18966	NO	Timlovirales	Steitzviridae	Genus_11	NO	Species_2912	YES	NA	NA	NA	NA	NA	NA	NA	0	0	110	0	0	0	0	0	0	0	0	0	0	0	0	0	0	0	0	0	0	0	0	0	0	0	0	0	0	0	0	0	0
ssRNA_55296	3162	2.78942	NO	Timlovirales	Steitzviridae	Genus_186	YES	Species_744	YES	NA	NA	NA	1635	0	NO	VC	0	0	0	0	0	0	0	0	0	0	0	0	0	0	0	0	0	0	0	0	0	0	0	0	0	0	0	0	0	0	0	0	0
ssRNA_77620	3306	4.78305	NO	Timlovirales	Steitzviridae	Genus_151	YES	Species_1055	YES	NA	NA	NA	NA	NA	NA	NA	0	0	0	0	0	0	0	0	0	0	0	0	0	0	35	0	0	0	0	0	0	0	0	0	0	0	0	0	0	0	0	0	0
ssRNA_54143	3398	4.91909	NO	Timlovirales	Steitzviridae	Genus_253	YES	Species_742	YES	NA	NA	NA	2494	0	NO	VC	0	0	0	0	0	0	0	0	0	0	0	0	0	0	0	0	0	0	0	0	0	0	0	0	0	0	0	0	0	0	0	0	0
ssRNA_16701	3401	5.4988	NO	Norzivirales	Atkinsviridae	Genus_569	NO	Species_1870	YES	NA	NA	NA	1782	0	NO	VC	0	0	0	0	0	0	0	0	0	0	0	0	0	0	0	0	0	0	0	0	0	0	0	0	0	0	0	0	0	0	0	0	0
ssRNA_122916	3472	11.6707	YES	Timlovirales	Steitzviridae	Genus_165	YES	Species_484	YES	NA	NA	NA	2500	0	NO	OUTLIER	0	0	0	0	0	0	0	0	0	0	0	0	0	0	0	0	0	0	0	0	6	0	0	0	0	0	0	0	0	0	0	0	0
ssRNA_82762	3679	109.533	NO	Norzivirales	Atkinsviridae	Genus_333	NO	Species_1842	YES	NA	NA	NA	1582	0	NO	VC	0	0	0	0	0	0	0	0	0	0	0	0	0	0	0	0	0	0	0	0	0	0	0	0	0	0	0	0	0	0	0	0	0
ssRNA_31379	3727	10.3022	YES	Timlovirales	Steitzviridae	Genus_189	NO	Species_1369	YES	GCA_002844315.1	Candidatus	Candidatus Hodgkinia cicadicola	1781	0	NO	VC	0	0	0	0	0	0	0	0	0	0	0	0	0	0	0	0	0	0	0	0	0	0	0	0	0	0	0	0	0	0	0	0	0
ssRNA_16150	3816	7.24434	NO	Norzivirales	Fiersviridae	Genus_435	YES	Species_1212	YES	NA	NA	NA	2089	0	NO	VC	0	0	0	0	0	0	0	0	0	0	0	0	0	0	0	0	0	0	0	0	0	0	0	0	0	0	0	0	0	0	0	0	0
ssRNA_47763	3872	6.71766	YES	Timlovirales	Steitzviridae	Genus_54	YES	Species_2945	YES	NA	NA	NA	2775	0	NO	VC	0	0	0	0	0	0	0	0	0	0	0	0	0	0	0	0	0	0	0	0	0	0	0	0	0	0	0	0	0	0	0	0	0
ssRNA_23457	3880	52.9542	YES	Timlovirales	Steitzviridae	Genus_104	NO	Species_276	YES	NA	NA	NA	2473	0	NO	OUTLIER	0	0	0	0	0	0	1	0	0	2	0	0	0	0	0	0	0	0	0	0	0	0	0	0	0	0	1	0	0	0	0	0	0
ssRNA_78389	3908	3.33325	YES	Timlovirales	Steitzviridae	Genus_27	YES	Species_242	YES	NA	NA	NA	1982	0	NO	VC	0	0	0	0	0	0	0	0	0	0	0	0	0	0	4	0	0	0	0	0	0	0	0	0	0	0	0	0	0	0	0	0	0
ssRNA_48790	3915	10.1191	YES	Norzivirales	Fiersviridae	Genus_535	NO	Species_1936	YES	NA	NA	NA	3056	0	NO	VC	0	0	0	0	0	0	0	0	61	0	0	7	0	0	1	0	0	2	0	0	0	0	0	0	0	0	0	0	0	0	0	0	0
ssRNA_37969	3523	26.0219	YES	Norzivirales	Fiersviridae	Genus_461	NO	Species_2412	YES	NA	NA	NA	2254	0	NO	OUTLIER	0	0	0	0	0	0	0	0	0	0	0	0	0	0	0	0	0	0	0	0	0	0	0	0	0	0	0	0	0	0	0	0	0
ssRNA_85324	3532	6.64333	YES	Norzivirales	Fiersviridae	Genus_852	NO	Species_2688	YES	NA	NA	NA	1680	0	NO	OUTLIER	0	0	0	0	0	0	0	0	0	0	0	0	0	0	0	0	0	0	0	0	0	0	0	0	0	0	0	0	0	0	0	0	0
ssRNA_4624	3725	33.583	YES	Timlovirales	Steitzviridae	Genus_189	NO	Species_1434	YES	NA	NA	NA	1547	0	NO	OUTLIER	0	0	0	0	0	1	0	0	0	0	0	0	0	0	0	0	0	2	0	0	0	0	0	0	0	0	0	0	0	0	0	0	0
ssRNA_30135	3828	25.5394	YES	Norzivirales	Fiersviridae	Genus_84	YES	Species_998	YES	NA	NA	NA	1985	0	NO	VC	0	0	14	0	0	0	0	0	0	0	0	0	0	0	0	0	0	0	0	0	0	0	0	0	0	0	0	0	0	0	0	0	0
ssRNA_97976	3843	91.1891	YES	Timlovirales	Steitzviridae	Genus_117	NO	Species_1432	NO	NA	NA	NA	NA	NA	NA	NA	0	0	0	0	0	0	0	0	0	0	0	0	0	0	0	0	0	0	0	0	0	0	0	0	1	0	0	0	0	0	0	0	0
ssRNA_47764	3868	11.2115	YES	Timlovirales	Steitzviridae	Genus_188	NO	Species_1565	YES	NA	NA	NA	3174	0	NO	OUTLIER	0	0	0	0	0	0	0	0	0	0	0	0	0	0	0	0	0	0	0	0	0	0	0	0	0	0	0	0	0	0	0	0	0
ssRNA_23458	3880	9.42262	YES	Timlovirales	Steitzviridae	Genus_371	YES	Species_1216	YES	NA	NA	NA	2509	0	NO	OUTLIER	0	0	0	0	0	0	0	0	0	0	0	0	0	0	0	0	0	0	0	0	0	0	0	0	0	0	0	0	0	0	0	0	0
ssRNA_53345	3914	37.2235	YES	Timlovirales	Steitzviridae	Genus_24	NO	Species_1437	YES	NA	NA	NA	1843	0	NO	OUTLIER	15	0	0	0	0	12	0	0	273	0	0	236	0	0	0	0	0	0	0	0	0	0	0	0	0	0	1	0	0	0	0	0	0
ssRNA_101743	4384	88.4203	YES	Norzivirales	Solspiviridae	Genus_242	YES	Species_1078	YES	NA	NA	NA	1694	0	NO	VC	2	0	0	0	0	0	0	0	0	0	0	0	0	0	0	0	0	0	0	0	0	0	0	0	0	0	0	0	0	0	0	0	0
ssRNA_78777	1311	2.536	NO	Timlovirales	Steitzviridae	Genus_1130	YES	Species_812	YES	GCA_900014395.1	Candidatus	Candidatus Tremblaya princeps	2648	0	NO	OUTLIER	0	0	0	0	0	0	0	0	0	0	0	0	0	0	0	0	0	0	0	0	0	0	0	0	0	0	0	0	0	0	0	0	0
ssRNA_128898	2797	2.78472	NO	Timlovirales	Steitzviridae	Genus_309	YES	Species_1249	YES	NA	NA	NA	2045	0	NO	OUTLIER	0	0	0	0	0	0	0	0	0	0	0	0	0	0	0	0	0	0	0	0	0	0	0	0	0	0	0	0	0	0	0	0	0
ssRNA_37970	3523	16.7309	NO	Timlovirales	Steitzviridae	Genus_186	YES	Species_1438	YES	NA	NA	NA	2684	0	NO	OUTLIER	0	0	0	0	0	0	0	0	0	0	0	0	0	0	0	0	0	0	0	0	0	0	0	0	0	0	0	0	0	0	0	0	0
ssRNA_85325	3528	8.05105	YES	Norzivirales	Fiersviridae	Genus_461	NO	Species_2412	YES	NA	NA	NA	2254	0	NO	OUTLIER	0	0	0	0	0	0	0	0	0	0	0	0	0	0	0	0	0	0	0	0	0	0	0	0	0	0	0	0	0	0	0	0	0
ssRNA_89926	3668	45.2322	YES	Norzivirales	Fiersviridae	Genus_449	NO	Species_1395	YES	NA	NA	NA	1788	0	NO	OUTLIER	0	0	0	0	0	0	0	0	0	0	0	0	0	0	0	0	0	0	0	0	0	0	0	0	0	0	0	0	0	0	0	0	0
ssRNA_4625	3723	132.439	YES	Norzivirales	Fiersviridae	Genus_964	YES	Species_2700	YES	NA	NA	NA	1743	0	NO	VC	0	0	0	0	0	0	0	0	0	0	0	0	0	0	0	0	0	0	0	0	0	0	0	0	0	0	0	0	0	0	0	0	0
ssRNA_16151	3815	3.83333	NO	Timlovirales	Steitzviridae	Genus_166	YES	Species_451	YES	NA	NA	NA	2216	0	NO	OUTLIER	0	0	0	0	0	0	0	0	0	0	0	0	0	0	0	0	0	0	0	0	0	0	0	0	0	0	0	0	0	0	0	0	0
ssRNA_77621	3297	5.51391	NO	Norzivirales	Fiersviridae	Genus_816	YES	Species_2362	YES	NA	NA	NA	2008	0	NO	OUTLIER	0	0	0	0	0	142	0	0	0	0	0	0	0	0	48	0	0	0	1	0	0	0	0	0	0	0	0	0	0	0	0	0	0
ssRNA_54144	3393	50.1182	NO	Timlovirales	Steitzviridae	Genus_17	NO	Species_69	YES	GCA_000831425.1	Candidatus	Candidatus Hodgkinia cicadicola	1815	0	NO	VC	0	0	0	0	0	0	0	0	0	0	0	0	0	0	0	0	0	0	0	0	0	0	0	0	0	0	0	0	0	0	0	0	0
ssRNA_85326	3528	5.98356	YES	Norzivirales	Fiersviridae	Genus_740	NO	Species_2520	YES	GCA_002844315.1	Candidatus	Candidatus Hodgkinia cicadicola	3075	0	NO	VC	0	0	0	0	0	0	0	0	0	0	0	0	0	0	0	0	0	0	0	0	0	0	0	0	0	0	0	0	0	0	0	0	0
ssRNA_46274	3611	11.971	YES	Norzivirales	Fiersviridae	Genus_496	YES	Species_2117	YES	NA	NA	NA	NA	NA	NA	NA	0	10	0	0	0	0	0	0	0	8	0	0	0	0	0	0	0	0	0	0	0	0	0	0	0	0	0	0	0	0	0	0	0
ssRNA_60641	3613	6.36937	YES	Norzivirales	Atkinsviridae	Genus_1007	YES	Species_2851	YES	NA	NA	NA	NA	NA	NA	NA	0	0	0	0	0	0	0	0	0	0	0	0	0	0	0	0	0	0	0	0	0	0	0	0	0	0	0	0	0	0	0	0	0
ssRNA_127651	3634	88.5458	YES	Norzivirales	Fiersviridae	Genus_830	YES	Species_2394	YES	NA	NA	NA	1658	0	NO	VC	0	0	0	0	0	0	0	0	0	0	0	0	0	0	0	0	0	0	0	0	0	0	0	0	0	0	0	0	0	0	0	0	0
ssRNA_4626	3723	8.02266	YES	Timlovirales	Steitzviridae	Genus_142	YES	Species_488	YES	NA	NA	NA	2275	0	NO	OUTLIER	0	0	0	0	0	0	0	0	0	0	0	0	0	0	0	0	0	0	0	0	0	0	0	0	0	0	0	0	0	0	0	0	0
ssRNA_23459	3877	30.5341	YES	Norzivirales	Fiersviridae	Genus_960	NO	Species_2735	YES	NA	NA	NA	1597	0	NO	VC	0	0	0	0	0	0	0	0	0	0	0	0	0	0	0	0	0	0	0	0	0	0	0	0	0	0	0	0	0	0	0	0	0
ssRNA_78391	3907	12.2283	YES	Timlovirales	Steitzviridae	Genus_39	NO	Species_124	YES	NA	NA	NA	2316	0	NO	OUTLIER	0	0	0	0	0	0	0	0	0	0	0	0	0	0	0	0	0	0	0	0	0	0	0	0	0	0	0	0	0	0	0	0	0
ssRNA_20763	4111	6.58494	YES	Timlovirales	Steitzviridae	Genus_203	YES	Species_493	YES	NA	NA	NA	1928	0	NO	VC	39	0	13	0	0	0	0	0	65	13	0	0	0	0	0	0	0	33	22	16	4	0	0	0	0	4	36	9	0	0	0	0	0
ssRNA_54145	3392	36.0297	YES	Timlovirales	Steitzviridae	Genus_117	NO	Species_739	NO	NA	NA	NA	3242	0	NO	VC	0	0	0	0	0	0	0	0	0	0	0	0	0	0	0	0	0	0	0	0	0	0	0	0	0	0	0	0	0	0	0	0	0
ssRNA_85327	3525	58.2589	YES	Norzivirales	Fiersviridae	Genus_461	NO	Species_2663	YES	GCA_002844315.1	Candidatus	Candidatus Hodgkinia cicadicola	1611	0	NO	OUTLIER	0	0	0	0	0	0	0	0	0	0	0	0	0	0	0	0	0	0	0	0	0	0	0	0	0	0	0	0	0	0	0	0	0
ssRNA_55253	3613	3.44426	YES	Norzivirales	Fiersviridae	Genus_839	YES	Species_2247	YES	NA	NA	NA	3249	0	NO	OUTLIER	0	0	0	0	0	0	0	0	0	0	0	0	0	0	0	0	0	0	0	0	0	0	0	0	0	0	0	0	0	0	0	0	0
ssRNA_127652	3634	88.103	YES	Norzivirales	Fiersviridae	Genus_830	YES	Species_2394	YES	NA	NA	NA	1658	0	NO	VC	0	0	0	0	0	0	0	0	0	0	0	0	0	0	0	0	0	0	0	0	0	0	0	0	0	0	9	0	0	0	0	0	0
ssRNA_31381	3724	9.10401	NO	Timlovirales	Steitzviridae	Genus_49	NO	Species_160	YES	NA	NA	NA	1663	0	NO	OUTLIER	0	0	0	0	0	0	0	0	0	0	0	0	0	0	0	0	0	0	0	0	0	0	0	0	0	0	0	0	0	0	0	0	0
ssRNA_23460	3876	27.3877	YES	Timlovirales	Steitzviridae	Genus_50	YES	Species_163	YES	NA	NA	NA	1628	0	NO	OUTLIER	0	0	0	0	0	0	0	0	0	0	0	0	0	0	0	0	0	0	0	0	0	0	0	0	0	0	0	0	0	0	0	0	0
ssRNA_124473	4552	9.82009	YES	Norzivirales	Fiersviridae	Genus_213	NO	Species_835	YES	NA	NA	NA	2030	0	NO	VC	0	0	0	0	0	0	0	0	0	0	0	0	0	0	0	0	0	0	0	0	0	0	0	0	0	0	46	0	0	0	0	17	5
ssRNA_20060	1358	2.06082	NO	Timlovirales	Steitzviridae	Genus_150	NO	Species_1431	YES	NA	NA	NA	2073	0	NO	OUTLIER	2	0	0	0	0	0	0	0	0	0	0	0	0	0	0	0	9	0	0	0	0	0	0	0	0	0	0	0	0	0	0	0	0
ssRNA_100794	2345	3.38801	NO	Timlovirales	Steitzviridae	Genus_12	NO	Species_79	YES	NA	NA	NA	1592	0	NO	VC	0	0	0	0	0	0	0	0	0	0	0	0	0	0	0	0	0	1	0	0	0	0	0	0	0	0	0	0	0	0	0	0	0
ssRNA_55254	3611	4.41409	YES	Timlovirales	Steitzviridae	Genus_145	YES	Species_606	YES	NA	NA	NA	2989	0	NO	OUTLIER	0	0	0	0	0	0	0	0	0	0	0	0	0	0	0	0	0	0	0	0	0	0	0	0	0	0	0	0	0	0	0	0	0
ssRNA_121889	3634	30.5043	YES	Norzivirales	Fiersviridae	Genus_830	YES	Species_2636	YES	NA	NA	NA	1901	0	NO	VC	0	0	0	0	0	0	0	0	0	0	0	0	0	0	0	0	0	0	0	0	0	0	0	0	0	0	0	0	0	0	0	0	0
ssRNA_4627	3721	7.78224	YES	Timlovirales	Steitzviridae	Genus_24	NO	Species_1515	YES	NA	NA	NA	1806	0	NO	VC	0	0	0	0	0	0	0	0	0	0	0	0	0	0	0	0	0	0	0	0	0	0	0	0	0	0	0	0	0	0	0	0	0
ssRNA_30136	3826	99.1072	YES	Timlovirales	Steitzviridae	Genus_25	YES	Species_127	YES	NA	NA	NA	2657	0	NO	VC	0	0	33	0	0	0	0	66	0	0	0	0	0	0	0	0	1	0	0	0	0	0	0	0	0	0	0	0	0	0	0	0	0
ssRNA_78392	3905	14.6405	YES	Norzivirales	Fiersviridae	Genus_712	NO	Species_2124	YES	NA	NA	NA	1987	0	NO	OUTLIER	0	0	0	0	0	0	0	0	0	0	0	0	0	0	0	0	0	0	0	0	0	0	0	0	0	0	6	0	0	0	0	7	1
ssRNA_37971	3513	6.91951	YES	Timlovirales	Steitzviridae	Genus_470	YES	Species_1719	YES	NA	NA	NA	2170	0	NO	VC	0	0	0	0	0	0	0	0	0	0	0	0	0	0	0	0	0	0	0	0	0	0	0	0	0	0	0	0	0	0	0	0	0
ssRNA_85328	3525	14.817	YES	Norzivirales	Fiersviridae	Genus_520	YES	Species_2429	YES	NA	NA	NA	1884	0	NO	VC	0	0	0	0	0	0	0	0	0	0	0	0	0	0	0	0	0	0	0	0	0	0	0	0	0	0	0	0	0	0	0	0	0
ssRNA_55255	3610	9.75712	YES	Norzivirales	Atkinsviridae	Genus_582	YES	Species_1800	YES	NA	NA	NA	1909	0	NO	OUTLIER	0	0	0	0	0	0	0	0	0	0	0	0	0	0	0	0	0	0	0	0	0	0	0	0	0	0	0	0	0	0	0	0	0
ssRNA_4628	3718	8.93793	NO	Timlovirales	Steitzviridae	Genus_49	NO	Species_160	YES	NA	NA	NA	1663	0	NO	OUTLIER	0	0	0	0	0	0	0	0	0	0	0	0	0	0	0	0	0	0	0	0	0	0	0	0	0	0	0	0	0	0	0	0	0
ssRNA_16152	3811	20.6066	YES	Timlovirales	Steitzviridae	Genus_92	NO	Species_1096	YES	NA	NA	NA	2887	0	NO	OUTLIER	0	0	0	0	0	0	0	0	0	0	0	0	0	0	0	0	0	0	0	0	0	0	0	0	0	0	0	0	0	0	0	0	0
ssRNA_47765	3861	6.96895	YES	Timlovirales	Steitzviridae	Genus_61	NO	Species_1555	YES	NA	NA	NA	2172	0	NO	OUTLIER	0	0	0	0	0	0	0	0	0	0	0	0	0	0	0	0	0	3	0	0	0	0	0	0	0	0	0	0	0	0	0	0	0
ssRNA_111224	4379	28.626	YES	Norzivirales	Fiersviridae	Genus_680	YES	Species_2023	YES	NA	NA	NA	2056	0	NO	VC	76	0	0	0	0	0	0	0	0	0	0	0	0	0	0	0	0	0	0	0	0	0	0	0	0	0	0	0	0	0	0	0	0
ssRNA_47222	2929	2.59868	NO	Norzivirales	Fiersviridae	Genus_293	YES	Species_1222	YES	GCA_002844315.1	Candidatus	Candidatus Hodgkinia cicadicola	2986	0	NO	VC	0	0	0	0	0	0	0	0	0	0	0	0	0	0	0	0	0	0	0	0	0	0	0	0	0	0	0	0	0	0	0	0	0
ssRNA_54146	3390	35.3479	YES	Timlovirales	Steitzviridae	Genus_117	NO	Species_739	NO	NA	NA	NA	3242	0	NO	VC	0	0	0	0	0	0	0	0	0	0	0	0	0	0	0	0	0	0	0	0	0	0	0	0	0	0	0	0	0	0	0	0	0
ssRNA_88205	3524	123.479	YES	Norzivirales	Fiersviridae	Genus_726	YES	Species_2120	YES	NA	NA	NA	2011	0	NO	OUTLIER	0	0	0	0	0	0	0	0	0	0	0	0	0	0	0	0	0	0	0	0	0	0	0	0	0	0	0	0	0	0	0	0	0
ssRNA_82082	3670	11.6458	YES	Timlovirales	Steitzviridae	Genus_218	YES	Species_527	YES	NA	NA	NA	2638	0	NO	VC	0	0	0	0	0	0	0	0	0	0	0	0	0	0	0	0	0	0	0	0	0	0	0	0	0	0	0	0	0	0	0	0	0
ssRNA_36365	3723	8.66548	YES	Norzivirales	Fiersviridae	Genus_828	NO	Species_2446	YES	NA	NA	NA	2833	0	NO	VC	0	0	0	0	0	0	0	0	0	0	0	0	0	0	0	0	0	0	0	0	0	0	0	0	0	0	0	0	0	0	0	0	0
ssRNA_16153	3808	37.3846	YES	Timlovirales	Steitzviridae	Genus_563	YES	Species_1761	YES	NA	NA	NA	2153	0	NO	VC	0	0	0	0	0	0	0	0	0	0	0	0	0	0	0	0	0	0	0	0	0	0	0	0	0	0	0	0	0	0	0	0	0
ssRNA_47766	3861	3.73816	YES	Timlovirales	Steitzviridae	Genus_405	YES	Species_1720	YES	NA	NA	NA	3175	0	NO	VC	0	0	0	0	0	0	0	0	0	0	0	0	0	0	0	0	0	0	0	0	0	0	0	0	0	0	0	0	0	0	0	0	0
ssRNA_23461	3872	11.4563	NO	Timlovirales	Steitzviridae	Genus_151	YES	Species_1935	YES	NA	NA	NA	2479	0	NO	OUTLIER	0	0	0	0	0	0	0	0	0	41	0	0	0	0	5	0	0	0	0	0	0	0	0	0	0	0	0	0	0	0	0	0	0
ssRNA_78393	3903	6.23139	YES	Timlovirales	Steitzviridae	Genus_425	YES	Species_1168	YES	NA	NA	NA	2344	0	NO	VC	0	0	0	0	0	0	0	0	0	0	0	0	0	0	0	0	0	31	0	0	0	0	0	0	0	0	0	0	0	0	0	246	0
ssRNA_108465	3969	26.0627	YES	Timlovirales	Steitzviridae	Genus_12	NO	Species_80	YES	NA	NA	NA	NA	NA	NA	NA	0	0	0	0	0	0	0	0	0	0	0	0	0	0	0	0	0	0	0	0	0	0	0	0	0	0	0	0	0	0	0	0	0
ssRNA_48660	1456	2.04438	NO	Norzivirales	Solspiviridae	Genus_1135	YES	Species_3174	YES	NA	NA	NA	NA	NA	NA	NA	0	0	0	0	0	0	0	0	0	0	0	0	0	0	0	0	0	0	0	0	0	0	0	0	0	14	0	0	0	0	0	0	0
ssRNA_69964	1563	2.22037	NO	Timlovirales	Steitzviridae	Genus_372	NO	Species_1001	YES	NA	NA	NA	NA	NA	NA	NA	0	0	0	0	0	0	0	0	0	0	0	0	0	0	0	0	0	0	0	0	0	0	0	0	0	0	0	0	0	0	0	0	0
ssRNA_46275	3602	10.3776	YES	Norzivirales	Fiersviridae	Genus_666	YES	Species_2410	YES	NA	NA	NA	1667	0	NO	VC	0	0	0	0	0	0	0	0	12	0	0	0	0	0	1	0	0	13	0	0	0	0	0	0	0	0	0	0	0	0	0	23	0
ssRNA_55256	3603	5.47854	NO	Timlovirales	Steitzviridae	Genus_232	NO	Species_880	YES	NA	NA	NA	1679	0	NO	VC	0	0	0	0	0	0	0	0	0	0	0	0	0	0	0	0	0	0	0	0	0	0	0	0	0	0	0	0	0	0	0	0	0
ssRNA_4629	3716	3.40438	NO	Timlovirales	Steitzviridae	Genus_63	YES	Species_185	YES	NA	NA	NA	2319	0	NO	OUTLIER	0	0	0	0	0	0	0	0	0	0	0	0	0	0	0	0	0	0	0	0	0	0	0	0	0	0	0	0	0	0	0	0	0
ssRNA_36366	3722	19.1606	YES	Norzivirales	Atkinsviridae	Genus_676	YES	Species_2305	YES	GCA_002844315.1	Candidatus	Candidatus Hodgkinia cicadicola	NA	NA	NA	NA	0	0	0	0	0	0	0	0	0	0	0	0	0	0	0	0	0	0	0	0	0	0	0	0	0	0	0	27	0	0	0	0	47
ssRNA_44950	3860	52.6075	YES	Norzivirales	Solspiviridae	Genus_350	YES	Species_935	YES	GCA_002844315.1	Candidatus	Candidatus Hodgkinia cicadicola	3145	0	NO	VC	0	0	0	0	0	0	0	0	0	0	0	0	0	0	0	0	0	14	0	0	0	0	0	0	0	0	0	0	0	0	0	0	0
ssRNA_78394	3902	17.9716	YES	Norzivirales	Fiersviridae	Genus_191	YES	Species_1430	YES	NA	NA	NA	2083	0	NO	OUTLIER	0	0	0	0	0	0	0	0	0	0	0	0	0	0	0	0	0	0	0	0	0	0	0	0	0	0	0	0	0	0	0	0	0
ssRNA_108466	3969	12.9782	YES	Timlovirales	Steitzviridae	Genus_12	NO	Species_81	YES	NA	NA	NA	1968	0	NO	VC	0	0	0	0	0	0	0	0	0	0	0	0	0	0	0	0	0	0	0	0	0	0	0	0	0	0	0	0	0	0	0	0	0
ssRNA_88000	4405	20.218	YES	Norzivirales	Fiersviridae	Genus_461	NO	Species_1487	YES	NA	NA	NA	1943	0	NO	OUTLIER	0	0	0	0	0	11	0	0	0	0	0	0	0	0	3	0	0	2	0	0	0	0	0	2	0	0	0	0	0	0	0	7	0
ssRNA_55297	3133	4.4974	YES	Norzivirales	Atkinsviridae	Genus_582	YES	Species_1800	YES	NA	NA	NA	1909	0	NO	OUTLIER	0	0	0	0	0	0	0	0	0	0	0	0	0	0	0	0	0	0	0	0	0	0	0	0	0	0	0	0	0	0	0	0	0
ssRNA_54147	3387	54.1813	NO	Timlovirales	Steitzviridae	Genus_17	NO	Species_69	YES	NA	NA	NA	1814	0	NO	VC	0	0	0	0	0	0	0	0	0	0	0	0	0	0	0	0	0	0	0	0	0	0	0	0	0	0	0	0	0	0	0	0	0
ssRNA_122917	3454	5.85626	YES	Timlovirales	Steitzviridae	Genus_61	NO	Species_579	YES	NA	NA	NA	1810	0	NO	VC	0	0	0	0	0	0	0	0	0	0	0	0	0	0	0	0	0	0	0	0	0	0	0	0	0	0	0	0	0	0	0	0	0
ssRNA_82083	3668	38.7348	YES	Timlovirales	Steitzviridae	Genus_316	YES	Species_832	YES	NA	NA	NA	2463	0	NO	OUTLIER	0	0	0	0	0	0	0	0	0	0	0	0	0	0	0	0	0	0	0	0	0	0	0	0	0	0	0	0	0	0	0	0	0
ssRNA_4630	3715	54.4217	YES	Norzivirales	Fiersviridae	Genus_681	NO	Species_2318	NO	NA	NA	NA	2382	0	NO	VC	0	0	0	0	0	0	0	0	0	0	0	0	0	0	0	0	0	0	0	0	0	0	0	0	0	0	0	0	0	0	0	0	0
ssRNA_16154	3806	19.6869	YES	Timlovirales	Steitzviridae	Genus_61	NO	Species_1555	YES	NA	NA	NA	2172	0	NO	OUTLIER	0	0	0	0	0	0	0	0	0	0	0	0	0	0	0	0	0	0	0	0	0	0	0	0	0	0	0	0	0	0	0	0	0
ssRNA_86494	4147	6.67964	YES	Norzivirales	Atkinsviridae	Genus_386	YES	Species_1063	YES	NA	NA	NA	3081	0	NO	VC	0	0	0	0	0	0	0	0	0	0	0	0	0	0	0	0	0	0	127	0	0	0	0	0	0	0	0	0	0	0	0	0	0
ssRNA_38881	2534	4.23251	NO	Norzivirales	Solspiviridae	Genus_242	YES	Species_3081	YES	NA	NA	NA	2558	0	NO	VC	0	42	0	0	0	0	104	0	0	0	0	0	0	0	0	0	0	0	0	0	0	0	0	0	0	0	0	0	0	0	0	0	0
ssRNA_99458	3004	7.23208	NO	Timlovirales	Steitzviridae	Genus_317	YES	Species_836	YES	NA	NA	NA	2376	0	NO	VC	0	0	0	0	0	0	0	0	0	0	0	0	0	0	0	0	0	0	0	0	0	0	0	0	0	0	0	0	0	0	0	0	0
ssRNA_109459	3475	4.98477	YES	Timlovirales	Steitzviridae	Genus_61	NO	Species_790	YES	NA	NA	NA	2016	0	NO	VC	0	0	0	0	0	0	0	0	0	0	0	0	0	0	0	0	0	0	0	0	0	0	0	0	0	0	0	0	0	0	0	0	0
ssRNA_37972	3511	11.7778	YES	Timlovirales	Steitzviridae	Genus_107	YES	Species_367	YES	NA	NA	NA	2348	0	NO	OUTLIER	0	0	0	0	0	0	0	0	0	0	0	0	0	0	0	0	0	0	0	0	0	0	0	0	0	0	0	0	0	0	0	0	0
ssRNA_116079	3530	6.0712	YES	Norzivirales	Atkinsviridae	Genus_955	YES	Species_2678	YES	NA	NA	NA	2253	0	NO	VC	0	0	0	0	0	0	0	0	0	0	0	0	0	0	0	0	0	0	0	0	0	0	0	0	0	0	0	0	0	0	0	0	0
ssRNA_46277	3600	490.747	YES	Norzivirales	Fiersviridae	Genus_699	YES	Species_2059	YES	NA	NA	NA	1786	0	NO	OUTLIER	0	0	0	0	0	0	0	0	0	0	0	0	0	0	0	0	0	0	0	0	0	0	0	0	0	0	0	0	0	0	0	0	0
ssRNA_121890	3630	45.6049	YES	Norzivirales	Fiersviridae	Genus_461	NO	Species_2335	YES	NA	NA	NA	2192	0	NO	VC	0	0	0	0	0	0	0	0	0	0	0	0	0	0	0	0	0	0	0	0	0	0	0	0	0	0	0	0	0	0	0	0	0
ssRNA_128773	3653	26.0437	NO	Timlovirales	Steitzviridae	Genus_12	NO	Species_51	YES	NA	NA	NA	1695	0	NO	OUTLIER	0	0	0	0	0	0	0	0	0	0	0	0	0	0	0	0	0	0	0	0	0	0	0	0	0	0	0	0	0	0	0	0	0
ssRNA_16155	3805	48.4461	YES	Timlovirales	Steitzviridae	Genus_139	NO	Species_535	NO	NA	NA	NA	2182	0	NO	OUTLIER	0	0	0	0	0	0	0	0	0	0	0	0	0	0	0	0	0	0	0	0	0	0	0	0	0	0	0	0	0	0	0	0	0
ssRNA_23462	3870	15.0914	YES	Norzivirales	Atkinsviridae	Genus_494	YES	Species_1543	YES	GCA_002844315.1	Candidatus	Candidatus Hodgkinia cicadicola	1745	0	NO	OUTLIER	0	0	20	0	0	0	0	0	21	0	0	0	0	0	8	16	0	0	0	4	1	0	0	45	0	19	0	0	0	0	0	0	0
ssRNA_86495	4146	8.34051	YES	Norzivirales	Atkinsviridae	Genus_510	YES	Species_1758	YES	NA	NA	NA	1866	0	NO	OUTLIER	0	0	0	0	0	0	0	0	0	0	0	0	0	0	0	0	0	0	0	0	0	0	0	0	0	0	0	0	0	0	0	0	0
ssRNA_90370	4404	12.2837	YES	Timlovirales	Steitzviridae	Genus_505	NO	Species_2950	YES	NA	NA	NA	1691	0	NO	VC	1	0	0	0	0	3	0	0	0	0	0	0	0	0	0	0	0	0	0	0	0	0	0	0	0	0	0	0	0	0	0	0	0
ssRNA_47223	2925	3.74616	YES	Timlovirales	Steitzviridae	Genus_459	YES	Species_1357	YES	NA	NA	NA	3171	0	NO	OUTLIER	0	0	0	0	0	0	0	0	0	0	0	0	0	0	0	0	0	0	0	0	0	0	0	0	0	0	0	0	0	0	0	0	0
ssRNA_54459	3128	9.6133	YES	Norzivirales	Fiersviridae	Genus_830	YES	Species_2700	YES	NA	NA	NA	2187	0	NO	VC	0	0	0	0	0	0	0	0	0	0	0	0	0	0	0	0	0	0	0	0	0	0	0	0	0	0	0	0	0	0	0	0	0
ssRNA_122918	3448	8.95544	YES	Norzivirales	Atkinsviridae	Genus_728	NO	Species_2723	YES	NA	NA	NA	2501	0	NO	OUTLIER	0	0	0	0	0	0	0	0	0	0	0	0	0	0	0	0	0	0	0	0	0	0	0	0	0	0	0	0	0	0	0	0	0
ssRNA_82084	3666	169.827	YES	Timlovirales	Steitzviridae	Genus_447	NO	Species_1277	YES	NA	NA	NA	1903	0	NO	OUTLIER	0	0	0	0	0	0	0	0	0	0	0	0	0	0	0	0	0	0	0	0	0	0	0	0	0	0	0	0	0	0	0	0	0
ssRNA_16156	3802	157.432	NO	Norzivirales	Fiersviridae	Genus_891	NO	Species_2617	YES	NA	NA	NA	2108	0	NO	OUTLIER	0	0	0	0	0	0	0	0	0	0	0	0	0	0	0	0	0	0	0	0	0	0	0	0	0	0	0	0	0	0	0	0	0
ssRNA_30137	3823	21.2535	YES	Timlovirales	Steitzviridae	Genus_107	YES	Species_279	YES	NA	NA	NA	2275	0	NO	OUTLIER	0	0	173	0	0	0	0	30	0	0	0	0	0	0	0	0	0	0	0	0	0	0	0	0	0	0	0	0	0	0	0	0	0
ssRNA_44952	3858	9.70582	YES	Timlovirales	Steitzviridae	Genus_61	NO	Species_775	YES	NA	NA	NA	3146	0	NO	OUTLIER	0	0	0	0	0	0	0	0	0	0	0	0	0	0	0	0	0	0	0	0	0	0	0	0	0	0	0	0	0	0	0	0	0
ssRNA_23463	3870	6.80914	YES	Norzivirales	Fiersviridae	Genus_191	YES	Species_2026	YES	NA	NA	NA	2083	0	NO	OUTLIER	0	0	0	0	0	0	0	0	87	31	0	0	0	0	0	0	0	0	0	0	0	0	0	0	0	0	0	0	0	0	0	0	0
ssRNA_69965	1560	1.50901	NO	Norzivirales	Fiersviridae	Genus_461	NO	Species_3113	YES	GCA_002844315.1	Candidatus	Candidatus Hodgkinia cicadicola	NA	NA	NA	NA	0	0	0	0	0	0	0	0	0	0	0	0	0	0	0	0	0	0	0	0	0	0	0	0	0	0	0	0	0	0	0	0	0
ssRNA_47224	2924	4.03737	NO	Timlovirales	Steitzviridae	Genus_209	YES	Species_582	YES	NA	NA	NA	2514	0	NO	OUTLIER	0	0	0	0	0	0	0	0	0	0	0	0	0	0	0	0	0	0	0	0	0	0	0	0	0	0	0	0	0	0	0	0	0
ssRNA_54148	3381	4.54337	YES	Norzivirales	Fiersviridae	Genus_603	YES	Species_1849	YES	NA	NA	NA	NA	NA	NA	NA	0	0	0	0	0	0	0	0	0	0	0	0	0	0	0	0	0	9	0	0	0	0	0	100	0	0	0	0	0	0	0	0	0
ssRNA_46278	3596	15.8874	YES	Norzivirales	Fiersviridae	Genus_553	NO	Species_2366	YES	NA	NA	NA	NA	NA	NA	NA	0	0	0	0	0	0	0	0	0	0	0	0	0	0	0	0	0	0	0	0	0	0	0	0	0	0	0	0	0	0	0	0	0
ssRNA_55258	3601	536.846	YES	Norzivirales	Fiersviridae	Genus_530	YES	Species_1995	YES	NA	NA	NA	2877	0	NO	OUTLIER	0	0	0	0	0	0	0	0	0	0	0	0	0	0	0	0	0	0	0	0	0	0	0	0	0	0	0	0	0	0	0	0	0
ssRNA_6710	3714	22.9951	YES	Timlovirales	Steitzviridae	Genus_276	NO	Species_1516	YES	NA	NA	NA	2144	0	NO	VC	0	0	0	0	0	0	0	0	0	0	0	0	0	0	0	0	0	0	0	0	0	0	0	0	0	0	0	0	0	0	0	0	0
ssRNA_36367	3719	11.5109	YES	Timlovirales	Steitzviridae	Genus_189	NO	Species_1436	YES	NA	NA	NA	1834	0	NO	OUTLIER	0	0	0	0	0	0	0	0	0	0	0	0	0	0	0	0	0	0	0	0	0	0	0	0	0	0	0	0	0	0	0	0	0
ssRNA_16157	3802	50.9559	NO	Timlovirales	Steitzviridae	Genus_189	NO	Species_1163	YES	NA	NA	NA	1853	0	NO	OUTLIER	0	0	0	0	0	0	0	0	0	0	0	0	0	0	3	0	1	0	0	0	0	0	0	0	0	0	0	0	0	0	0	0	0
ssRNA_78395	3900	11.8721	YES	Norzivirales	Atkinsviridae	Genus_749	NO	Species_2179	YES	NA	NA	NA	2457	0	NO	VC	0	0	0	0	0	0	0	0	0	0	0	0	0	0	0	0	0	0	0	0	0	0	0	0	0	0	0	0	0	0	0	57	0
ssRNA_50428	2519	3.97195	NO	Norzivirales	Fiersviridae	Genus_1014	YES	Species_2876	YES	GCA_002844665.1	Candidatus	Candidatus Hodgkinia cicadicola	NA	NA	NA	NA	0	0	0	0	0	0	0	0	0	0	0	0	0	0	0	0	24	0	0	0	0	0	0	0	0	0	0	0	0	0	0	0	0
ssRNA_103680	1483	2.28481	NO	Timlovirales	Steitzviridae	Genus_248	YES	Species_1680	YES	GCA_002846175.1	Candidatus	Candidatus Hodgkinia cicadicola	1778	0	NO	OUTLIER	0	0	0	0	0	0	0	0	0	0	0	0	0	0	0	0	0	0	0	0	0	0	0	0	0	0	0	0	0	0	0	0	0
ssRNA_54149	3380	4.14251	NO	Timlovirales	Steitzviridae	Genus_186	YES	Species_744	YES	NA	NA	NA	1556	0	NO	VC	0	0	0	0	0	0	0	0	0	0	0	0	0	0	0	0	0	0	0	0	0	0	0	0	0	0	0	0	0	0	0	0	0
ssRNA_58862	3408	5.10816	YES	Norzivirales	Atkinsviridae	Genus_204	YES	Species_1415	YES	NA	NA	NA	2789	0	NO	OUTLIER	0	0	0	0	0	0	0	0	0	0	0	0	0	0	0	0	0	0	0	0	0	0	0	0	0	0	0	0	0	0	0	0	0
ssRNA_109460	3472	46.871	YES	Norzivirales	Fiersviridae	Genus_908	YES	Species_2564	YES	NA	NA	NA	1955	0	NO	OUTLIER	0	0	0	0	0	0	0	0	0	0	0	0	0	0	0	0	0	0	0	0	0	0	0	0	0	0	0	0	0	0	0	0	0
ssRNA_37973	3508	4.03711	YES	Norzivirales	Fiersviridae	Genus_740	NO	Species_2520	YES	GCA_002844315.1	Candidatus	Candidatus Hodgkinia cicadicola	3075	0	NO	VC	0	0	0	0	0	0	0	0	0	0	0	0	0	0	0	0	0	0	0	0	0	0	0	0	0	0	0	0	0	0	0	0	0
ssRNA_88206	3514	5.24008	YES	Timlovirales	Steitzviridae	Genus_248	YES	Species_855	YES	NA	NA	NA	3291	0	NO	OUTLIER	0	0	0	0	0	0	0	0	0	0	0	0	0	0	0	0	0	0	0	0	0	0	0	0	0	0	0	0	0	0	0	0	0
ssRNA_82085	3664	9.51123	NO	Timlovirales	Steitzviridae	Genus_63	YES	Species_192	YES	NA	NA	NA	2319	0	NO	OUTLIER	0	0	0	0	0	0	0	0	0	0	0	0	0	0	0	0	0	0	0	0	0	0	0	0	0	0	0	0	0	0	0	0	4
ssRNA_26326	3693	4.46283	YES	Norzivirales	Fiersviridae	Genus_352	NO	Species_1910	YES	NA	NA	NA	NA	NA	NA	NA	0	0	0	0	0	0	0	0	0	0	0	0	0	0	0	0	0	0	0	0	0	0	0	0	0	0	0	0	0	0	0	0	0
ssRNA_6711	3713	41.8185	YES	Norzivirales	Fiersviridae	Genus_958	YES	Species_2699	YES	NA	NA	NA	2006	0	NO	VC	0	0	0	0	0	0	0	0	0	0	0	0	0	0	0	0	0	0	0	0	0	0	0	0	0	0	0	0	0	0	0	0	0
ssRNA_36368	3717	50.442	YES	Norzivirales	Fiersviridae	Genus_681	NO	Species_2318	NO	NA	NA	NA	2382	0	NO	VC	0	0	0	0	0	0	0	0	0	0	0	0	0	0	0	0	0	0	0	0	0	0	0	0	0	0	0	0	0	0	0	0	0
ssRNA_16158	3801	9.66649	YES	Timlovirales	Steitzviridae	Genus_11	NO	Species_1188	YES	NA	NA	NA	NA	NA	NA	NA	0	0	0	0	0	0	0	0	0	0	0	0	0	0	0	0	0	0	0	0	0	0	0	0	0	0	0	0	0	0	0	0	0
ssRNA_44953	3857	43.005	YES	Timlovirales	Steitzviridae	Genus_8	YES	Species_30	YES	NA	NA	NA	2176	0	NO	OUTLIER	0	0	0	0	0	0	0	0	0	0	0	0	0	0	0	0	0	0	0	0	0	0	0	0	0	0	0	0	0	0	0	0	0
ssRNA_53346	3903	5.38756	YES	Timlovirales	Steitzviridae	Genus_55	NO	Species_195	YES	NA	NA	NA	1632	0	NO	OUTLIER	0	0	0	0	0	0	0	0	0	0	0	0	0	0	0	0	0	0	0	1	0	0	0	0	0	0	0	0	0	0	0	0	0
ssRNA_86496	4145	7.79138	YES	Norzivirales	Atkinsviridae	Genus_695	YES	Species_2115	YES	NA	NA	NA	1570	0	NO	VC	0	0	0	0	0	0	0	0	0	0	0	0	0	0	1	0	0	0	0	0	0	0	0	0	0	0	0	0	0	0	0	0	0
ssRNA_54460	3122	3.02646	YES	Norzivirales	Atkinsviridae	Genus_413	YES	Species_1143	YES	NA	NA	NA	3237	0	NO	OUTLIER	0	0	0	0	0	0	0	0	0	0	0	0	0	0	0	0	0	0	0	0	0	0	0	0	0	0	0	0	0	0	0	0	0
ssRNA_26327	3692	12.6772	YES	Timlovirales	Steitzviridae	Genus_523	YES	Species_1648	YES	NA	NA	NA	2898	0	NO	OUTLIER	0	0	0	0	0	0	0	0	0	0	0	0	0	0	0	0	0	0	0	0	0	0	0	0	0	0	0	0	0	0	0	0	0
ssRNA_36369	3717	19.6477	YES	Norzivirales	Solspiviridae	Genus_280	YES	Species_699	YES	NA	NA	NA	2581	0	NO	OUTLIER	0	0	0	0	0	0	0	0	0	0	0	0	0	0	0	0	0	0	0	0	0	0	0	0	0	0	0	0	0	0	0	0	0
ssRNA_44954	3854	23.2665	YES	Timlovirales	Steitzviridae	Genus_61	NO	Species_1407	YES	NA	NA	NA	2178	0	NO	OUTLIER	0	0	0	0	0	0	0	0	0	0	0	0	0	0	0	0	0	0	0	0	0	0	0	0	0	0	0	0	0	0	0	0	0
ssRNA_23464	3867	19.4025	YES	Norzivirales	Fiersviridae	Genus_535	NO	Species_1822	YES	NA	NA	NA	2668	0	NO	VC	0	0	0	0	0	0	0	0	10	53	0	0	0	0	20	12	0	0	0	0	0	0	0	0	0	0	0	0	0	0	0	0	0
ssRNA_78397	3899	8.45284	NO	Timlovirales	Steitzviridae	Genus_13	NO	Species_218	YES	NA	NA	NA	2323	0	NO	OUTLIER	0	0	0	0	0	0	0	0	0	0	0	0	0	0	0	0	0	1	0	0	0	0	0	0	0	0	10	0	0	0	0	26	0
ssRNA_108467	3958	7.74981	YES	Norzivirales	Fiersviridae	Genus_481	YES	Species_1441	YES	NA	NA	NA	1969	0	NO	OUTLIER	0	0	0	0	0	0	0	0	0	0	0	0	0	0	0	0	0	0	0	0	0	0	0	0	0	0	0	4	0	0	0	2	0
ssRNA_139185	4626	14.9275	YES	Timlovirales	Steitzviridae	Genus_47	NO	Species_200	YES	NA	NA	NA	1827	0	NO	VC	0	1	0	0	0	0	0	1	20	0	0	0	0	0	0	0	0	0	0	0	0	0	0	0	0	0	0	0	0	0	0	0	0
ssRNA_62683	1847	3.16349	NO	Timlovirales	Steitzviridae	Genus_61	NO	Species_1184	YES	GCA_002859145.1	Candidatus	Candidatus Hodgkinia cicadicola	NA	NA	NA	NA	0	0	0	0	0	73	0	0	0	0	0	0	0	0	0	0	0	0	0	0	0	0	0	0	0	0	0	0	0	0	0	0	0
ssRNA_10690	1718	3.45564	NO	Norzivirales	Fiersviridae	Genus_1136	YES	Species_2561	YES	NA	NA	NA	1586	0	NO	OUTLIER	10	0	0	0	0	0	0	0	0	0	0	0	0	0	0	0	0	0	0	0	0	0	0	0	0	0	0	0	0	0	0	0	0
ssRNA_65122	2558	2.90428	NO	Norzivirales	Atkinsviridae	Genus_695	YES	Species_2144	YES	NA	NA	NA	3039	0	NO	OUTLIER	0	0	0	0	0	0	0	0	0	0	0	0	0	0	0	0	0	0	0	0	0	0	0	0	0	0	0	0	0	0	0	0	0
ssRNA_99459	3003	2.36778	NO	Timlovirales	Steitzviridae	Genus_309	YES	Species_809	YES	GCA_002844315.1	Candidatus	Candidatus Hodgkinia cicadicola	2875	0	NO	OUTLIER	0	0	0	0	0	0	0	0	0	0	0	0	0	0	0	0	0	0	0	0	0	0	0	0	0	0	0	0	0	0	0	0	0
ssRNA_135674	3293	3.16698	NO	Timlovirales	Steitzviridae	Genus_59	NO	Species_2285	YES	NA	NA	NA	2044	0	NO	OUTLIER	0	0	0	0	0	0	0	118	0	0	0	0	0	0	0	0	0	0	0	0	0	0	0	0	0	0	0	0	0	0	0	0	0
ssRNA_122919	3443	46.0298	YES	Timlovirales	Steitzviridae	Genus_296	YES	Species_754	YES	NA	NA	NA	2502	0	NO	VC	0	0	0	0	0	0	0	0	0	0	0	0	0	0	0	0	0	0	0	0	0	0	0	0	0	0	0	0	0	0	0	0	0
ssRNA_37974	3506	381.07	YES	Norzivirales	Fiersviridae	Genus_805	NO	Species_2517	YES	NA	NA	NA	3076	0	NO	VC	0	0	0	0	0	0	0	0	0	0	0	0	0	0	0	0	0	0	0	0	0	0	0	0	0	0	0	0	0	0	0	0	0
ssRNA_46280	3593	8.32078	YES	Norzivirales	Fiersviridae	Genus_474	YES	Species_1390	YES	NA	NA	NA	1804	0	NO	VC	0	0	0	0	0	0	0	0	9	0	0	0	0	0	0	0	0	18	0	0	0	0	0	0	0	0	0	0	0	0	0	0	0
ssRNA_55259	3601	13.8398	YES	Norzivirales	Fiersviridae	Genus_897	YES	Species_2536	YES	NA	NA	NA	2207	0	NO	OUTLIER	0	0	0	0	0	0	0	0	0	0	0	0	0	0	0	0	0	0	0	0	0	0	0	0	0	0	0	0	0	0	0	0	0
ssRNA_82086	3658	5.25201	YES	Timlovirales	Steitzviridae	Genus_189	NO	Species_945	YES	NA	NA	NA	1959	0	NO	OUTLIER	0	0	0	0	0	0	0	0	0	0	0	0	0	0	0	0	0	0	0	0	0	0	0	0	0	0	0	0	0	0	0	0	0
ssRNA_23465	3866	14.4867	YES	Norzivirales	Fiersviridae	Genus_715	NO	Species_2379	YES	NA	NA	NA	2407	0	NO	VC	0	0	0	0	0	0	0	0	0	986	0	0	0	0	0	0	0	0	0	0	0	0	0	0	0	0	0	0	0	0	0	0	0
ssRNA_108468	3958	4.35925	YES	Timlovirales	Steitzviridae	Genus_186	YES	Species_443	YES	NA	NA	NA	1970	0	NO	OUTLIER	0	0	0	0	0	0	0	0	0	0	0	0	0	0	0	0	0	1	0	0	0	0	0	35	0	0	0	0	0	0	0	48	0
ssRNA_25163	4134	44.5809	YES	Norzivirales	Fiersviridae	Genus_329	NO	Species_1276	YES	NA	NA	NA	1867	0	NO	VC	3	0	0	0	0	0	0	0	2	0	0	0	0	0	0	0	0	5	0	0	0	0	0	0	0	0	0	0	0	0	0	0	0
ssRNA_111227	4363	135.868	YES	Norzivirales	Fiersviridae	Genus_674	NO	Species_2377	YES	NA	NA	NA	1693	0	NO	VC	0	0	0	0	0	0	0	0	0	0	0	0	0	0	0	0	0	0	0	0	0	0	0	0	0	0	0	0	0	0	0	0	0
ssRNA_77622	3262	6.6498	NO	Timlovirales	Steitzviridae	Genus_61	NO	Species_697	YES	NA	NA	NA	1741	0	NO	VC	0	0	0	0	0	0	0	0	0	0	0	0	0	0	0	0	0	0	0	0	0	0	0	0	0	0	0	0	0	0	0	0	0
ssRNA_55260	3601	4.6226	YES	Norzivirales	Fiersviridae	Genus_715	NO	Species_2905	YES	GCA_002844315.1	Candidatus	Candidatus Hodgkinia cicadicola	2741	0	NO	VC	0	0	0	0	0	0	0	0	0	0	0	0	0	0	0	0	0	0	0	0	0	0	0	0	0	0	58	0	0	0	0	0	0
ssRNA_26328	3691	13.53	YES	Norzivirales	Atkinsviridae	Genus_382	NO	Species_1877	YES	NA	NA	NA	2002	0	NO	OUTLIER	0	0	0	0	0	0	0	0	0	0	0	0	0	0	0	0	0	0	0	0	0	0	0	0	0	0	0	0	0	0	0	0	0
ssRNA_16159	3798	59.0925	NO	Norzivirales	Atkinsviridae	Genus_771	YES	Species_2246	YES	NA	NA	NA	1619	0	NO	VC	0	0	0	0	0	0	0	0	0	0	0	0	0	0	0	0	0	0	0	0	0	0	0	0	0	0	0	0	0	0	0	0	0
ssRNA_44955	3853	31.2065	NO	Timlovirales	Steitzviridae	Genus_46	YES	Species_169	YES	NA	NA	NA	1629	0	NO	OUTLIER	0	0	0	0	0	0	0	0	0	0	0	0	0	0	0	0	0	0	0	0	0	0	0	0	0	0	0	0	0	0	0	0	0
ssRNA_85832	4187	11.0853	YES	Timlovirales	Steitzviridae	Genus_117	NO	Species_693	YES	NA	NA	NA	1926	0	NO	VC	10	0	44	0	0	45	3	39	4	1	0	0	0	0	11	4	0	62	14	11	0	0	0	17	5	2	2	1	0	0	0	1	0
ssRNA_111228	4362	6.7854	YES	Norzivirales	Atkinsviridae	Genus_500	YES	Species_1796	YES	NA	NA	NA	2058	0	NO	OUTLIER	2	0	0	0	0	0	0	0	0	0	0	0	0	0	0	0	0	0	0	0	0	0	0	0	0	0	0	0	0	0	0	0	0
ssRNA_139186	4621	5.32456	YES	Norzivirales	Fiersviridae	Genus_374	NO	Species_2121	YES	NA	NA	NA	2184	0	NO	VC	0	0	0	0	0	0	0	0	269	0	0	53	0	0	0	0	0	0	0	0	0	0	0	0	0	0	0	0	0	0	0	0	0
ssRNA_109461	3470	100.915	YES	Norzivirales	Fiersviridae	Genus_854	YES	Species_2456	YES	NA	NA	NA	2017	0	NO	VC	0	0	0	0	0	0	0	0	0	0	0	0	0	0	0	0	0	0	0	0	0	0	0	0	0	0	0	0	0	0	0	0	0
ssRNA_88207	3512	9.41698	YES	Norzivirales	Fiersviridae	Genus_968	NO	Species_2707	YES	NA	NA	NA	1951	0	NO	OUTLIER	0	0	0	0	0	0	0	0	0	0	0	0	0	0	0	0	0	0	0	0	0	0	0	0	0	0	0	0	0	0	0	0	0
ssRNA_116080	3525	10.987	YES	Norzivirales	Fiersviridae	Genus_461	NO	Species_2663	YES	GCA_002844315.1	Candidatus	Candidatus Hodgkinia cicadicola	1611	0	NO	OUTLIER	0	0	0	0	0	0	0	0	0	0	0	0	0	0	0	0	0	0	0	0	0	0	0	0	0	0	0	0	0	0	0	0	0
ssRNA_46281	3593	4.08918	YES	Norzivirales	Fiersviridae	Genus_666	YES	Species_2000	YES	NA	NA	NA	NA	NA	NA	NA	0	0	0	0	0	0	0	0	0	0	0	0	0	0	0	0	0	0	0	0	0	0	0	0	0	0	0	0	0	0	0	0	0
ssRNA_6712	3710	3.62373	YES	Timlovirales	Steitzviridae	Genus_61	NO	Species_1322	YES	NA	NA	NA	2594	0	NO	VC	0	0	0	0	0	0	0	0	0	0	0	0	0	0	0	0	0	0	0	0	0	0	0	0	0	0	0	0	0	0	0	0	0
ssRNA_36370	3715	11.6508	NO	Timlovirales	Steitzviridae	Genus_177	YES	Species_419	YES	GCA_002844315.1	Candidatus	Candidatus Hodgkinia cicadicola	3058	0	NO	OUTLIER	0	0	0	0	0	0	0	0	0	0	0	0	0	0	0	0	0	0	0	0	0	0	0	0	0	0	0	0	0	0	0	0	0
ssRNA_44956	3852	148.327	YES	Timlovirales	Steitzviridae	Genus_117	NO	Species_1432	NO	NA	NA	NA	1813	0	NO	VC	0	0	0	0	0	3	18	0	0	0	0	0	6	0	0	0	6	0	0	0	0	0	0	0	2	2	0	0	0	0	0	0	0
ssRNA_23466	3866	4.85204	YES	Timlovirales	Steitzviridae	Genus_39	NO	Species_124	YES	NA	NA	NA	2316	0	NO	OUTLIER	0	0	0	0	0	0	0	0	0	0	0	0	0	0	0	0	0	0	0	0	0	0	0	0	0	0	0	0	0	0	0	0	0
ssRNA_78398	3896	6.11864	YES	Norzivirales	Atkinsviridae	Genus_601	YES	Species_1843	YES	NA	NA	NA	3348	0	NO	VC	0	0	0	0	0	0	0	0	0	0	0	0	0	0	0	0	0	0	0	0	0	0	0	0	0	0	0	0	0	0	0	15	0
ssRNA_25164	4133	7.8249	NO	Timlovirales	Steitzviridae	Genus_0	NO	Species_0	YES	NA	NA	NA	2194	0	NO	OUTLIER	0	0	0	0	0	0	0	0	0	0	0	0	0	0	0	0	0	0	0	0	0	0	0	1	0	0	0	0	0	0	0	1	0
ssRNA_48413	2528	7.28716	NO	Norzivirales	Fiersviridae	Genus_830	YES	Species_2636	YES	NA	NA	NA	NA	NA	NA	NA	0	0	0	0	0	0	0	0	0	0	0	0	0	0	0	0	0	0	0	0	0	0	0	0	0	0	0	0	0	0	0	0	0
ssRNA_128774	3648	83.2062	YES	Timlovirales	Steitzviridae	Genus_529	YES	Species_1665	YES	NA	NA	NA	1948	0	NO	OUTLIER	0	0	0	0	0	0	0	0	0	0	0	0	0	0	0	0	0	0	0	1	0	0	0	0	0	0	0	0	0	0	0	0	0
ssRNA_29669	3690	34.5304	YES	Norzivirales	Fiersviridae	Genus_920	NO	Species_2848	YES	NA	NA	NA	1644	0	NO	VC	0	0	0	0	0	0	0	0	0	0	0	0	0	0	0	0	0	0	0	0	0	0	0	0	0	0	0	0	0	0	0	0	0
ssRNA_16160	3797	56.8887	YES	Norzivirales	Atkinsviridae	Genus_771	YES	Species_2246	YES	NA	NA	NA	1619	0	NO	VC	0	0	0	0	0	0	0	0	0	0	0	0	0	0	0	0	0	0	0	0	0	0	0	0	0	0	0	0	0	0	0	0	0
ssRNA_35075	3818	16.1623	YES	Timlovirales	Steitzviridae	Genus_241	YES	Species_588	YES	NA	NA	NA	1643	0	NO	OUTLIER	0	0	0	0	0	0	0	0	0	0	0	0	0	0	0	0	0	0	0	0	0	0	0	0	0	0	0	0	0	0	0	0	0
ssRNA_23467	3866	3.5682	NO	Timlovirales	Steitzviridae	Genus_11	NO	Species_92	YES	NA	NA	NA	2471	0	NO	OUTLIER	0	0	1	0	0	0	0	0	0	0	0	0	0	0	0	0	0	0	0	0	0	0	0	0	0	0	0	0	0	0	0	0	0
ssRNA_78399	3895	42.8399	NO	Timlovirales	Steitzviridae	Genus_117	NO	Species_982	YES	NA	NA	NA	2959	0	NO	OUTLIER	0	0	0	0	0	0	0	0	0	0	0	0	0	0	0	0	0	0	0	0	0	0	0	0	0	0	0	0	0	0	0	0	0
ssRNA_53347	3898	28.0029	YES	Norzivirales	Atkinsviridae	Genus_494	YES	Species_1543	YES	GCA_002844315.1	Candidatus	Candidatus Hodgkinia cicadicola	2418	0	NO	OUTLIER	0	0	0	0	0	0	0	0	1	0	0	0	0	0	0	0	0	0	0	0	0	0	0	0	0	0	0	0	0	0	0	0	0
ssRNA_25165	4132	16.1258	YES	Norzivirales	Atkinsviridae	Genus_510	YES	Species_1758	YES	GCA_002844315.1	Candidatus	Candidatus Hodgkinia cicadicola	1866	0	NO	OUTLIER	0	0	0	0	0	0	0	0	0	0	0	0	0	0	0	0	0	18	0	0	0	0	0	0	0	0	0	0	0	0	0	0	0
ssRNA_135675	3279	81.1047	YES	Norzivirales	Fiersviridae	Genus_1017	YES	Species_2892	YES	GCA_002844315.1	Candidatus	Candidatus Hodgkinia cicadicola	2693	0	NO	VC	43	0	363	0	0	171	0	1992	0	0	0	0	0	0	0	0	0	0	0	0	0	0	0	0	0	0	0	0	0	0	0	0	0
ssRNA_55262	3598	5.32118	YES	Norzivirales	Fiersviridae	Genus_532	YES	Species_1679	YES	NA	NA	NA	2628	0	NO	VC	0	0	0	0	0	0	0	0	0	0	0	0	0	0	0	0	0	0	0	0	0	0	0	0	0	0	0	0	0	0	0	0	0
ssRNA_82087	3654	16.7586	YES	Timlovirales	Steitzviridae	Genus_412	YES	Species_1141	YES	NA	NA	NA	3301	0	NO	VC	0	0	0	0	0	0	0	0	0	0	0	0	0	0	0	0	0	0	0	0	0	0	0	0	0	0	0	0	0	0	0	0	0
ssRNA_16161	3797	54.5139	YES	Norzivirales	Atkinsviridae	Genus_771	YES	Species_2246	YES	NA	NA	NA	1619	0	NO	VC	0	0	0	0	0	0	0	0	0	0	0	0	0	0	0	0	0	0	0	0	0	0	0	0	0	0	0	0	0	0	0	0	0
ssRNA_35076	3818	15.8558	YES	Timlovirales	Steitzviridae	Genus_241	YES	Species_588	YES	NA	NA	NA	1643	0	NO	OUTLIER	0	0	0	0	0	0	0	0	0	0	0	0	0	0	0	0	0	0	0	0	0	0	0	0	0	0	0	0	0	0	0	0	0
ssRNA_44957	3850	27.0457	YES	Timlovirales	Steitzviridae	Genus_241	YES	Species_588	YES	NA	NA	NA	2472	0	NO	OUTLIER	0	0	0	0	0	1	0	0	0	0	0	0	0	0	0	0	0	0	0	0	0	0	0	0	0	0	0	0	0	0	0	0	0
ssRNA_23468	3862	11.7243	YES	Timlovirales	Steitzviridae	Genus_372	NO	Species_1568	YES	NA	NA	NA	2417	0	NO	OUTLIER	0	0	0	0	0	0	0	0	0	36	0	0	0	0	4	0	0	0	0	0	0	0	0	0	0	0	0	0	0	0	0	0	0
ssRNA_108470	3955	3.98408	YES	Timlovirales	Steitzviridae	Genus_70	NO	Species_1165	YES	NA	NA	NA	1971	0	NO	OUTLIER	0	0	0	0	0	0	0	0	0	0	0	0	0	0	0	0	0	0	0	0	0	0	0	0	0	0	0	11	0	0	0	9	0
ssRNA_90371	4391	35.0425	YES	Norzivirales	Atkinsviridae	Genus_557	YES	Species_2254	YES	NA	NA	NA	2359	0	NO	VC	0	0	0	0	0	0	0	0	0	0	0	0	0	0	0	0	0	0	0	0	0	0	0	0	0	0	0	0	0	0	0	0	0
ssRNA_139848	2217	3.92532	NO	Timlovirales	Steitzviridae	Genus_273	YES	Species_684	YES	GCA_002844315.1	Candidatus	Candidatus Hodgkinia cicadicola	2731	0	NO	VC	0	0	0	0	0	0	0	0	0	0	0	0	0	0	0	0	0	0	0	0	0	0	0	0	0	0	0	0	0	0	0	0	0
ssRNA_41697	2522	3.88663	NO	Timlovirales	Steitzviridae	Genus_209	YES	Species_1494	YES	NA	NA	NA	2803	0	NO	VC	0	0	0	0	0	0	0	0	0	0	0	0	0	0	0	0	0	0	0	0	0	0	0	0	0	0	0	0	0	0	0	0	0
ssRNA_46282	3590	22.4483	YES	Timlovirales	Steitzviridae	Genus_248	YES	Species_1600	YES	NA	NA	NA	2009	0	NO	VC	0	0	0	0	0	0	0	0	0	0	0	0	0	0	0	0	0	0	0	0	0	0	0	0	0	0	0	0	0	0	0	0	0
ssRNA_36371	3714	5.90501	NO	Timlovirales	Steitzviridae	Genus_152	YES	Species_369	YES	NA	NA	NA	2183	0	NO	OUTLIER	0	0	0	0	0	0	0	0	0	0	0	0	0	0	0	0	0	0	0	0	0	0	0	0	0	0	0	0	0	0	0	0	0
ssRNA_16162	3797	54.2298	YES	Timlovirales	Steitzviridae	Genus_58	NO	Species_174	YES	GCA_002844315.1	Candidatus	Candidatus Hodgkinia cicadicola	2572	0	NO	VC	0	0	0	0	0	0	0	0	0	0	0	0	0	0	0	0	0	0	0	0	0	0	0	0	0	0	0	0	0	0	0	0	0
ssRNA_35077	3818	9.73504	NO	Timlovirales	Steitzviridae	Genus_492	NO	Species_1512	YES	GCA_002844315.1	Candidatus	Candidatus Hodgkinia cicadicola	2715	0	NO	OUTLIER	0	1	9	0	0	12	0	0	0	0	0	0	0	0	0	0	0	2	0	0	0	0	0	0	0	0	0	0	0	0	0	0	0
ssRNA_44958	3849	9.22175	YES	Timlovirales	Steitzviridae	Genus_92	NO	Species_985	YES	NA	NA	NA	2179	0	NO	OUTLIER	0	0	0	0	0	0	0	0	0	0	0	0	0	0	0	0	0	0	0	0	0	0	0	0	0	0	0	0	0	0	0	0	0
ssRNA_108471	3953	79.1516	YES	Timlovirales	Steitzviridae	Genus_49	NO	Species_427	YES	GCA_002844315.1	Candidatus	Candidatus Hodgkinia cicadicola	1972	0	NO	VC	0	0	3	0	0	0	1	2	0	1	0	0	0	0	0	0	0	0	0	1	0	0	0	0	1	2	4	2	0	0	0	1	1
ssRNA_8904	2987	9.9378	NO	Timlovirales	Steitzviridae	Genus_249	NO	Species_604	YES	NA	NA	NA	NA	NA	NA	NA	0	0	0	0	0	22	0	0	0	0	0	0	0	0	0	0	0	0	0	0	0	0	0	0	0	0	0	0	0	0	0	40	120
ssRNA_37975	3501	7.80012	YES	Timlovirales	Steitzviridae	Genus_101	NO	Species_379	YES	NA	NA	NA	3077	0	NO	VC	0	0	0	0	0	0	0	0	0	0	0	0	0	0	0	0	0	0	0	0	0	0	0	0	0	0	0	0	0	0	0	0	0
ssRNA_128775	3644	9.49819	YES	Norzivirales	Fiersviridae	Genus_715	NO	Species_2840	YES	NA	NA	NA	2652	0	NO	OUTLIER	0	0	0	0	0	0	0	0	0	0	0	0	0	0	0	0	0	0	0	0	0	0	0	0	0	0	0	0	0	0	0	0	0
ssRNA_36372	3712	5.80444	YES	Norzivirales	Fiersviridae	Genus_374	NO	Species_1355	YES	NA	NA	NA	1856	0	NO	VC	0	0	0	0	0	0	0	0	0	0	0	0	0	0	0	0	0	0	0	0	0	0	0	0	0	0	0	0	0	0	0	0	0
ssRNA_16163	3797	46.0805	NO	Norzivirales	Atkinsviridae	Genus_771	YES	Species_2246	YES	NA	NA	NA	1619	0	NO	VC	0	0	0	0	0	0	0	0	0	0	0	0	0	0	0	0	0	0	0	0	0	0	0	0	0	0	0	0	0	0	0	0	0
ssRNA_44959	3849	8.84715	YES	Norzivirales	Atkinsviridae	Genus_333	NO	Species_1842	YES	NA	NA	NA	1582	0	NO	VC	0	0	0	0	0	0	0	0	0	0	0	0	0	0	0	0	0	0	0	0	0	0	0	0	0	0	0	0	0	0	0	0	0
ssRNA_78400	3894	62.9063	YES	Timlovirales	Steitzviridae	Genus_8	YES	Species_29	YES	NA	NA	NA	2313	0	NO	OUTLIER	0	0	2	0	0	0	0	0	0	0	0	0	0	0	0	0	0	2	0	0	0	0	0	2	0	0	2	0	0	0	0	2	0
ssRNA_108472	3953	69.0964	YES	Timlovirales	Steitzviridae	Genus_49	NO	Species_427	YES	NA	NA	NA	1972	0	NO	VC	0	0	1	0	0	0	0	0	0	0	0	0	0	0	1	0	0	1	0	0	0	0	0	0	0	0	0	0	0	0	0	0	1
ssRNA_47225	2911	9.67965	NO	Norzivirales	Fiersviridae	Genus_830	YES	Species_2700	YES	NA	NA	NA	1877	0	NO	OUTLIER	0	0	0	0	0	0	0	0	0	0	0	0	0	0	0	0	0	0	0	0	0	0	0	0	0	0	0	0	0	0	0	0	0
ssRNA_37976	3500	10.2392	YES	Timlovirales	Steitzviridae	Genus_296	YES	Species_754	YES	NA	NA	NA	1910	0	NO	OUTLIER	0	0	0	0	0	0	0	0	0	0	0	0	0	0	0	0	0	0	0	0	0	0	0	0	0	0	0	0	0	0	0	0	0
ssRNA_121891	3616	13.9027	YES	Timlovirales	Steitzviridae	Genus_248	YES	Species_1547	YES	NA	NA	NA	1659	0	NO	OUTLIER	0	0	0	0	0	0	0	0	0	0	0	0	0	0	0	0	0	0	0	0	0	0	0	0	0	0	0	0	0	0	0	0	0
ssRNA_131778	3644	9.20948	YES	Norzivirales	Fiersviridae	Genus_715	NO	Species_2840	YES	NA	NA	NA	2652	0	NO	OUTLIER	0	0	0	0	0	0	0	0	0	0	0	0	0	0	0	0	0	0	0	12	0	0	0	0	0	0	0	0	0	0	0	0	0
ssRNA_44960	3848	10.324	YES	Norzivirales	Fiersviridae	Genus_877	YES	Species_2498	YES	NA	NA	NA	3147	0	NO	VC	0	0	0	0	0	0	0	0	0	0	0	0	0	0	0	0	0	0	0	0	0	0	0	0	0	0	0	0	0	0	0	0	0
ssRNA_23470	3859	97.6935	YES	Timlovirales	Steitzviridae	Genus_189	NO	Species_1394	NO	NA	NA	NA	1551	0	NO	OUTLIER	0	0	0	0	0	0	0	0	0	0	0	0	0	0	0	0	0	0	0	0	0	0	0	0	0	0	0	0	0	0	0	0	0
ssRNA_25167	4128	22.2921	YES	Timlovirales	Steitzviridae	Genus_12	NO	Species_51	YES	NA	NA	NA	1695	0	NO	OUTLIER	0	0	0	0	0	0	0	0	0	0	0	0	0	0	0	0	0	0	0	0	0	0	0	0	0	0	0	0	0	0	0	0	0
ssRNA_135676	3275	17.9614	NO	Timlovirales	Steitzviridae	Genus_61	NO	Species_1486	YES	NA	NA	NA	1647	0	NO	OUTLIER	0	0	4	0	0	7	0	0	0	0	0	0	0	0	0	0	0	2	0	0	0	0	0	0	0	0	0	0	0	0	0	3	0
ssRNA_24925	3455	3.87684	YES	Norzivirales	Fiersviridae	Genus_968	NO	Species_2707	YES	NA	NA	NA	1951	0	NO	OUTLIER	0	0	0	0	0	0	0	0	0	0	0	0	0	0	0	0	0	0	0	0	0	0	0	0	0	0	0	0	0	0	0	0	0
ssRNA_37977	3498	30.8156	YES	Timlovirales	Steitzviridae	Genus_248	YES	Species_1600	YES	NA	NA	NA	2009	0	NO	VC	0	0	0	0	0	0	0	0	0	0	0	0	0	0	0	0	0	0	0	0	0	0	0	0	0	0	0	0	0	0	0	0	0
ssRNA_46283	3583	16.5062	YES	Norzivirales	Fiersviridae	Genus_740	NO	Species_2549	YES	NA	NA	NA	2870	0	NO	VC	0	0	0	0	0	0	0	0	0	0	0	0	0	0	0	0	0	0	0	0	0	0	0	0	0	0	0	0	0	0	0	0	0
ssRNA_55263	3596	5.39349	NO	Norzivirales	Atkinsviridae	Genus_926	YES	Species_2773	YES	GCA_002844315.1	Candidatus	Candidatus Hodgkinia cicadicola	2050	0	NO	VC	0	0	0	0	0	0	0	0	0	0	0	0	0	0	0	0	0	0	0	0	0	0	0	0	0	0	0	0	0	0	0	0	0
ssRNA_121892	3615	19.0974	YES	Norzivirales	Fiersviridae	Genus_930	YES	Species_2612	YES	NA	NA	NA	2458	0	NO	OUTLIER	0	0	0	0	0	0	0	0	0	0	0	0	0	0	0	0	0	0	0	0	0	0	0	0	0	0	0	0	0	0	0	0	0
ssRNA_131779	3644	4.88926	NO	Timlovirales	Steitzviridae	Genus_210	NO	Species_658	YES	NA	NA	NA	2662	0	NO	OUTLIER	0	0	0	0	0	0	0	0	0	0	0	0	0	0	0	0	0	0	0	0	0	0	0	0	0	0	0	0	0	0	0	0	0
ssRNA_82088	3649	226.86	YES	Norzivirales	Fiersviridae	Genus_211	NO	Species_1397	YES	NA	NA	NA	NA	NA	NA	NA	0	0	0	0	0	0	0	0	0	0	0	0	0	0	0	0	0	0	0	0	0	0	0	0	0	0	0	0	0	0	0	0	0
ssRNA_6713	3706	4.21811	YES	Norzivirales	Atkinsviridae	Genus_926	YES	Species_2711	YES	NA	NA	NA	NA	NA	NA	NA	0	0	0	0	0	0	0	0	0	0	0	0	0	0	0	0	0	0	0	0	0	0	0	0	0	0	20	0	0	0	0	0	0
ssRNA_18276	3792	48.5869	YES	Timlovirales	Steitzviridae	Genus_109	NO	Species_285	YES	NA	NA	NA	2538	0	NO	OUTLIER	0	0	0	0	0	0	0	0	0	0	0	0	0	0	0	0	0	0	0	0	0	0	0	0	0	0	0	0	0	0	0	0	0
ssRNA_44961	3848	6.47742	YES	Timlovirales	Steitzviridae	Genus_189	NO	Species_893	YES	NA	NA	NA	1613	0	NO	OUTLIER	0	0	0	0	0	0	0	0	0	0	0	0	0	0	0	0	0	0	0	0	0	0	0	0	0	0	0	0	0	0	0	0	0
ssRNA_23471	3859	86.4097	YES	Timlovirales	Steitzviridae	Genus_189	NO	Species_1394	NO	NA	NA	NA	2066	0	NO	OUTLIER	0	0	0	0	0	0	0	0	0	0	0	0	0	0	0	0	0	0	0	0	0	0	0	0	0	0	0	0	0	0	0	0	0
ssRNA_78401	3893	5.38805	NO	Timlovirales	Steitzviridae	Genus_189	NO	Species_1557	YES	NA	NA	NA	2327	0	NO	OUTLIER	0	0	0	0	0	0	0	0	0	0	0	0	0	0	0	0	0	0	0	0	0	0	0	0	0	0	71	0	0	0	0	262	0
ssRNA_124474	4520	8.03454	NO	Timlovirales	Steitzviridae	Genus_348	YES	Species_1799	YES	NA	NA	NA	1995	0	NO	VC	0	0	0	0	0	0	0	0	0	0	0	0	0	0	0	0	0	0	0	0	0	0	0	0	0	0	1	0	0	0	0	2	0
ssRNA_33806	1014	1.67471	NO	Timlovirales	Steitzviridae	Genus_11	NO	Species_31	YES	GCA_000219195.1	Candidatus	Candidatus Tremblaya princeps PCIT	NA	NA	NA	NA	0	0	0	0	0	0	0	0	0	0	0	0	0	0	0	0	0	0	0	0	0	0	0	0	0	0	1	0	0	0	0	0	0
ssRNA_131634	4128	10.2845	YES	Norzivirales	Atkinsviridae	Genus_576	NO	Species_2108	YES	GCA_002844315.1	Candidatus	Candidatus Hodgkinia cicadicola	2726	0	NO	VC	0	0	0	0	0	0	0	0	0	0	0	0	0	0	0	0	0	0	0	0	0	0	0	0	0	0	0	0	0	0	0	0	0
ssRNA_47226	2910	3.66128	YES	Norzivirales	Fiersviridae	Genus_721	YES	Species_2219	YES	NA	NA	NA	1907	0	NO	OUTLIER	0	0	0	0	0	0	0	0	0	0	0	0	0	0	0	0	0	0	0	0	0	0	0	0	0	0	0	0	0	0	0	0	0
ssRNA_88208	3501	242.505	YES	Norzivirales	Fiersviridae	Genus_931	YES	Species_2613	YES	NA	NA	NA	1955	0	NO	OUTLIER	0	0	0	0	0	0	0	0	0	0	0	0	0	0	0	0	0	0	0	0	0	0	0	0	0	0	0	0	0	0	0	0	0
ssRNA_121893	3615	4.12155	YES	Norzivirales	Fiersviridae	Genus_330	NO	Species_2130	YES	NA	NA	NA	NA	NA	NA	NA	0	0	0	0	0	0	0	0	0	0	0	0	0	0	0	0	0	0	0	0	0	0	0	0	0	0	0	0	0	0	0	0	0
ssRNA_82089	3649	210.459	YES	Norzivirales	Fiersviridae	Genus_211	NO	Species_1397	YES	NA	NA	NA	NA	NA	NA	NA	0	0	0	0	0	0	0	0	0	0	0	0	0	0	0	0	0	0	0	0	0	0	0	0	0	0	0	0	0	0	0	0	0
ssRNA_29670	3681	19.7906	YES	Timlovirales	Steitzviridae	Genus_189	NO	Species_1434	YES	NA	NA	NA	1547	0	NO	OUTLIER	0	0	0	0	0	0	0	0	0	0	0	0	0	0	0	0	0	0	0	0	0	0	0	0	0	0	0	0	0	0	0	0	0
ssRNA_6714	3703	35.0796	YES	Timlovirales	Steitzviridae	Genus_563	YES	Species_1759	YES	GCA_002844315.1	Candidatus	Candidatus Hodgkinia cicadicola	2660	0	NO	VC	0	0	0	0	0	0	0	0	0	0	0	0	0	0	0	0	0	0	0	0	0	0	0	0	0	0	0	0	0	0	0	0	0
ssRNA_36373	3710	3.44286	YES	Timlovirales	Steitzviridae	Genus_58	NO	Species_1164	YES	NA	NA	NA	2408	0	NO	VC	0	0	0	0	0	0	0	0	0	0	0	0	0	0	0	0	0	0	0	0	0	0	0	0	0	0	242	31	6	0	0	0	0
ssRNA_18277	3792	16.5738	NO	Timlovirales	Steitzviridae	Genus_49	NO	Species_160	YES	NA	NA	NA	1663	0	NO	OUTLIER	0	0	0	0	0	0	0	0	0	0	0	0	0	0	0	0	0	0	0	0	0	0	0	0	0	0	0	0	0	0	0	0	0
ssRNA_77623	3244	3.77411	YES	Norzivirales	Atkinsviridae	Genus_728	NO	Species_2128	YES	NA	NA	NA	NA	NA	NA	NA	0	0	0	0	0	0	0	0	0	0	0	0	0	0	0	0	0	0	0	0	0	0	0	0	0	0	0	0	0	0	0	0	0
ssRNA_37978	3498	11.2835	NO	Timlovirales	Steitzviridae	Genus_59	NO	Species_176	YES	NA	NA	NA	2513	0	NO	VC	0	0	0	0	0	0	0	0	0	0	0	0	0	0	0	0	0	0	0	0	0	0	0	0	0	0	0	0	0	0	0	0	0
ssRNA_55265	3594	56.5316	YES	Norzivirales	Atkinsviridae	Genus_795	YES	Species_2300	YES	NA	NA	NA	3166	0	NO	VC	0	0	0	0	0	0	0	0	0	0	0	0	0	0	0	0	0	0	0	0	0	0	0	0	0	0	0	0	0	0	0	0	0
ssRNA_131780	3640	5.54957	NO	Timlovirales	Steitzviridae	Genus_251	YES	Species_607	YES	NA	NA	NA	2442	0	NO	OUTLIER	0	0	22	0	0	0	0	0	0	0	0	0	0	0	0	0	0	0	0	63	0	0	0	0	0	0	0	0	15	0	0	0	0
ssRNA_82090	3649	71.0047	NO	Timlovirales	Steitzviridae	Genus_101	NO	Species_379	YES	NA	NA	NA	2092	0	NO	OUTLIER	0	0	0	0	0	0	0	0	0	0	0	0	0	0	0	0	0	0	0	0	0	0	0	0	0	0	0	0	0	0	0	0	0
ssRNA_18278	3790	98.4192	YES	Timlovirales	Steitzviridae	Genus_447	NO	Species_1277	YES	NA	NA	NA	1595	0	NO	VC	1	0	0	0	0	0	0	0	0	0	0	0	0	0	1	0	0	1	0	0	0	0	0	0	0	0	0	0	0	0	0	0	0
ssRNA_35078	3812	75.4716	YES	Timlovirales	Steitzviridae	Genus_24	NO	Species_1437	YES	NA	NA	NA	1843	0	NO	OUTLIER	0	0	0	0	0	2	0	0	1	0	0	0	0	0	0	0	0	0	0	0	0	0	0	0	0	0	0	0	0	0	0	0	0
ssRNA_44962	3845	11.8864	YES	Norzivirales	Fiersviridae	Genus_495	YES	Species_1803	YES	NA	NA	NA	3148	0	NO	VC	0	0	0	0	0	0	0	0	0	0	0	0	0	0	0	0	0	0	0	0	0	0	0	0	0	0	0	0	0	0	0	0	0
ssRNA_53349	3887	7.90251	YES	Norzivirales	Atkinsviridae	Genus_424	YES	Species_1385	YES	NA	NA	NA	2271	0	NO	VC	0	0	0	0	0	0	0	0	50	5	0	15	0	0	0	0	0	0	0	0	0	0	0	0	0	0	0	0	0	0	0	0	0
ssRNA_85903	3891	27.2104	YES	Timlovirales	Steitzviridae	Genus_13	NO	Species_229	YES	NA	NA	NA	3028	0	NO	OUTLIER	0	0	0	0	0	0	0	0	0	0	0	0	0	0	0	0	0	0	0	0	0	0	0	0	0	0	0	0	0	0	0	137	19
ssRNA_55266	3594	45.139	YES	Timlovirales	Steitzviridae	Genus_248	YES	Species_1680	YES	GCA_002844315.1	Candidatus	Candidatus Hodgkinia cicadicola	2009	0	NO	VC	0	0	0	0	0	0	0	0	0	0	0	0	0	0	0	0	0	0	0	0	0	0	0	0	0	0	0	0	0	0	0	0	0
ssRNA_131781	3638	16.373	YES	Norzivirales	Fiersviridae	Genus_912	NO	Species_2751	YES	NA	NA	NA	2091	0	NO	VC	0	0	0	0	0	0	0	0	0	0	0	0	0	0	0	0	0	0	0	0	0	0	0	0	0	0	0	0	0	0	0	0	0
ssRNA_29671	3681	8.36188	YES	Norzivirales	Fiersviridae	Genus_211	NO	Species_1209	YES	NA	NA	NA	1932	0	NO	VC	0	0	0	0	0	0	0	0	0	0	0	0	0	0	0	0	0	0	0	0	0	0	0	0	0	0	0	0	0	0	0	0	0
ssRNA_6715	3701	17.6852	YES	Norzivirales	Solspiviridae	Genus_403	YES	Species_1115	YES	GCA_002844315.1	Candidatus	Candidatus Hodgkinia cicadicola	2681	0	NO	OUTLIER	0	0	0	0	0	0	0	0	0	0	0	0	0	0	0	0	0	0	0	0	0	0	0	0	0	0	0	0	0	0	0	0	0
ssRNA_18279	3790	78.1697	YES	Timlovirales	Steitzviridae	Genus_447	NO	Species_1277	YES	NA	NA	NA	NA	NA	NA	NA	1	0	2	0	0	0	3	0	6	1	0	0	0	0	2	0	0	1	0	0	0	0	0	0	0	0	2	0	0	0	0	0	0
ssRNA_35079	3812	72.7415	YES	Timlovirales	Steitzviridae	Genus_24	NO	Species_1437	YES	NA	NA	NA	1843	0	NO	OUTLIER	5	0	1	1	0	1	0	0	0	0	0	0	0	0	0	0	0	0	0	0	0	0	0	0	0	0	1	0	0	0	0	0	0
ssRNA_44963	3845	11.6097	YES	Norzivirales	Fiersviridae	Genus_495	YES	Species_1803	YES	NA	NA	NA	3148	0	NO	VC	0	0	0	0	0	0	0	0	0	0	0	0	0	0	0	0	0	0	0	0	0	0	0	0	0	0	0	0	0	0	0	0	0
ssRNA_85904	3891	5.00914	NO	Timlovirales	Steitzviridae	Genus_245	NO	Species_1132	YES	NA	NA	NA	NA	NA	NA	NA	0	0	0	0	0	0	0	0	0	0	0	0	0	0	0	0	0	0	0	0	0	0	0	0	0	0	0	0	0	0	0	318	0
ssRNA_37979	3496	57.732	YES	Norzivirales	Fiersviridae	Genus_980	YES	Species_2752	YES	NA	NA	NA	2107	0	NO	VC	0	0	0	0	0	0	0	0	0	0	0	0	0	0	0	0	0	0	0	0	0	0	0	0	0	0	0	0	0	0	0	0	0
ssRNA_88209	3498	14.1135	YES	Norzivirales	Fiersviridae	Genus_1009	YES	Species_2886	YES	NA	NA	NA	2783	0	NO	VC	0	0	0	0	0	0	0	0	0	0	0	0	0	0	0	0	0	0	0	0	0	0	0	0	0	0	0	0	0	0	0	0	0
ssRNA_55267	3594	25.1033	YES	Norzivirales	Fiersviridae	Genus_474	YES	Species_1390	YES	NA	NA	NA	1804	0	NO	VC	0	0	0	0	0	0	0	0	14	0	0	0	0	0	0	0	0	0	0	0	0	0	0	0	0	0	0	0	0	0	0	0	0
ssRNA_121894	3612	18.0079	YES	Norzivirales	Fiersviridae	Genus_461	NO	Species_2635	YES	NA	NA	NA	2132	0	NO	OUTLIER	0	0	0	0	0	0	0	0	0	0	0	0	0	0	0	0	0	0	0	0	0	0	0	0	0	0	0	0	0	0	0	0	0
ssRNA_82091	3648	10.652	YES	Norzivirales	Fiersviridae	Genus_798	NO	Species_2578	NO	NA	NA	NA	1747	0	NO	VC	0	0	8	0	0	0	0	0	0	0	0	0	0	0	8	0	0	13	0	0	0	0	0	6	0	0	0	0	0	0	0	0	0
ssRNA_29672	3681	7.78812	YES	Norzivirales	Fiersviridae	Genus_211	NO	Species_1209	YES	NA	NA	NA	1932	0	NO	VC	0	0	0	0	0	0	0	0	0	0	0	0	0	0	0	0	0	0	0	0	0	0	0	0	0	0	0	0	0	0	0	0	0
ssRNA_6716	3700	39.8915	YES	Norzivirales	Fiersviridae	Genus_715	NO	Species_2905	YES	GCA_002844315.1	Candidatus	Candidatus Hodgkinia cicadicola	2741	0	NO	VC	0	0	0	0	0	0	0	0	0	0	0	0	0	0	0	0	0	0	0	0	0	0	0	0	0	0	0	0	0	0	0	0	0
ssRNA_18280	3790	24.7489	NO	Timlovirales	Steitzviridae	Genus_492	NO	Species_1670	YES	NA	NA	NA	2181	0	NO	OUTLIER	0	0	0	0	0	0	0	0	0	0	0	0	0	0	0	0	0	0	0	0	0	0	0	0	0	0	0	0	0	0	0	0	0
ssRNA_100811	3820	5.20165	YES	Norzivirales	Solspiviridae	Genus_342	NO	Species_1604	YES	NA	NA	NA	1593	0	NO	VC	0	0	0	0	0	0	0	0	0	0	0	0	0	0	0	0	0	0	0	0	0	0	0	0	0	0	0	0	0	0	0	0	0
ssRNA_44964	3844	34.3212	NO	Timlovirales	Steitzviridae	Genus_46	YES	Species_169	YES	NA	NA	NA	1629	0	NO	OUTLIER	0	0	0	0	0	0	0	0	0	0	0	0	0	0	0	0	0	0	0	0	0	0	0	0	0	0	0	0	0	0	0	0	0
ssRNA_25168	4119	19.9113	YES	Timlovirales	Steitzviridae	Genus_54	YES	Species_168	YES	NA	NA	NA	1742	0	NO	VC	0	0	0	0	0	0	0	0	0	0	0	0	0	0	0	0	0	108	0	0	0	0	0	0	0	0	0	0	0	0	0	0	0
ssRNA_103684	1475	1.94767	NO	Norzivirales	Fiersviridae	Genus_1158	YES	Species_1995	YES	GCA_002846095.1	Candidatus	Candidatus Hodgkinia cicadicola	1779	0	NO	OUTLIER	0	0	0	0	0	0	0	0	0	0	0	0	0	0	0	0	0	0	0	0	0	0	0	0	0	0	0	0	0	0	0	0	0
ssRNA_119561	1670	3.24705	NO	Timlovirales	Steitzviridae	Genus_74	YES	Species_378	YES	GCA_002776595.1	Candidatus	Candidatus Hodgkinia cicadicola	2371	0	NO	VC	0	0	0	0	0	0	0	0	0	0	0	0	0	0	0	0	0	0	0	0	0	0	0	0	0	0	0	0	0	0	0	0	0
ssRNA_77624	3241	4.58207	NO	Norzivirales	Fiersviridae	Genus_595	NO	Species_1831	YES	GCA_002844315.1	Candidatus	Candidatus Hodgkinia cicadicola	1860	0	NO	OUTLIER	0	0	0	0	0	0	0	0	0	0	0	0	0	0	1	0	0	0	0	0	0	0	0	0	0	0	0	0	0	0	0	0	0
ssRNA_40043	3496	38.4574	YES	Norzivirales	Atkinsviridae	Genus_890	YES	Species_2524	YES	NA	NA	NA	2631	0	NO	OUTLIER	0	0	0	0	0	0	0	0	0	0	0	0	0	0	0	0	0	0	0	0	0	0	0	0	0	0	0	0	0	0	0	0	0
ssRNA_88210	3497	37.9732	NO	Timlovirales	Steitzviridae	Genus_442	YES	Species_1248	YES	NA	NA	NA	2010	0	NO	OUTLIER	0	0	0	0	0	0	0	0	0	0	0	0	0	0	0	0	0	0	0	0	0	0	0	0	0	0	0	0	0	0	0	0	0
ssRNA_46284	3579	54.2604	YES	Norzivirales	Fiersviridae	Genus_902	YES	Species_2551	YES	NA	NA	NA	1946	0	NO	OUTLIER	0	0	0	0	0	0	0	0	0	0	0	0	0	0	0	0	0	0	0	0	0	0	0	0	0	0	0	0	0	0	0	0	0
ssRNA_82092	3647	5.04097	YES	Norzivirales	Fiersviridae	Genus_881	YES	Species_2507	YES	NA	NA	NA	1789	0	NO	VC	0	0	0	0	0	0	0	0	0	0	0	0	0	0	0	0	0	0	0	0	0	0	0	0	0	0	0	0	0	0	0	0	0
ssRNA_6717	3700	12.202	YES	Norzivirales	Solspiviridae	Genus_285	YES	Species_712	YES	NA	NA	NA	2743	0	NO	VC	0	0	0	0	0	0	0	0	0	20	0	0	0	0	0	0	0	26	0	0	0	0	0	0	0	0	0	0	0	0	0	0	0
ssRNA_18281	3789	8.90348	YES	Timlovirales	Steitzviridae	Genus_92	NO	Species_1579	YES	NA	NA	NA	2145	0	NO	VC	0	0	0	0	0	0	0	0	0	0	0	0	0	0	0	0	0	0	0	0	0	0	0	0	0	0	0	0	0	0	0	0	0
ssRNA_44965	3842	7.44935	NO	Timlovirales	Steitzviridae	Genus_232	NO	Species_1213	YES	NA	NA	NA	2560	0	NO	VC	0	0	0	0	0	0	0	0	0	0	0	0	0	0	0	0	0	0	0	0	0	0	0	0	0	0	0	0	0	0	0	0	0
ssRNA_85906	3890	158.131	YES	Timlovirales	Steitzviridae	Genus_316	YES	Species_832	YES	NA	NA	NA	1840	0	NO	OUTLIER	0	0	0	0	0	0	0	0	0	0	0	0	0	0	0	0	0	0	0	0	0	0	0	0	0	0	0	0	0	0	0	0	0
ssRNA_112088	3947	63.8147	YES	Norzivirales	Atkinsviridae	Genus_333	NO	Species_1842	YES	NA	NA	NA	1582	0	NO	VC	0	0	0	0	0	0	0	0	0	0	0	0	0	0	0	0	0	0	0	0	0	0	0	0	0	0	13	2	0	0	0	3	0
ssRNA_25169	4117	171.423	YES	Timlovirales	Steitzviridae	Genus_24	NO	Species_972	YES	NA	NA	NA	2246	0	NO	OUTLIER	0	0	0	0	0	0	0	0	0	0	0	0	0	0	1	0	0	3	0	2	0	0	0	0	0	0	3	0	0	0	0	0	0
ssRNA_99460	2989	274.258	YES	Timlovirales	Steitzviridae	Genus_0	NO	Species_12	YES	NA	NA	NA	2498	0	NO	VC	0	0	0	0	0	0	0	0	0	0	0	0	0	0	0	0	0	0	0	0	0	0	0	0	0	0	0	0	0	0	0	0	0
ssRNA_54461	3103	6.73899	YES	Norzivirales	Fiersviridae	Genus_830	YES	Species_2700	YES	NA	NA	NA	1743	0	NO	VC	0	0	0	0	0	0	0	0	0	0	0	0	0	0	0	0	0	0	0	0	0	0	0	0	0	0	0	0	0	0	0	0	0
ssRNA_116081	3517	12.5385	YES	Norzivirales	Fiersviridae	Genus_870	NO	Species_2618	YES	NA	NA	NA	2014	0	NO	OUTLIER	0	0	0	0	0	0	0	0	0	0	0	0	0	0	0	0	0	0	0	0	0	0	0	0	0	0	0	0	0	0	0	0	0
ssRNA_50443	3579	3.25924	YES	Norzivirales	Fiersviridae	Genus_387	YES	Species_2043	YES	NA	NA	NA	3206	0	NO	OUTLIER	0	0	0	0	0	0	0	0	0	0	0	0	0	0	0	0	0	0	0	0	0	0	0	0	0	0	0	0	0	0	0	0	0
ssRNA_55268	3592	4.62249	YES	Norzivirales	Fiersviridae	Genus_681	NO	Species_2447	YES	NA	NA	NA	1668	0	NO	VC	0	0	0	0	0	0	0	0	36	0	0	0	0	0	48	0	0	94	0	0	0	0	0	0	0	0	13	0	0	0	0	12	0
ssRNA_131782	3633	14.9259	NO	Timlovirales	Steitzviridae	Genus_132	NO	Species_612	YES	NA	NA	NA	2222	0	NO	OUTLIER	0	0	5	0	0	0	0	0	0	0	0	0	0	0	0	0	0	0	0	0	0	0	0	0	0	5	0	0	0	0	0	0	0
ssRNA_18282	3787	1823.91	YES	Norzivirales	Fiersviridae	Genus_595	NO	Species_2611	YES	NA	NA	NA	1859	0	NO	VC	0	0	0	0	0	2	0	8	0	0	0	0	0	0	0	2	0	0	0	0	0	0	0	0	0	3	0	0	0	0	0	0	0
ssRNA_35080	3809	5.85787	YES	Timlovirales	Steitzviridae	Genus_74	YES	Species_211	YES	NA	NA	NA	1918	0	NO	OUTLIER	0	0	0	0	0	0	0	0	0	0	0	0	0	0	0	0	0	0	0	0	0	0	0	0	0	0	0	0	0	0	0	84	0
ssRNA_52337	3838	5.44294	YES	Timlovirales	Steitzviridae	Genus_375	YES	Species_1649	YES	NA	NA	NA	2549	0	NO	VC	0	0	0	0	0	0	0	0	0	0	0	0	0	0	0	0	0	0	0	0	0	0	0	0	0	0	0	0	0	0	0	0	0
ssRNA_85907	3890	52.6803	YES	Norzivirales	Fiersviridae	Genus_948	YES	Species_2782	YES	NA	NA	NA	2105	0	NO	VC	0	0	0	0	0	7	0	0	0	0	0	0	0	0	8	0	0	30	0	0	0	0	0	23	0	0	0	0	0	0	0	60	0
ssRNA_111231	4342	28.3086	NO	Timlovirales	Steitzviridae	Genus_173	NO	Species_550	YES	NA	NA	NA	2001	0	NO	VC	21	0	0	0	0	0	0	0	0	0	0	0	0	0	0	0	0	0	0	0	0	0	0	0	0	0	0	0	0	0	0	0	0
ssRNA_51388	2501	22.6998	NO	Timlovirales	Steitzviridae	Genus_49	NO	Species_487	YES	NA	NA	NA	2901	0	NO	OUTLIER	0	0	0	0	0	0	0	0	0	0	0	0	0	0	0	0	0	0	0	0	0	0	0	0	0	0	0	0	0	0	0	0	0
ssRNA_126799	2640	7.24913	NO	Timlovirales	Steitzviridae	Genus_317	YES	Species_2753	YES	NA	NA	NA	2604	0	NO	VC	0	0	0	0	0	0	0	0	0	0	0	0	0	0	0	0	0	0	0	0	0	0	0	0	0	2	0	0	0	0	0	0	0
ssRNA_116082	3517	9.32089	YES	Norzivirales	Fiersviridae	Genus_461	NO	Species_2412	YES	NA	NA	NA	2254	0	NO	OUTLIER	0	0	0	0	0	0	0	0	0	0	0	0	0	0	0	0	0	0	0	0	0	0	0	0	0	0	0	0	0	0	0	0	0
ssRNA_60642	3591	54.0688	YES	Timlovirales	Steitzviridae	Genus_248	YES	Species_1600	YES	NA	NA	NA	2009	0	NO	VC	0	0	0	0	0	0	0	0	0	0	0	0	0	0	0	0	0	0	0	0	0	0	0	0	0	0	0	0	0	0	0	0	0
ssRNA_131783	3633	6.73615	YES	Norzivirales	Fiersviridae	Genus_530	YES	Species_1668	YES	NA	NA	NA	2133	0	NO	OUTLIER	0	0	0	0	0	0	0	0	0	0	0	0	0	0	0	0	0	0	0	92	0	0	0	0	0	0	0	0	0	0	0	0	0
ssRNA_29673	3678	173.462	YES	Norzivirales	Fiersviridae	Genus_449	NO	Species_1395	YES	NA	NA	NA	1788	0	NO	OUTLIER	0	0	0	0	0	0	0	0	0	0	0	0	0	0	0	0	0	0	0	0	0	0	0	0	0	0	0	0	0	0	0	0	0
ssRNA_6719	3697	12.2847	YES	Norzivirales	Atkinsviridae	Genus_582	YES	Species_1800	YES	NA	NA	NA	2537	0	NO	OUTLIER	0	0	0	0	0	0	0	0	0	0	0	0	0	0	0	0	0	0	0	0	0	0	0	0	0	0	0	0	0	0	0	0	0
ssRNA_36374	3707	3.94679	NO	Timlovirales	Steitzviridae	Genus_492	NO	Species_2241	YES	NA	NA	NA	2611	0	NO	OUTLIER	0	0	0	0	0	0	0	0	0	0	0	0	0	0	0	0	0	0	0	0	0	0	0	0	0	0	0	0	0	0	0	0	0
ssRNA_112090	3945	15.7688	YES	Norzivirales	Atkinsviridae	Genus_695	YES	Species_2272	YES	NA	NA	NA	2078	0	NO	VC	0	0	0	0	0	0	0	0	0	0	0	0	0	0	0	0	0	0	0	0	0	0	0	0	0	0	0	0	0	0	0	0	0
ssRNA_27907	4081	4.2908	YES	Norzivirales	Fiersviridae	Genus_329	NO	Species_1276	YES	NA	NA	NA	NA	NA	NA	NA	46	0	0	0	0	0	0	0	0	0	0	0	0	0	0	0	0	1	0	0	0	0	0	0	0	0	0	0	0	0	0	0	0
ssRNA_124475	4512	66.4437	YES	Norzivirales	Fiersviridae	Genus_7	YES	Species_11	YES	NA	NA	NA	1829	0	NO	VC	0	0	0	0	0	0	0	0	0	0	0	0	0	0	0	0	0	0	0	0	0	0	0	0	0	0	52	0	0	0	0	0	0
ssRNA_73817	1549	2.13038	NO	Timlovirales	Steitzviridae	Genus_144	NO	Species_1286	YES	GCA_002844665.1	Candidatus	Candidatus Hodgkinia cicadicola	NA	NA	NA	NA	0	0	0	0	0	0	0	0	0	0	0	0	0	0	0	0	0	0	0	0	0	0	0	0	0	0	0	0	0	0	0	0	0
ssRNA_47228	2905	7.24332	NO	Norzivirales	Fiersviridae	Genus_498	NO	Species_2525	YES	NA	NA	NA	2705	0	NO	OUTLIER	0	0	0	0	0	0	0	0	0	0	0	0	0	0	0	0	0	0	0	0	0	0	0	0	0	0	0	0	0	0	0	0	0
ssRNA_40044	3492	5.63822	YES	Timlovirales	Steitzviridae	Genus_61	NO	Species_921	NO	GCA_002848985.1	Candidatus	Candidatus Hodgkinia cicadicola	NA	NA	NA	NA	0	0	0	0	0	0	0	0	0	0	0	0	0	0	0	0	0	0	0	0	0	0	0	0	0	0	0	0	0	0	0	0	0
ssRNA_60643	3589	17.7075	NO	Timlovirales	Steitzviridae	Genus_248	YES	Species_857	YES	GCA_002844315.1	Candidatus	Candidatus Hodgkinia cicadicola	1796	0	NO	VC	0	0	0	0	0	0	0	0	0	0	0	0	0	0	0	0	0	0	0	0	0	0	0	0	0	0	0	0	0	0	0	0	0
ssRNA_131784	3633	6.26273	YES	Norzivirales	Fiersviridae	Genus_830	YES	Species_2394	YES	NA	NA	NA	1658	0	NO	VC	0	0	0	0	0	0	0	0	0	0	0	0	0	0	0	0	0	0	0	0	0	0	0	0	0	0	1	0	0	0	0	0	0
ssRNA_6720	3695	4.97689	YES	Timlovirales	Steitzviridae	Genus_40	NO	Species_318	NO	NA	NA	NA	NA	NA	NA	NA	1	0	1	0	0	1	2	2	1	3	0	0	0	0	2	0	1	4	0	2	0	0	0	4	1	2	0	0	0	0	0	0	0
ssRNA_18283	3787	34.5427	NO	Timlovirales	Steitzviridae	Genus_492	NO	Species_1615	YES	GCA_002776595.1	Candidatus	Candidatus Hodgkinia cicadicola	1850	0	NO	VC	0	0	0	0	0	0	0	0	0	0	0	0	0	0	0	0	0	0	0	0	0	0	0	0	0	0	0	0	0	0	0	0	0
ssRNA_9393	3851	54.286	YES	Norzivirales	Atkinsviridae	Genus_880	YES	Species_2548	YES	NA	NA	NA	1640	0	NO	OUTLIER	0	0	0	0	0	0	0	0	1	2	0	0	0	0	0	0	0	0	0	0	0	0	0	0	0	0	0	0	0	0	0	0	0
ssRNA_85908	3889	345.843	YES	Timlovirales	Steitzviridae	Genus_353	YES	Species_1556	YES	NA	NA	NA	2597	0	NO	VC	0	0	0	0	0	0	0	0	0	0	0	0	0	0	0	0	0	0	0	0	0	0	0	0	0	0	0	0	0	0	0	4	0
ssRNA_112091	3941	123.431	YES	Timlovirales	Steitzviridae	Genus_117	NO	Species_1484	YES	NA	NA	NA	NA	NA	NA	NA	0	0	0	0	0	0	0	0	0	0	0	0	0	0	0	0	0	0	0	0	0	0	0	0	1	0	0	803	0	4	0	3	0
ssRNA_27908	4080	13.2637	YES	Norzivirales	Fiersviridae	Genus_734	NO	Species_2359	YES	NA	NA	NA	1873	0	NO	VC	0	0	0	0	0	0	0	0	0	0	0	0	0	0	0	0	0	0	0	0	0	0	0	0	0	0	0	0	0	0	0	0	0
ssRNA_86497	4123	12.8808	YES	Norzivirales	Atkinsviridae	Genus_678	NO	Species_2303	YES	NA	NA	NA	NA	NA	NA	NA	0	0	0	0	0	0	0	0	0	0	0	0	0	0	0	0	0	0	146	0	0	0	0	0	0	0	0	0	0	0	0	0	0
ssRNA_111232	4338	7.74538	YES	Norzivirales	Fiersviridae	Genus_627	NO	Species_2238	YES	NA	NA	NA	2059	0	NO	VC	0	0	0	0	0	0	0	0	0	0	0	0	0	0	0	0	0	0	0	0	0	0	0	0	0	0	0	0	0	0	0	0	0
ssRNA_64704	1833	6.38488	NO	Timlovirales	Steitzviridae	Genus_91	NO	Species_977	YES	NA	NA	NA	1808	0	NO	VC	0	0	0	0	0	0	0	0	0	0	0	0	0	0	0	0	0	0	0	0	0	0	0	0	0	0	0	0	0	0	0	0	0
ssRNA_60178	3356	6.55417	YES	Norzivirales	Fiersviridae	Genus_933	YES	Species_2616	YES	NA	NA	NA	2023	0	NO	OUTLIER	0	0	0	0	0	0	0	0	6	0	0	0	0	0	51	0	0	6	0	0	0	0	0	20	0	0	0	0	0	0	0	0	0
ssRNA_122920	3422	24.7252	NO	Timlovirales	Steitzviridae	Genus_92	NO	Species_1387	YES	NA	NA	NA	1646	0	NO	OUTLIER	0	0	0	0	0	0	0	0	0	0	0	0	0	0	0	0	0	2	0	0	0	0	0	0	0	0	0	0	0	0	0	0	0
ssRNA_50444	3577	5.1004	NO	Timlovirales	Steitzviridae	Genus_41	YES	Species_136	YES	NA	NA	NA	2861	0	NO	OUTLIER	0	0	0	0	0	0	0	0	0	0	0	0	0	0	0	0	0	0	0	0	0	0	0	0	0	0	0	0	0	0	0	0	0
ssRNA_60644	3589	2.10034	YES	Norzivirales	Fiersviridae	Genus_509	NO	Species_2116	YES	NA	NA	NA	2324	0	NO	VC	0	0	0	0	0	0	0	0	0	0	0	0	0	0	0	0	0	9	0	0	0	0	0	0	0	0	0	0	0	0	0	0	0
ssRNA_6721	3694	49.1076	YES	Norzivirales	Fiersviridae	Genus_520	YES	Species_2159	YES	NA	NA	NA	1884	0	NO	VC	0	0	0	0	0	0	0	0	0	0	0	0	0	0	0	0	0	0	0	0	0	0	0	0	0	0	0	0	0	0	0	0	0
ssRNA_100812	3818	12.564	YES	Timlovirales	Steitzviridae	Genus_447	NO	Species_1277	YES	NA	NA	NA	1595	0	NO	VC	0	0	0	0	0	0	0	0	0	0	0	0	0	0	0	0	0	0	0	0	0	0	0	0	0	0	0	0	0	0	0	0	0
ssRNA_85909	3889	9.25	YES	Norzivirales	Fiersviridae	Genus_457	YES	Species_1316	YES	NA	NA	NA	3317	0	NO	OUTLIER	0	0	0	0	0	2	0	0	0	0	0	0	0	0	0	0	0	0	0	0	0	0	0	0	0	0	0	0	0	0	0	10	0
ssRNA_47229	2897	3.00106	NO	Timlovirales	Steitzviridae	Genus_109	NO	Species_285	YES	NA	NA	NA	NA	NA	NA	NA	0	0	0	0	0	0	0	0	0	0	0	0	0	0	0	0	0	0	0	0	0	0	0	0	0	0	0	0	0	0	0	0	0
ssRNA_8905	2981	5.06781	NO	Timlovirales	Steitzviridae	Genus_189	NO	Species_1598	NO	NA	NA	NA	1584	0	NO	VC	0	0	0	0	0	0	0	0	0	0	0	0	0	0	0	0	0	0	0	0	0	0	0	0	0	0	0	0	0	0	0	0	0
ssRNA_99462	2984	4.61409	NO	Timlovirales	Steitzviridae	Genus_460	YES	Species_1361	YES	NA	NA	NA	2674	0	NO	OUTLIER	0	0	0	0	0	0	0	0	0	0	0	0	0	0	0	0	0	0	0	0	0	0	0	0	0	0	0	0	0	0	0	0	0
ssRNA_54462	3099	8.36801	YES	Norzivirales	Fiersviridae	Genus_830	YES	Species_2700	YES	NA	NA	NA	1743	0	NO	VC	0	0	0	0	0	0	0	0	0	0	0	0	0	0	0	0	0	0	0	0	0	0	0	0	0	0	0	0	0	0	0	0	0
ssRNA_88211	3490	5.56839	YES	Norzivirales	Atkinsviridae	Genus_849	YES	Species_2444	YES	NA	NA	NA	3297	0	NO	OUTLIER	0	0	0	0	0	0	0	0	0	0	0	0	0	0	0	0	0	0	0	0	0	0	0	0	0	0	0	0	0	0	0	0	0
ssRNA_60645	3588	4.13071	NO	Norzivirales	Atkinsviridae	Genus_382	NO	Species_1877	YES	NA	NA	NA	2002	0	NO	OUTLIER	0	0	0	0	0	0	0	0	0	0	0	0	0	0	0	0	0	0	0	0	0	0	0	0	0	0	0	0	0	0	0	0	0
ssRNA_29674	3676	9.44398	YES	Timlovirales	Steitzviridae	Genus_117	NO	Species_1347	YES	NA	NA	NA	2036	0	NO	OUTLIER	0	0	0	0	0	0	0	0	0	0	0	0	0	0	0	0	0	0	0	0	0	0	0	0	0	0	0	0	0	0	0	4	19
ssRNA_6722	3694	47.782	YES	Norzivirales	Fiersviridae	Genus_520	YES	Species_2159	YES	NA	NA	NA	1884	0	NO	VC	0	0	0	0	0	0	0	0	0	0	0	0	0	0	0	0	0	0	0	0	0	0	0	0	0	0	0	0	0	0	0	0	0
ssRNA_52338	3835	22.3776	YES	Timlovirales	Steitzviridae	Genus_61	NO	Species_1485	YES	NA	NA	NA	2070	0	NO	OUTLIER	0	0	0	0	0	0	0	0	0	0	0	0	0	0	0	0	0	0	0	0	0	0	0	0	7	0	0	0	0	0	0	0	0
ssRNA_85910	3889	7.09901	YES	Timlovirales	Steitzviridae	Genus_29	YES	Species_378	YES	NA	NA	NA	2213	0	NO	OUTLIER	0	0	0	0	0	0	0	0	0	0	0	0	0	0	0	0	0	0	0	0	0	0	0	0	0	0	3	0	0	0	0	13	0
ssRNA_27909	4077	18.6382	YES	Norzivirales	Atkinsviridae	Genus_333	NO	Species_1342	YES	NA	NA	NA	2858	0	NO	OUTLIER	52	19	0	21	0	0	0	0	47	2	0	0	0	0	0	0	0	13	2	1	12	0	0	0	0	0	0	0	0	0	0	0	0
ssRNA_28564	4112	6.24043	YES	Timlovirales	Steitzviridae	Genus_4	YES	Species_20	YES	NA	NA	NA	2798	0	NO	VC	0	0	0	0	0	0	0	0	0	0	0	0	0	0	0	0	0	119	0	0	0	0	0	57	0	0	0	0	0	0	0	179	0
ssRNA_111233	4336	34.5422	YES	Timlovirales	Steitzviridae	Genus_117	NO	Species_376	YES	NA	NA	NA	2062	0	NO	OUTLIER	0	16	6	0	0	23	0	20	0	0	0	0	0	0	0	18	0	24	0	5	0	0	0	10	13	6	0	0	0	0	0	0	0
ssRNA_131635	4119	5.01306	YES	Timlovirales	Solspiviridae	Genus_114	NO	Species_295	YES	NA	NA	NA	2727	0	NO	VC	0	0	0	0	0	0	0	0	0	0	0	0	0	0	0	0	0	0	0	0	0	0	0	0	0	0	0	0	0	0	0	0	0
ssRNA_57888	4982	21.9705	YES	Norzivirales	Fiersviridae	Genus_378	NO	Species_1595	YES	NA	NA	NA	2278	0	NO	VC	20	0	9	0	0	7	5	0	0	0	0	0	0	0	0	0	0	0	0	0	0	0	0	0	0	0	0	0	0	0	0	2	0
ssRNA_126749	2745	3.95268	NO	Timlovirales	Steitzviridae	Genus_197	NO	Species_2924	YES	GCA_900010165.1	Candidatus	Candidatus Tremblaya princeps	NA	NA	NA	NA	0	0	0	0	0	0	0	0	0	0	0	0	0	0	0	0	0	0	0	0	0	0	0	0	28	0	0	0	0	0	0	0	0
ssRNA_54463	3091	2.7132	YES	Norzivirales	Atkinsviridae	Genus_204	YES	Species_1360	YES	GCA_002844315.1	Candidatus	Candidatus Hodgkinia cicadicola	1919	0	NO	OUTLIER	0	0	0	0	0	0	0	0	0	0	0	0	0	0	0	0	0	0	0	0	0	0	0	0	0	0	0	0	0	0	0	0	0
ssRNA_88212	3489	102.652	YES	Norzivirales	Fiersviridae	Genus_870	NO	Species_2618	YES	NA	NA	NA	2014	0	NO	OUTLIER	0	0	0	0	0	0	0	0	0	0	0	0	0	0	0	0	0	0	0	0	0	0	0	0	0	0	0	0	0	0	0	0	0
ssRNA_60646	3587	6.69314	YES	Norzivirales	Fiersviridae	Genus_715	NO	Species_2874	YES	NA	NA	NA	3182	0	NO	VC	0	0	0	0	0	0	0	0	0	0	0	0	0	0	0	0	0	0	0	0	0	0	0	0	0	0	0	0	0	0	0	0	0
ssRNA_121895	3608	9.79899	YES	Norzivirales	Fiersviridae	Genus_830	YES	Species_2636	YES	NA	NA	NA	1901	0	NO	VC	0	0	0	0	0	0	0	0	0	0	0	0	0	0	0	0	0	0	0	0	0	0	0	0	0	0	0	0	0	0	0	0	0
ssRNA_89927	3639	17.0198	YES	Norzivirales	Fiersviridae	Genus_681	NO	Species_2298	NO	GCA_002844315.1	Candidatus	Candidatus Hodgkinia cicadicola	2382	0	NO	VC	0	0	0	0	0	0	0	0	0	0	0	0	0	0	0	0	0	0	0	0	0	0	0	0	0	0	0	0	0	0	0	0	0
ssRNA_6723	3694	46.3699	YES	Norzivirales	Fiersviridae	Genus_520	YES	Species_2159	YES	GCA_002844025.1	Candidatus	Candidatus Hodgkinia cicadicola	1884	0	NO	VC	0	0	0	0	0	0	0	0	0	0	0	0	0	0	0	0	0	0	0	0	0	0	0	0	0	0	0	0	0	0	0	0	0
ssRNA_52339	3832	33.4134	NO	Timlovirales	Steitzviridae	Genus_21	YES	Species_870	YES	NA	NA	NA	1638	0	NO	OUTLIER	0	0	0	0	0	0	0	0	0	0	0	0	0	0	0	0	0	0	0	0	0	0	0	0	0	0	0	0	0	0	0	0	0
ssRNA_85911	3888	12.3776	YES	Timlovirales	Steitzviridae	Genus_166	YES	Species_400	YES	NA	NA	NA	2216	0	NO	OUTLIER	0	0	0	0	0	0	0	0	0	0	0	0	0	0	2	0	0	0	0	0	0	0	0	0	0	0	7	0	0	0	0	10	0
ssRNA_124476	4507	26.3587	NO	Timlovirales	Steitzviridae	Genus_185	NO	Species_727	YES	GCA_002844315.1	Candidatus	Candidatus Hodgkinia cicadicola	1939	0	NO	VC	0	0	0	0	0	0	0	0	0	0	0	0	0	0	0	0	0	0	0	0	0	0	0	0	0	0	9	0	0	0	0	5	3
ssRNA_84076	1294	3.34469	NO	Timlovirales	Steitzviridae	Genus_1127	YES	Species_3164	YES	NA	NA	NA	NA	NA	NA	NA	0	0	0	0	0	0	0	0	0	0	0	0	0	0	0	0	0	0	0	0	0	0	0	0	0	0	0	0	0	0	0	0	0
ssRNA_65140	1112	1.45861	NO	Timlovirales	Steitzviridae	Genus_86	NO	Species_683	YES	NA	NA	NA	NA	NA	NA	NA	0	0	0	0	0	0	0	0	0	0	0	0	0	0	0	0	0	0	0	0	0	0	0	0	0	0	0	0	0	0	0	0	0
ssRNA_8906	2977	3.41872	NO	Timlovirales	Steitzviridae	Genus_364	YES	Species_1912	YES	NA	NA	NA	3360	0	NO	VC	0	0	0	0	0	0	0	0	0	0	0	0	0	0	0	0	0	0	0	0	0	0	0	0	0	0	0	0	0	0	0	0	34
ssRNA_6724	3693	12.0193	NO	Timlovirales	Steitzviridae	Genus_266	NO	Species_1495	YES	NA	NA	NA	2144	0	NO	VC	0	0	0	0	0	0	0	0	0	0	0	0	0	0	0	0	0	0	0	0	0	0	0	0	0	0	0	0	0	0	0	0	0
ssRNA_52340	3831	92.9682	YES	Timlovirales	Steitzviridae	Genus_341	NO	Species_913	YES	NA	NA	NA	2174	0	NO	OUTLIER	0	0	0	0	0	0	0	0	0	0	0	0	0	0	0	0	0	0	0	0	0	0	0	0	0	0	0	0	0	0	0	0	0
ssRNA_85912	3886	106.032	YES	Timlovirales	Steitzviridae	Genus_50	YES	Species_163	YES	NA	NA	NA	1628	0	NO	OUTLIER	0	0	0	0	0	0	0	0	0	0	0	0	0	0	0	0	0	0	0	0	0	0	0	0	0	0	0	0	0	0	0	1	0
ssRNA_85836	4168	262.008	YES	Norzivirales	Fiersviridae	Genus_734	NO	Species_2145	YES	NA	NA	NA	2035	0	NO	VC	1	0	0	0	0	0	0	0	2	0	0	0	0	0	0	0	0	0	0	0	2	0	0	0	0	0	0	0	0	0	0	0	0
ssRNA_90372	4371	8.6652	YES	Norzivirales	Atkinsviridae	Genus_602	YES	Species_1848	YES	NA	NA	NA	NA	NA	NA	NA	0	0	0	0	0	0	0	0	0	0	0	0	0	0	0	0	0	0	0	0	0	0	0	0	0	0	0	0	0	0	0	0	0
ssRNA_60180	3351	6.37234	YES	Timlovirales	Steitzviridae	Genus_317	YES	Species_2753	YES	NA	NA	NA	2734	0	NO	OUTLIER	0	0	0	0	0	0	0	0	0	0	0	0	0	0	0	0	0	0	0	0	0	0	0	0	0	0	0	0	0	0	0	0	0
ssRNA_50446	3576	14.7565	YES	Norzivirales	Fiersviridae	Genus_883	YES	Species_2631	YES	NA	NA	NA	2128	0	NO	OUTLIER	0	0	0	0	0	0	0	0	0	0	0	0	0	0	0	0	0	0	0	0	0	0	0	0	0	0	0	0	0	0	0	0	0
ssRNA_121896	3607	4.64241	NO	Timlovirales	Steitzviridae	Genus_192	YES	Species_483	YES	NA	NA	NA	1625	0	NO	VC	4	0	8	0	0	0	0	0	0	0	0	0	0	0	0	0	0	0	0	0	0	0	0	0	0	0	0	0	0	0	0	0	0
ssRNA_131785	3628	27.1297	YES	Norzivirales	Fiersviridae	Genus_715	NO	Species_2812	YES	NA	NA	NA	2561	0	NO	VC	0	0	4	0	0	0	0	4	0	0	0	0	0	0	0	0	0	0	0	33	0	0	0	0	0	0	0	0	0	0	0	0	0
ssRNA_82094	3632	107.674	NO	Norzivirales	Fiersviridae	Genus_211	NO	Species_1397	YES	GCA_002844315.1	Candidatus	Candidatus Hodgkinia cicadicola	NA	NA	NA	NA	0	0	0	0	0	0	0	0	0	0	0	0	0	0	0	0	0	0	0	0	0	0	0	0	0	0	0	0	0	0	0	0	0
ssRNA_18284	3786	5.38879	NO	Timlovirales	Steitzviridae	Genus_61	NO	Species_1013	YES	NA	NA	NA	1605	0	NO	OUTLIER	0	0	0	0	0	0	0	0	0	0	0	0	0	0	0	0	0	0	0	0	0	0	0	0	0	0	0	0	0	0	0	1	0
ssRNA_52341	3831	12.0446	YES	Norzivirales	Fiersviridae	Genus_912	NO	Species_2705	YES	NA	NA	NA	2850	0	NO	VC	0	0	0	0	0	0	0	0	0	0	0	0	0	0	0	0	0	0	0	0	0	0	0	0	0	0	0	0	0	0	0	0	0
ssRNA_9394	3847	4.46117	YES	Timlovirales	Steitzviridae	Genus_171	NO	Species_788	YES	NA	NA	NA	2212	0	NO	VC	0	0	0	0	0	0	0	0	0	0	0	0	0	0	0	4	0	0	0	0	0	0	0	0	0	0	0	0	0	0	0	0	0
ssRNA_53350	3875	24.623	YES	Norzivirales	Fiersviridae	Genus_960	NO	Species_2735	YES	NA	NA	NA	1597	0	NO	VC	0	0	0	0	0	0	0	0	1	0	0	0	0	0	0	0	0	0	0	0	0	0	0	0	0	0	1	0	0	0	0	0	0
ssRNA_28565	4110	19.1252	YES	Timlovirales	Steitzviridae	Genus_349	YES	Species_932	YES	NA	NA	NA	1701	0	NO	OUTLIER	0	0	0	0	0	0	0	0	0	0	0	0	0	0	0	0	0	1053	0	0	0	0	0	0	0	95	0	0	0	0	0	0	0
ssRNA_111234	4331	12.467	YES	Norzivirales	Atkinsviridae	Genus_569	NO	Species_2155	YES	NA	NA	NA	2063	0	NO	VC	20	0	0	0	0	0	0	0	0	0	0	0	0	0	0	0	0	0	0	0	0	0	0	0	0	0	0	0	0	0	0	0	0
ssRNA_90709	1329	2.66404	NO	Timlovirales	Steitzviridae	Genus_151	YES	Species_3245	YES	NA	NA	NA	NA	NA	NA	NA	0	0	0	0	0	0	0	0	0	0	0	0	0	0	0	0	0	0	0	0	0	0	0	0	0	0	0	0	0	0	0	0	0
ssRNA_49934	2894	25.7038	YES	Timlovirales	Steitzviridae	Genus_61	NO	Species_1409	YES	GCA_002355535.1	Aurantimicrobium	Aurantimicrobium minutum	1676	0	NO	VC	0	0	0	0	0	0	0	0	0	0	0	0	0	0	0	0	0	0	0	0	0	0	0	0	0	0	0	0	0	0	0	0	0
ssRNA_88213	3485	5.08031	YES	Norzivirales	Fiersviridae	Genus_216	NO	Species_2244	YES	NA	NA	NA	NA	NA	NA	NA	0	0	0	0	0	0	0	0	0	0	0	0	0	0	7	0	0	0	0	0	0	0	0	0	0	0	0	0	0	0	0	0	0
ssRNA_50447	3576	11.5471	YES	Timlovirales	Steitzviridae	Genus_109	NO	Species_552	YES	NA	NA	NA	2225	0	NO	OUTLIER	0	0	0	0	0	0	0	0	0	0	0	0	0	0	0	0	0	0	0	0	0	0	0	0	0	0	0	0	0	0	0	0	0
ssRNA_60647	3582	29.6487	NO	Timlovirales	Steitzviridae	Genus_141	YES	Species_343	YES	NA	NA	NA	2034	0	NO	OUTLIER	0	0	0	0	0	0	0	0	0	0	0	0	0	0	0	0	0	0	0	0	0	0	0	0	0	0	0	0	0	0	0	0	0
ssRNA_9702	3691	10.0138	YES	Timlovirales	Steitzviridae	Genus_189	NO	Species_1460	YES	NA	NA	NA	2917	0	NO	OUTLIER	0	0	0	0	0	0	0	0	0	0	0	0	0	0	0	0	0	0	0	0	0	0	0	0	0	0	0	0	0	0	0	0	0
ssRNA_36375	3703	4.41873	NO	Timlovirales	Steitzviridae	Genus_21	YES	Species_870	YES	NA	NA	NA	1638	0	NO	OUTLIER	0	0	0	0	0	0	0	0	0	0	0	0	0	0	0	0	0	0	0	0	0	0	0	0	0	0	0	0	0	0	0	0	0
ssRNA_18285	3785	12.0886	YES	Timlovirales	Steitzviridae	Genus_189	NO	Species_1726	YES	NA	NA	NA	NA	NA	NA	NA	0	0	0	0	0	0	0	0	0	0	0	0	0	0	0	0	0	0	0	0	0	0	0	0	0	0	0	0	0	0	0	0	0
ssRNA_52342	3831	6.33899	YES	Timlovirales	Steitzviridae	Genus_24	NO	Species_1432	NO	NA	NA	NA	1813	0	NO	VC	0	0	0	0	0	0	0	0	0	0	0	0	0	0	0	0	0	0	0	0	0	0	0	0	0	0	0	0	0	0	0	0	0
ssRNA_9395	3846	107.507	YES	Timlovirales	Steitzviridae	Genus_447	NO	Species_1277	YES	NA	NA	NA	1636	0	NO	VC	1	0	0	0	0	0	0	1	0	7	0	0	0	0	1	0	0	1	0	0	0	0	0	0	0	1	0	0	0	0	0	0	0
ssRNA_85914	3885	19.9014	YES	Timlovirales	Steitzviridae	Genus_381	NO	Species_1210	YES	NA	NA	NA	2579	0	NO	OUTLIER	0	0	0	0	0	0	41	0	0	0	0	0	0	0	0	0	0	0	0	0	0	0	0	0	0	0	0	0	0	0	0	48	52
ssRNA_27910	4072	4.05709	NO	Timlovirales	Steitzviridae	Genus_4	YES	Species_41	YES	NA	NA	NA	2287	0	NO	OUTLIER	0	0	0	2	0	0	0	0	0	0	0	0	0	0	0	0	0	0	0	0	0	0	0	0	0	0	0	0	0	0	0	0	0
ssRNA_28566	4108	7.10403	YES	Timlovirales	Steitzviridae	Genus_29	YES	Species_99	YES	NA	NA	NA	2904	0	NO	VC	0	0	0	0	0	0	0	0	0	0	0	0	0	0	0	0	0	0	0	0	0	0	0	3	0	0	0	0	0	0	0	7	0
ssRNA_126750	2743	2.66518	YES	Timlovirales	Steitzviridae	Genus_243	NO	Species_1556	YES	NA	NA	NA	2597	0	NO	VC	0	0	0	0	0	3	0	0	0	0	0	0	0	0	3	0	0	7	0	0	0	0	0	9	0	0	0	0	0	0	0	20	0
ssRNA_49935	2894	3.90152	YES	Timlovirales	Steitzviridae	Genus_492	NO	Species_1673	YES	NA	NA	NA	2932	0	NO	OUTLIER	0	0	0	0	0	0	0	0	0	0	0	0	0	0	0	0	0	0	0	0	0	0	0	0	0	0	0	0	0	0	0	0	0
ssRNA_77625	3218	18.803	YES	Norzivirales	Atkinsviridae	Genus_755	NO	Species_2199	NO	NA	NA	NA	1771	0	NO	VC	0	0	0	0	0	0	0	0	0	0	0	0	0	0	84	0	0	0	0	0	0	0	0	0	0	0	0	0	0	0	0	0	0
ssRNA_109462	3437	4.51985	YES	Norzivirales	Fiersviridae	Genus_869	YES	Species_2484	YES	NA	NA	NA	2018	0	NO	OUTLIER	0	0	0	0	0	0	0	0	0	0	0	0	0	0	0	0	0	0	0	0	0	0	0	0	0	0	0	0	0	0	0	0	0
ssRNA_88214	3481	4.04094	NO	Timlovirales	Steitzviridae	Genus_54	YES	Species_2959	YES	NA	NA	NA	2780	0	NO	VC	0	0	0	0	0	0	0	0	0	0	0	0	0	0	0	0	0	0	0	0	0	0	0	0	0	0	0	0	0	0	0	0	0
ssRNA_50448	3576	7.76529	YES	Norzivirales	Fiersviridae	Genus_920	NO	Species_2839	YES	NA	NA	NA	2696	0	NO	OUTLIER	0	0	0	0	0	0	0	0	0	0	0	0	0	0	0	0	0	0	0	0	0	0	0	0	0	0	0	0	0	0	0	0	0
ssRNA_9703	3691	9.68292	YES	Timlovirales	Steitzviridae	Genus_189	NO	Species_1460	YES	NA	NA	NA	2917	0	NO	OUTLIER	0	0	0	0	0	0	0	0	0	0	0	0	0	0	0	0	0	0	0	0	0	0	0	0	0	0	0	0	0	0	0	0	0
ssRNA_36376	3700	3.94586	YES	Norzivirales	Atkinsviridae	Genus_382	NO	Species_1806	YES	NA	NA	NA	NA	NA	NA	NA	0	0	0	0	0	0	0	0	0	0	0	0	0	0	0	0	0	0	0	0	0	0	0	0	0	0	0	0	0	0	0	0	0
ssRNA_52343	3830	9.27779	YES	Norzivirales	Fiersviridae	Genus_84	YES	Species_2320	YES	NA	NA	NA	2942	0	NO	VC	0	0	0	0	0	0	0	0	0	0	0	0	0	0	0	0	0	0	0	0	0	0	0	0	0	0	0	0	0	0	0	0	0
ssRNA_9396	3846	38.7083	YES	Norzivirales	Fiersviridae	Genus_715	NO	Species_2539	YES	NA	NA	NA	NA	NA	NA	NA	0	0	0	0	0	0	0	0	10	110	0	0	0	0	0	0	0	0	0	0	0	0	0	0	0	0	0	0	0	0	0	0	0
ssRNA_53351	3874	4.50118	NO	Timlovirales	Steitzviridae	Genus_24	NO	Species_972	YES	NA	NA	NA	2246	0	NO	OUTLIER	0	0	0	0	0	0	0	0	0	0	0	0	0	0	0	0	0	1	0	0	0	0	0	0	0	0	0	0	0	0	0	0	0
ssRNA_85915	3885	8.02171	NO	Timlovirales	Steitzviridae	Genus_10	YES	Species_155	YES	GCA_002844315.1	Candidatus	Candidatus Hodgkinia cicadicola	1627	0	NO	OUTLIER	0	0	0	0	0	0	0	0	0	0	0	0	0	0	0	0	0	0	0	0	0	0	0	0	0	0	0	0	0	0	0	0	0
ssRNA_28567	4107	7.88903	YES	Norzivirales	Fiersviridae	Genus_84	YES	Species_869	YES	NA	NA	NA	1863	0	NO	VC	0	0	0	0	0	0	0	0	0	0	0	0	0	0	0	0	0	0	0	0	0	0	0	0	0	0	0	0	0	0	0	0	0
ssRNA_90373	4370	24.6062	YES	Timlovirales	Steitzviridae	Genus_171	NO	Species_539	YES	NA	NA	NA	2064	0	NO	VC	0	0	0	0	0	2	0	0	0	0	0	0	0	0	0	0	0	0	0	0	0	0	0	0	0	1	0	0	0	0	0	0	0
ssRNA_49936	2893	21.7948	YES	Timlovirales	Steitzviridae	Genus_61	NO	Species_1409	YES	GCA_002355535.1	Aurantimicrobium	Aurantimicrobium minutum	1676	0	NO	VC	0	0	0	0	0	0	0	0	0	0	0	0	0	0	0	0	0	0	0	0	0	0	0	0	0	0	0	0	0	0	0	0	0
ssRNA_4545	3275	11.4761	YES	Timlovirales	Steitzviridae	Genus_10	YES	Species_51	YES	NA	NA	NA	2732	0	NO	OUTLIER	0	0	0	0	0	0	0	0	0	0	0	0	0	0	0	0	0	0	0	0	0	0	0	0	0	0	0	0	0	0	0	0	0
ssRNA_60181	3344	9.30978	YES	Norzivirales	Fiersviridae	Genus_741	YES	Species_2552	YES	NA	NA	NA	2772	0	NO	OUTLIER	0	0	0	0	0	0	0	0	0	0	0	0	0	0	17	0	0	0	0	0	0	0	0	111	0	0	0	0	0	0	0	0	0
ssRNA_40045	3484	3.25109	NO	Timlovirales	Steitzviridae	Genus_141	YES	Species_343	YES	NA	NA	NA	2830	0	NO	OUTLIER	0	0	0	0	0	0	0	0	0	0	0	0	0	0	0	0	0	0	0	0	0	0	0	0	0	0	0	0	0	0	0	0	0
ssRNA_60648	3580	18.6962	YES	Norzivirales	Fiersviridae	Genus_902	YES	Species_2551	YES	NA	NA	NA	2461	0	NO	VC	0	0	0	0	0	0	0	0	0	0	0	0	0	0	0	0	0	0	0	0	0	0	0	0	0	0	0	0	0	0	0	0	0
ssRNA_89928	3638	4.38502	NO	Norzivirales	Fiersviridae	Genus_723	YES	Species_2109	YES	GCA_002776675.1	Candidatus	Candidatus Hodgkinia cicadicola	2628	0	NO	VC	0	0	0	0	0	0	0	0	0	0	0	0	0	0	0	0	0	0	0	0	0	0	0	0	0	0	0	0	0	0	0	0	0
ssRNA_36377	3699	26.9065	NO	Norzivirales	Fiersviridae	Genus_920	NO	Species_2809	YES	GCA_002844315.1	Candidatus	Candidatus Hodgkinia cicadicola	2224	0	NO	OUTLIER	0	0	0	0	0	0	0	0	0	0	0	0	0	0	0	0	0	0	0	0	0	0	0	0	0	0	0	0	0	0	0	0	0
ssRNA_85916	3885	6.13075	NO	Norzivirales	Atkinsviridae	Genus_584	YES	Species_2048	YES	NA	NA	NA	2872	0	NO	VC	0	0	0	0	0	0	0	0	0	0	0	0	0	0	0	0	0	0	0	0	0	0	0	0	0	0	0	0	0	0	0	1	0
ssRNA_85838	4163	5.27426	YES	Norzivirales	Atkinsviridae	Genus_574	YES	Species_1809	YES	NA	NA	NA	2257	0	NO	VC	0	0	0	0	0	0	0	0	0	0	0	0	0	0	1	0	0	0	0	0	0	0	0	0	0	0	0	0	0	0	0	0	2
ssRNA_111235	4326	5.58101	YES	Timlovirales	Steitzviridae	Genus_171	NO	Species_539	YES	NA	NA	NA	2064	0	NO	VC	0	0	0	0	0	0	0	0	0	0	0	0	0	0	2	0	0	0	0	0	0	0	0	0	0	0	0	0	0	0	0	0	0
ssRNA_45149	1440	4.51774	NO	Timlovirales	Steitzviridae	Genus_189	NO	Species_1500	YES	NA	NA	NA	2827	0	NO	OUTLIER	0	0	0	0	0	0	0	0	0	0	0	0	0	0	0	0	0	0	0	0	0	0	0	0	0	0	0	0	0	0	0	0	0
ssRNA_50449	3574	35.5918	NO	Timlovirales	Steitzviridae	Genus_248	YES	Species_1547	YES	NA	NA	NA	1659	0	NO	OUTLIER	0	0	0	0	0	5	0	0	0	0	0	0	0	0	5	7	2	0	0	0	0	0	0	0	0	0	0	0	0	0	0	3	0
ssRNA_82095	3628	30.0771	YES	Timlovirales	Steitzviridae	Genus_67	NO	Species_537	YES	NA	NA	NA	2093	0	NO	OUTLIER	0	0	0	0	0	0	0	0	0	0	0	0	0	0	0	0	0	0	0	0	0	0	0	0	0	0	0	0	0	0	0	0	0
ssRNA_52344	3827	343.162	YES	Timlovirales	Steitzviridae	Genus_92	NO	Species_1136	YES	NA	NA	NA	2174	0	NO	OUTLIER	0	0	0	0	0	0	0	0	0	0	0	0	0	0	0	0	0	0	0	0	0	0	0	0	0	0	0	0	0	0	0	0	0
ssRNA_9397	3845	6.56105	YES	Timlovirales	Steitzviridae	Genus_241	YES	Species_590	YES	NA	NA	NA	2328	0	NO	OUTLIER	0	0	0	0	0	0	0	0	0	0	0	0	0	0	0	0	0	5	0	0	0	0	0	0	0	0	0	0	0	0	0	0	0
ssRNA_77627	3216	8.47227	YES	Timlovirales	Steitzviridae	Genus_188	NO	Species_1611	NO	NA	NA	NA	1549	0	NO	OUTLIER	0	0	0	0	0	0	0	0	0	0	0	0	0	0	0	0	0	0	0	0	0	0	0	0	0	0	0	0	0	0	0	0	0
ssRNA_40047	3477	3.60942	NO	Timlovirales	Steitzviridae	Genus_152	YES	Species_396	YES	NA	NA	NA	NA	NA	NA	NA	0	18	0	0	0	0	0	136	0	0	0	0	0	0	0	0	0	0	0	0	0	0	0	0	0	0	0	0	0	0	0	0	0
ssRNA_60649	3579	43.2211	YES	Norzivirales	Fiersviridae	Genus_839	YES	Species_2858	YES	NA	NA	NA	3207	0	NO	OUTLIER	0	0	0	0	0	0	0	0	0	0	0	0	0	0	0	0	0	0	0	0	0	0	0	0	0	0	0	0	0	0	0	0	0
ssRNA_29675	3663	4.31871	YES	Norzivirales	Atkinsviridae	Genus_510	YES	Species_1758	YES	NA	NA	NA	3017	0	NO	VC	0	0	0	0	0	0	0	0	0	0	0	0	0	0	0	0	0	0	0	0	0	0	0	0	0	0	0	0	0	0	0	0	0
ssRNA_85917	3883	15.2216	YES	Timlovirales	Steitzviridae	Genus_186	YES	Species_744	YES	NA	NA	NA	1635	0	NO	VC	0	0	0	0	0	0	0	0	0	0	0	0	0	0	0	0	0	0	0	0	0	0	0	0	0	0	0	0	0	0	0	1	0
ssRNA_112092	3932	6.30896	NO	Timlovirales	Steitzviridae	Genus_203	YES	Species_1363	YES	NA	NA	NA	2081	0	NO	VC	0	0	0	0	0	0	0	0	0	0	0	0	0	0	0	0	0	0	0	0	0	0	0	0	0	0	4	0	0	0	0	0	0
ssRNA_99463	2971	4.20206	NO	Norzivirales	Atkinsviridae	Genus_786	YES	Species_2282	YES	NA	NA	NA	2521	0	NO	VC	0	0	0	0	0	0	0	0	0	0	0	0	0	0	0	0	0	0	0	0	0	0	0	0	0	0	0	0	0	0	0	0	0
ssRNA_16702	3348	9.86622	YES	Timlovirales	Steitzviridae	Genus_11	NO	Species_51	YES	NA	NA	NA	2568	0	NO	OUTLIER	0	0	0	0	0	0	0	0	0	0	0	0	0	0	0	0	0	0	0	0	0	0	0	0	0	0	0	0	0	0	0	5	0
ssRNA_40048	3476	6.69301	YES	Norzivirales	Fiersviridae	Genus_1010	YES	Species_2861	YES	NA	NA	NA	NA	NA	NA	NA	0	0	0	0	0	0	0	0	0	0	0	0	0	0	0	0	0	0	0	0	0	0	0	0	0	0	0	0	0	0	0	0	0
ssRNA_88215	3480	5.1205	YES	Timlovirales	Steitzviridae	Genus_169	YES	Species_657	YES	NA	NA	NA	2386	0	NO	VC	0	0	0	0	0	0	0	0	0	0	0	0	0	0	0	0	0	0	0	0	0	0	0	0	0	0	0	0	0	0	0	0	0
ssRNA_121898	3602	2.97571	YES	Norzivirales	Fiersviridae	Genus_912	NO	Species_2834	YES	NA	NA	NA	2091	0	NO	VC	0	0	0	0	0	0	0	0	0	0	0	0	0	0	0	0	0	0	0	0	0	0	0	0	0	0	0	0	0	0	0	0	0
ssRNA_89929	3636	76.3086	YES	Norzivirales	Fiersviridae	Genus_432	YES	Species_1204	YES	NA	NA	NA	2448	0	NO	OUTLIER	0	0	0	0	0	0	0	0	0	0	0	0	0	0	0	0	0	0	0	0	0	0	0	0	0	0	0	0	0	0	0	0	0
ssRNA_9705	3686	10.6179	YES	Norzivirales	Atkinsviridae	Genus_382	NO	Species_1877	YES	NA	NA	NA	2002	0	NO	OUTLIER	0	0	0	0	0	0	0	0	0	0	0	0	0	0	0	0	0	0	0	0	0	0	0	0	0	0	0	0	0	0	0	0	0
ssRNA_36378	3699	5.40379	NO	Timlovirales	Steitzviridae	Genus_24	NO	Species_1697	YES	NA	NA	NA	1805	0	NO	OUTLIER	0	0	0	0	0	0	0	0	0	0	0	0	0	0	0	0	0	0	0	0	0	0	0	0	0	0	0	0	0	0	0	0	0
ssRNA_18286	3779	177.806	YES	Timlovirales	Steitzviridae	Genus_19	NO	Species_167	YES	NA	NA	NA	2610	0	NO	OUTLIER	0	0	0	0	0	0	0	0	0	0	0	0	0	0	0	0	0	0	0	0	0	0	0	0	0	0	0	0	0	0	0	0	0
ssRNA_52345	3827	11.7642	YES	Timlovirales	Steitzviridae	Genus_594	YES	Species_1828	YES	NA	NA	NA	3227	0	NO	OUTLIER	0	0	0	0	0	0	0	0	0	0	0	0	0	0	0	0	0	0	0	0	0	0	0	0	0	0	0	0	0	0	0	0	0
ssRNA_9398	3843	10.7422	YES	Timlovirales	Steitzviridae	Genus_396	NO	Species_1094	YES	NA	NA	NA	2417	0	NO	OUTLIER	0	0	0	0	0	0	0	0	0	74	0	0	0	0	0	0	0	0	0	0	0	0	0	0	0	0	0	0	0	0	0	0	0
ssRNA_85918	3883	7.65829	YES	Norzivirales	Atkinsviridae	Genus_551	NO	Species_2009	YES	NA	NA	NA	3235	0	NO	OUTLIER	0	0	0	0	0	0	0	0	0	0	0	0	0	0	0	0	0	0	0	0	0	0	0	0	0	0	0	0	0	0	0	291	0
ssRNA_60182	3342	5.89942	NO	Timlovirales	Steitzviridae	Genus_61	NO	Species_697	YES	NA	NA	NA	1741	0	NO	VC	0	0	0	0	0	0	0	0	0	0	0	0	0	0	0	0	0	0	0	0	0	0	0	0	0	0	0	0	0	0	0	0	0
ssRNA_60650	3573	108.136	YES	Norzivirales	Fiersviridae	Genus_699	YES	Species_2059	YES	NA	NA	NA	1786	0	NO	OUTLIER	0	0	0	0	0	0	0	0	0	0	0	0	0	0	0	0	0	0	0	0	0	0	0	0	0	0	0	0	0	0	0	0	0
ssRNA_82096	3626	7.51948	YES	Timlovirales	Steitzviridae	Genus_153	YES	Species_555	YES	NA	NA	NA	NA	NA	NA	NA	0	0	0	0	0	0	0	0	0	0	0	0	0	0	0	0	0	0	0	0	0	0	0	0	0	0	0	0	0	0	0	0	0
ssRNA_29676	3660	6.37177	YES	Norzivirales	Fiersviridae	Genus_520	YES	Species_2050	YES	NA	NA	NA	1884	0	NO	VC	0	0	0	0	0	0	0	0	0	0	0	0	0	0	0	0	0	0	0	0	0	0	0	0	0	0	0	0	0	0	0	0	0
ssRNA_9399	3843	5.87758	YES	Timlovirales	Steitzviridae	Genus_61	NO	Species_1485	YES	NA	NA	NA	2070	0	NO	OUTLIER	0	0	0	0	0	0	0	0	0	0	0	0	0	0	0	0	0	0	0	0	0	0	0	0	10	0	0	0	0	0	0	6	0
ssRNA_28568	4104	19.8424	YES	Norzivirales	Fiersviridae	Genus_875	YES	Species_2493	YES	NA	NA	NA	1564	0	NO	VC	0	0	0	0	0	0	0	0	0	0	0	0	0	0	0	0	0	0	0	0	0	0	0	0	0	0	0	0	0	0	0	0	0
ssRNA_90375	4366	11.5468	YES	Norzivirales	Atkinsviridae	Genus_755	NO	Species_2199	NO	GCA_002844315.1	Candidatus	Candidatus Hodgkinia cicadicola	1771	0	NO	VC	0	0	0	0	0	51	0	0	0	0	0	0	0	0	0	0	0	0	0	0	0	0	0	0	0	0	0	0	0	0	0	0	0
ssRNA_57889	4980	22.6944	YES	Norzivirales	Fiersviridae	Genus_378	NO	Species_1595	YES	NA	NA	NA	2278	0	NO	VC	2	0	0	0	0	0	0	0	0	0	0	0	0	0	0	0	0	0	0	0	0	0	0	0	0	0	0	0	0	0	0	0	0
ssRNA_77628	3213	1.98636	YES	Timlovirales	Steitzviridae	Genus_117	NO	Species_3001	YES	NA	NA	NA	NA	NA	NA	NA	0	0	0	0	0	0	0	0	0	0	0	0	0	0	111	0	0	0	0	0	0	0	0	0	0	0	0	0	0	0	0	0	0
ssRNA_88216	3477	11.6036	NO	Norzivirales	Fiersviridae	Genus_832	YES	Species_2398	YES	NA	NA	NA	NA	NA	NA	NA	0	0	0	0	0	0	0	0	0	0	0	0	0	0	0	0	0	0	0	0	0	0	0	0	0	0	0	0	0	0	0	0	0
ssRNA_60651	3571	35.5689	YES	Norzivirales	Fiersviridae	Genus_852	NO	Species_2649	YES	NA	NA	NA	1620	0	NO	VC	0	0	0	0	0	0	0	0	0	0	0	0	0	0	0	0	0	0	0	0	0	0	0	0	0	0	0	0	0	0	0	0	0
ssRNA_29677	3658	10.3967	YES	Norzivirales	Fiersviridae	Genus_681	NO	Species_2298	NO	GCA_002844315.1	Candidatus	Candidatus Hodgkinia cicadicola	2382	0	NO	VC	0	0	0	0	0	0	0	0	0	0	0	0	0	0	0	0	0	0	0	0	0	0	0	0	0	0	0	0	0	0	0	0	0
ssRNA_35081	3800	34.2847	YES	Norzivirales	Fiersviridae	Genus_590	YES	Species_1819	YES	NA	NA	NA	2805	0	NO	OUTLIER	0	0	190	0	0	0	0	85	0	0	0	0	0	0	0	0	0	0	0	0	0	0	0	0	0	0	0	0	0	0	0	0	0
ssRNA_53352	3869	149.525	YES	Timlovirales	Steitzviridae	Genus_117	NO	Species_1432	NO	NA	NA	NA	NA	NA	NA	NA	0	15	11	0	0	32	56	0	61	24	0	900	113	0	26	0	24	0	0	0	0	0	0	81	125	164	0	0	0	0	0	4	0
ssRNA_54464	3070	4.22001	YES	Norzivirales	Fiersviridae	Genus_715	NO	Species_2803	YES	GCA_002859145.1	Candidatus	Candidatus Hodgkinia cicadicola	2053	0	NO	OUTLIER	0	0	0	0	0	0	0	0	0	0	0	0	0	0	0	0	0	0	0	0	0	0	0	0	0	0	0	0	0	0	0	0	0
ssRNA_120747	3401	16.1406	YES	Timlovirales	Steitzviridae	Genus_117	NO	Species_1550	YES	NA	NA	NA	1677	0	NO	VC	0	0	0	0	0	0	0	0	0	0	0	0	0	0	0	0	0	0	0	0	0	0	0	0	0	0	0	0	0	0	0	0	0
ssRNA_88217	3474	31.1401	YES	Norzivirales	Fiersviridae	Genus_968	NO	Species_2709	YES	GCA_002844315.1	Candidatus	Candidatus Hodgkinia cicadicola	1951	0	NO	OUTLIER	0	0	0	0	0	0	0	0	0	0	0	0	0	0	0	0	0	0	0	0	0	0	0	0	0	0	0	0	0	0	0	0	0
ssRNA_50450	3563	20.5463	YES	Norzivirales	Atkinsviridae	Genus_955	YES	Species_2678	YES	NA	NA	NA	2127	0	NO	OUTLIER	0	0	0	0	0	0	0	0	0	0	0	0	0	0	0	0	0	0	0	0	0	0	0	0	0	0	0	0	0	0	0	0	0
ssRNA_60652	3571	4.50969	YES	Norzivirales	Fiersviridae	Genus_787	YES	Species_2283	YES	NA	NA	NA	3082	0	NO	VC	0	0	0	0	0	0	0	0	0	0	0	0	0	0	0	0	0	0	0	0	0	0	0	0	0	0	0	0	0	0	0	0	0
ssRNA_29678	3657	82.2291	YES	Norzivirales	Fiersviridae	Genus_449	NO	Species_1742	YES	NA	NA	NA	1788	0	NO	OUTLIER	0	0	0	0	0	0	0	0	0	0	0	0	0	0	0	0	0	0	0	0	0	0	0	0	0	0	0	0	0	0	0	0	0
ssRNA_9707	3684	10.7069	YES	Norzivirales	Fiersviridae	Genus_374	NO	Species_2118	YES	NA	NA	NA	2355	0	NO	VC	0	0	0	0	0	0	0	0	0	0	0	0	0	0	0	0	0	0	0	0	0	0	0	0	0	0	0	0	0	0	0	0	0
ssRNA_100813	3809	17.4693	YES	Norzivirales	Atkinsviridae	Genus_382	NO	Species_1415	YES	NA	NA	NA	1596	0	NO	VC	0	0	0	0	0	0	0	0	0	0	0	0	0	0	0	0	0	0	0	0	0	0	0	0	0	0	0	0	0	0	0	0	0
ssRNA_52346	3823	34.1348	NO	Timlovirales	Steitzviridae	Genus_92	NO	Species_1056	YES	NA	NA	NA	2179	0	NO	OUTLIER	0	0	0	0	0	0	0	0	0	0	0	0	0	0	0	0	0	0	0	0	0	0	0	0	0	0	0	0	0	0	0	0	0
ssRNA_86499	4110	4.09657	YES	Norzivirales	Fiersviridae	Genus_725	NO	Species_2641	NO	NA	NA	NA	1722	0	NO	VC	0	0	0	0	0	0	0	0	0	0	0	0	0	0	0	0	0	0	0	0	0	0	0	0	0	0	0	0	0	0	0	0	0
ssRNA_79953	3212	3.40368	YES	Norzivirales	Fiersviridae	Genus_685	NO	Species_2580	YES	NA	NA	NA	NA	NA	NA	NA	0	0	0	0	0	0	0	0	0	0	0	0	0	0	0	0	0	0	0	0	0	0	0	0	0	0	0	0	0	0	0	0	0
ssRNA_60653	3571	3.60484	YES	Norzivirales	Fiersviridae	Genus_512	YES	Species_1618	YES	NA	NA	NA	3288	0	NO	VC	0	0	0	0	0	0	0	0	0	0	0	0	0	0	0	0	0	0	0	0	0	0	0	0	0	0	0	0	0	0	0	0	0
ssRNA_80613	3624	23.5335	YES	Norzivirales	Atkinsviridae	Genus_582	YES	Species_1800	YES	NA	NA	NA	1909	0	NO	OUTLIER	0	0	0	0	0	0	0	0	0	0	0	0	0	0	0	0	0	0	0	0	0	0	0	0	0	0	0	0	0	0	0	0	0
ssRNA_29679	3657	76.3198	YES	Norzivirales	Fiersviridae	Genus_449	NO	Species_1742	YES	NA	NA	NA	1788	0	NO	OUTLIER	0	0	0	0	0	0	0	0	0	0	0	0	0	0	0	0	0	0	0	0	0	0	0	0	0	0	0	0	0	0	0	0	0
ssRNA_9708	3682	246.639	YES	Norzivirales	Fiersviridae	Genus_449	NO	Species_1395	YES	NA	NA	NA	1788	0	NO	OUTLIER	0	0	0	0	0	0	0	0	0	0	0	0	0	0	0	0	0	0	0	0	0	0	0	0	0	0	0	0	0	0	0	0	0
ssRNA_36379	3697	21.6656	YES	Timlovirales	Steitzviridae	Genus_145	YES	Species_349	YES	NA	NA	NA	2989	0	NO	OUTLIER	0	0	0	0	0	0	0	0	0	0	0	0	0	0	0	0	0	0	0	0	0	0	0	0	0	0	0	0	0	0	0	0	0
ssRNA_18287	3777	8.28537	YES	Timlovirales	Steitzviridae	Genus_232	NO	Species_1086	YES	NA	NA	NA	2346	0	NO	OUTLIER	0	0	0	0	0	0	0	0	0	0	0	0	0	0	0	0	0	0	0	0	0	0	0	0	0	0	0	0	0	0	0	0	0
ssRNA_35082	3800	7.96659	YES	Norzivirales	Fiersviridae	Genus_920	NO	Species_2839	YES	NA	NA	NA	1644	0	NO	VC	0	0	0	0	0	0	0	0	0	0	0	0	0	0	0	0	0	0	0	0	0	0	0	0	0	0	0	0	0	0	0	0	0
ssRNA_52347	3823	15.4801	YES	Timlovirales	Steitzviridae	Genus_104	NO	Species_276	YES	NA	NA	NA	2473	0	NO	OUTLIER	11	9	7	0	0	31	6	1	28	23	0	0	0	0	53	6	2	10	0	0	0	0	0	22	6	0	28	14	0	0	0	62	22
ssRNA_9401	3840	51.5549	YES	Timlovirales	Steitzviridae	Genus_117	NO	Species_1432	NO	NA	NA	NA	1813	0	NO	VC	0	0	0	0	0	0	2	0	0	0	0	0	0	0	0	0	4	0	0	0	0	0	0	0	1	0	0	0	0	0	0	0	0
ssRNA_78403	3880	10.1673	YES	Timlovirales	Steitzviridae	Genus_371	YES	Species_1216	YES	NA	NA	NA	2509	0	NO	OUTLIER	0	0	0	0	0	0	0	0	0	0	0	0	0	0	0	0	0	0	0	0	0	0	0	0	0	0	0	0	0	0	0	0	0
ssRNA_28569	4098	280.489	YES	Timlovirales	Steitzviridae	Genus_54	YES	Species_2955	YES	NA	NA	NA	1876	0	NO	VC	0	0	0	0	0	0	0	0	0	0	0	0	0	0	0	0	0	12	1	0	0	0	0	0	0	0	1	0	0	0	0	2	0
ssRNA_94690	1904	3.02442	NO	Timlovirales	Steitzviridae	Genus_0	NO	Species_92	YES	NA	NA	NA	1887	0	NO	OUTLIER	0	0	0	0	0	0	0	0	0	0	0	0	0	0	0	0	0	0	0	0	0	0	0	0	0	0	0	0	0	0	0	0	0
ssRNA_126751	2739	4.53211	NO	Norzivirales	Fiersviridae	Genus_931	YES	Species_2613	YES	NA	NA	NA	NA	NA	NA	NA	0	0	0	0	0	0	0	0	0	0	0	0	0	0	0	0	0	0	0	1	0	0	0	0	0	0	1	0	7	0	0	0	0
ssRNA_4546	3254	3.54085	YES	Timlovirales	Steitzviridae	Genus_1066	YES	Species_1823	YES	NA	NA	NA	1548	0	NO	VC	0	0	0	0	0	0	0	0	0	0	0	0	0	0	0	0	10	0	0	0	0	0	0	0	0	0	0	0	0	0	0	0	0
ssRNA_109463	3427	4.35472	YES	Norzivirales	Fiersviridae	Genus_929	NO	Species_2788	YES	NA	NA	NA	2019	0	NO	VC	0	0	0	0	0	0	0	0	0	0	0	0	0	0	0	0	0	0	0	0	0	0	0	0	0	0	0	0	0	0	0	0	0
ssRNA_9709	3682	6.14802	NO	Norzivirales	Fiersviridae	Genus_532	YES	Species_1852	YES	NA	NA	NA	2628	0	NO	VC	0	0	0	0	0	0	0	0	0	0	0	0	0	0	0	0	0	0	0	0	0	0	0	0	0	0	0	0	0	0	0	0	0
ssRNA_9402	3838	7.9121	YES	Norzivirales	Solspiviridae	Genus_619	YES	Species_1896	YES	GCA_002846175.1	Candidatus	Candidatus Hodgkinia cicadicola	2831	0	NO	OUTLIER	0	0	0	0	0	0	0	0	0	0	0	0	0	0	0	0	0	0	0	0	0	0	0	0	0	0	0	0	0	0	0	0	0
ssRNA_28570	4097	136.52	YES	Norzivirales	Atkinsviridae	Genus_333	NO	Species_1342	YES	GCA_002844315.1	Candidatus	Candidatus Hodgkinia cicadicola	2858	0	NO	OUTLIER	9	0	0	0	0	0	0	0	1	1	0	0	0	0	0	0	0	11	2	0	2	0	0	0	0	0	0	0	0	0	0	0	0
ssRNA_124477	4498	4.69101	NO	Timlovirales	Blumeviridae	Genus_71	YES	Species_234	YES	NA	NA	NA	2299	0	NO	OUTLIER	0	0	0	0	0	0	0	0	0	0	0	0	0	0	0	0	0	0	0	0	0	0	0	0	0	0	148	0	0	0	0	0	0
ssRNA_139189	4568	116.644	YES	Timlovirales	Fiersviridae	Genus_38	NO	Species_142	YES	NA	NA	NA	1934	0	NO	VC	1	0	0	0	0	0	0	0	23	0	0	9	0	0	4	0	0	0	0	0	0	0	0	0	0	0	0	0	0	0	0	0	0
ssRNA_126752	2739	3.77334	NO	Timlovirales	Steitzviridae	Genus_117	NO	Species_1344	YES	NA	NA	NA	2354	0	NO	OUTLIER	0	0	0	0	0	0	0	0	0	0	0	0	0	0	8	0	0	3	0	0	0	0	0	0	0	0	0	0	0	0	0	0	0
ssRNA_4547	3254	2.63161	YES	Timlovirales	Steitzviridae	Genus_1	YES	Species_1	YES	NA	NA	NA	NA	NA	NA	NA	0	0	0	0	0	0	0	0	0	0	0	0	0	0	0	0	0	0	0	0	0	0	0	0	0	0	0	0	0	0	0	0	0
ssRNA_78404	3879	8.38371	YES	Norzivirales	Fiersviridae	Genus_800	YES	Species_2316	YES	NA	NA	NA	1989	0	NO	VC	0	0	0	0	0	0	0	0	0	0	0	0	0	0	0	0	0	0	0	0	0	0	0	0	0	0	0	0	0	0	0	9	0
ssRNA_28571	4096	15.0771	NO	Timlovirales	Steitzviridae	Genus_54	YES	Species_2955	YES	NA	NA	NA	1876	0	NO	VC	0	0	0	0	0	0	0	0	0	0	0	0	0	0	0	0	0	6	0	0	0	0	0	0	0	0	0	0	0	0	0	0	0
ssRNA_139190	4568	112.842	YES	Timlovirales	Fiersviridae	Genus_38	NO	Species_142	YES	NA	NA	NA	1934	0	NO	VC	0	0	0	0	0	0	0	0	2	0	0	2	0	0	0	0	0	0	0	0	0	0	0	0	0	0	0	0	0	0	0	0	0
ssRNA_73820	1539	2.76455	NO	Norzivirales	Fiersviridae	Genus_530	YES	Species_2289	YES	NA	NA	NA	2452	0	NO	OUTLIER	0	0	0	0	0	0	0	0	2	0	0	0	0	0	0	0	0	3	0	0	0	0	0	0	0	0	0	0	0	0	0	0	0
ssRNA_79954	3205	9.39472	YES	Timlovirales	Steitzviridae	Genus_372	NO	Species_1210	YES	NA	NA	NA	2571	0	NO	VC	0	0	0	0	0	0	4	0	0	0	0	0	0	0	7	0	0	0	0	0	0	0	0	0	0	0	0	0	0	0	0	0	0
ssRNA_40049	3469	8.23519	NO	Timlovirales	Steitzviridae	Genus_404	YES	Species_1145	YES	NA	NA	NA	NA	NA	NA	NA	0	0	0	0	0	0	0	0	0	0	0	0	0	0	0	0	0	0	0	0	0	0	0	0	0	0	0	0	0	0	0	0	0
ssRNA_50452	3558	40.9828	YES	Norzivirales	Fiersviridae	Genus_902	YES	Species_2551	YES	NA	NA	NA	1949	0	NO	OUTLIER	0	0	0	0	0	0	0	0	0	0	0	0	0	0	0	0	0	0	0	0	0	0	0	0	0	0	0	0	0	0	0	0	0
ssRNA_60654	3563	304.212	YES	Norzivirales	Atkinsviridae	Genus_922	YES	Species_2589	YES	NA	NA	NA	NA	NA	NA	NA	0	0	0	0	0	0	0	0	0	0	0	0	0	0	0	0	0	0	0	0	0	0	0	0	0	0	0	0	0	0	0	0	0
ssRNA_80614	3623	6.18462	NO	Timlovirales	Steitzviridae	Genus_375	YES	Species_1649	YES	NA	NA	NA	2549	0	NO	VC	0	0	0	0	0	0	0	0	0	0	0	0	0	0	0	0	0	0	0	0	0	0	0	0	0	0	0	0	0	0	0	0	0
ssRNA_89930	3631	34.2032	YES	Norzivirales	Fiersviridae	Genus_211	NO	Species_1397	YES	NA	NA	NA	NA	NA	NA	NA	0	0	0	0	0	0	0	0	0	0	0	0	0	0	0	0	0	0	0	0	0	0	0	0	0	0	0	0	0	0	0	0	0
ssRNA_29680	3652	14.0964	YES	Norzivirales	Fiersviridae	Genus_958	YES	Species_2699	YES	NA	NA	NA	2006	0	NO	VC	0	0	0	0	0	0	0	0	0	0	0	0	0	0	0	0	0	0	0	0	0	0	0	0	0	0	0	0	0	0	0	0	0
ssRNA_52348	3821	6.33165	NO	Timlovirales	Steitzviridae	Genus_113	YES	Species_294	YES	NA	NA	NA	2806	0	NO	OUTLIER	0	0	0	0	0	0	0	0	0	0	0	0	0	0	0	0	0	0	0	0	0	0	0	0	0	0	0	0	0	0	0	0	0
ssRNA_9403	3835	4.20959	YES	Timlovirales	Steitzviridae	Genus_364	YES	Species_1856	YES	NA	NA	NA	2848	0	NO	OUTLIER	0	0	0	0	0	0	0	0	0	270	0	0	0	0	0	0	0	0	0	0	0	0	0	0	0	0	0	0	0	0	0	0	0
ssRNA_78405	3879	4.01886	NO	Timlovirales	Steitzviridae	Genus_12	NO	Species_52	YES	NA	NA	NA	2341	0	NO	VC	0	0	0	0	0	0	0	0	0	0	0	0	0	0	0	0	0	0	0	0	0	0	0	0	0	0	0	0	0	0	0	0	0
ssRNA_86500	4103	11.8389	YES	Norzivirales	Fiersviridae	Genus_329	NO	Species_1276	YES	NA	NA	NA	1867	0	NO	VC	0	0	0	0	0	0	0	0	0	0	0	0	0	0	0	0	0	0	0	0	0	0	0	0	0	0	0	0	0	0	0	0	0
ssRNA_85839	4155	259.84	YES	Norzivirales	Fiersviridae	Genus_734	NO	Species_2145	YES	NA	NA	NA	2035	0	NO	VC	0	0	0	0	0	0	0	0	1	0	0	0	0	0	0	0	0	0	0	0	1	0	0	0	0	0	0	0	0	0	0	0	0
ssRNA_135677	3251	4.63878	NO	Timlovirales	Steitzviridae	Genus_268	NO	Species_656	YES	GCA_002844315.1	Candidatus	Candidatus Hodgkinia cicadicola	2403	0	NO	OUTLIER	0	0	0	0	0	0	0	0	0	0	0	0	0	0	0	0	0	0	0	0	0	0	0	0	0	0	0	0	0	0	0	0	0
ssRNA_60655	3563	109.122	YES	Norzivirales	Fiersviridae	Genus_965	YES	Species_2702	YES	NA	NA	NA	3260	0	NO	OUTLIER	0	0	0	0	0	0	0	0	0	0	0	0	0	0	0	0	0	0	0	0	0	0	0	0	0	0	0	0	0	0	0	5	0
ssRNA_18288	3772	19.993	YES	Timlovirales	Steitzviridae	Genus_61	NO	Species_1375	YES	NA	NA	NA	2145	0	NO	VC	0	0	0	0	0	0	0	0	0	0	0	0	0	0	0	0	0	0	0	0	0	0	0	0	0	0	0	0	0	0	0	0	0
ssRNA_78406	3878	57.3422	YES	Timlovirales	Steitzviridae	Genus_21	YES	Species_241	YES	NA	NA	NA	1836	0	NO	OUTLIER	0	0	0	0	0	0	0	0	0	0	0	0	0	0	0	0	0	0	0	0	0	0	0	0	0	0	0	0	0	0	0	0	0
ssRNA_86501	4103	11.8219	YES	Norzivirales	Fiersviridae	Genus_7	YES	Species_11	YES	NA	NA	NA	1829	0	NO	VC	0	0	0	0	0	0	0	0	0	0	0	0	0	0	0	0	0	0	0	0	0	0	0	0	0	0	0	0	0	0	0	0	0
ssRNA_74881	1435	2.90975	NO	Timlovirales	Steitzviridae	Genus_61	NO	Species_1012	YES	NA	NA	NA	2393	0	NO	OUTLIER	0	0	0	0	0	0	0	0	0	0	0	0	0	0	0	0	0	0	0	0	0	0	0	0	0	0	0	0	0	0	0	0	0
ssRNA_99464	2962	12.4054	YES	Norzivirales	Fiersviridae	Genus_7	YES	Species_11	YES	GCA_002844315.1	Candidatus	Candidatus Hodgkinia cicadicola	NA	NA	NA	NA	0	0	0	0	0	0	0	0	0	0	0	0	0	0	0	0	0	0	0	0	0	0	0	0	0	0	0	0	0	0	0	0	0
ssRNA_109464	3424	2.46833	NO	Timlovirales	Steitzviridae	Genus_61	NO	Species_2777	YES	NA	NA	NA	NA	NA	NA	NA	0	0	0	0	0	0	0	0	0	0	0	0	0	0	0	0	0	0	0	0	0	0	0	0	0	0	0	0	0	0	0	0	0
ssRNA_80615	3622	43.275	YES	Timlovirales	Steitzviridae	Genus_154	YES	Species_371	YES	NA	NA	NA	2495	0	NO	OUTLIER	0	0	0	0	0	0	0	0	0	0	0	0	0	0	0	0	0	0	0	0	0	0	0	0	0	0	0	0	0	0	0	0	0
ssRNA_112093	3919	10.6672	YES	Timlovirales	Steitzviridae	Genus_40	NO	Species_356	YES	NA	NA	NA	1821	0	NO	VC	0	0	0	0	0	0	0	0	0	0	0	0	0	0	0	0	0	0	0	0	0	0	0	0	0	0	0	1	0	0	0	0	0
ssRNA_38029	4308	116.926	YES	Timlovirales	Steitzviridae	Genus_117	NO	Species_693	YES	NA	NA	NA	1926	0	NO	VC	0	0	0	0	0	0	0	1	0	0	0	0	0	0	1	0	0	0	1	0	0	0	0	0	0	0	0	1	0	0	0	0	1
ssRNA_60656	3559	17.6524	YES	Norzivirales	Fiersviridae	Genus_902	YES	Species_2551	YES	NA	NA	NA	2629	0	NO	OUTLIER	0	0	0	0	0	0	0	0	0	0	0	0	0	0	0	0	0	0	0	0	0	0	0	0	0	0	0	0	0	0	0	0	0
ssRNA_121900	3588	10.0944	NO	Norzivirales	Atkinsviridae	Genus_382	NO	Species_1877	YES	NA	NA	NA	NA	NA	NA	NA	0	0	0	0	0	0	0	0	0	0	0	0	0	0	0	0	0	0	0	0	0	0	0	0	0	0	0	0	0	0	0	0	0
ssRNA_29681	3647	15.8134	NO	Timlovirales	Steitzviridae	Genus_24	NO	Species_1697	YES	NA	NA	NA	1805	0	NO	OUTLIER	0	0	0	0	0	0	0	0	0	0	0	0	0	0	0	0	0	0	0	0	0	0	0	0	0	0	0	0	0	0	0	0	0
ssRNA_31382	3690	4.98539	YES	Timlovirales	Steitzviridae	Genus_381	NO	Species_1743	YES	NA	NA	NA	2654	0	NO	OUTLIER	0	0	0	0	0	0	0	0	0	0	0	0	0	0	0	0	0	0	0	0	0	0	0	0	0	0	0	0	0	0	0	0	0
ssRNA_18289	3771	18.135	NO	Timlovirales	Steitzviridae	Genus_126	YES	Species_513	YES	NA	NA	NA	1982	0	NO	VC	0	0	0	0	0	0	0	0	0	0	0	0	0	0	0	0	0	0	0	0	0	0	0	0	0	0	0	0	0	0	0	0	0
ssRNA_112094	3919	9.56169	NO	Timlovirales	Steitzviridae	Genus_117	NO	Species_1484	YES	NA	NA	NA	1678	0	NO	VC	0	0	0	0	0	0	0	0	0	0	0	0	0	0	0	0	0	0	0	0	0	0	0	1	0	0	0	36	0	0	0	123	0
ssRNA_28572	4092	13.7264	YES	Timlovirales	Steitzviridae	Genus_12	NO	Species_51	YES	NA	NA	NA	2375	0	NO	OUTLIER	0	0	0	0	0	0	0	0	0	0	0	0	0	0	0	0	0	0	0	2	0	0	0	0	0	0	0	0	0	0	0	0	0
ssRNA_54465	3063	3.62658	YES	Norzivirales	Fiersviridae	Genus_681	NO	Species_2298	NO	NA	NA	NA	NA	NA	NA	NA	0	0	0	0	0	0	0	0	0	0	0	0	0	0	0	0	0	0	0	0	0	0	0	0	0	0	0	0	0	0	0	0	0
ssRNA_46066	3085	4.21481	YES	Timlovirales	Steitzviridae	Genus_241	YES	Species_588	YES	NA	NA	NA	2221	0	NO	VC	0	0	0	0	0	0	0	0	0	0	0	0	0	0	0	0	0	0	0	0	0	0	0	0	0	0	0	0	0	0	0	0	0
ssRNA_80617	3620	303.316	YES	Timlovirales	Steitzviridae	Genus_12	NO	Species_79	YES	NA	NA	NA	3181	0	NO	OUTLIER	0	0	0	0	0	0	0	0	0	0	0	0	0	0	0	0	0	0	0	0	0	0	0	0	0	0	0	0	0	0	0	0	0
ssRNA_9710	3677	5.84956	YES	Norzivirales	Atkinsviridae	Genus_569	NO	Species_1870	YES	NA	NA	NA	1782	0	NO	VC	0	0	0	0	0	0	0	0	0	0	0	0	0	0	0	0	0	0	7	0	0	0	0	0	0	0	0	0	0	0	0	0	0
ssRNA_18290	3771	11.5595	YES	Timlovirales	Steitzviridae	Genus_92	NO	Species_1318	YES	NA	NA	NA	1552	0	NO	OUTLIER	0	0	0	0	0	0	0	0	0	0	0	0	0	0	0	0	0	0	0	0	0	0	0	0	0	0	0	0	0	0	0	0	0
ssRNA_28573	4090	7.03574	YES	Timlovirales	Steitzviridae	Genus_286	YES	Species_713	YES	NA	NA	NA	2751	0	NO	VC	0	0	0	0	0	0	0	0	0	0	0	0	0	0	0	0	0	201	0	0	26	0	0	0	0	0	0	0	0	0	0	0	0
ssRNA_38030	4307	91.3594	YES	Timlovirales	Steitzviridae	Genus_117	NO	Species_693	YES	NA	NA	NA	NA	NA	NA	NA	13	0	2	0	0	4	0	0	1	0	0	0	0	0	6	0	0	1	0	0	0	0	0	0	0	1	0	0	0	0	0	0	0
ssRNA_57890	4980	22.0403	YES	Norzivirales	Fiersviridae	Genus_378	NO	Species_1595	YES	NA	NA	NA	2278	0	NO	VC	2	0	0	0	0	3	0	0	0	0	0	0	0	0	0	0	0	0	0	0	0	0	0	0	0	0	0	0	0	0	0	0	0
ssRNA_88218	3456	14.547	YES	Norzivirales	Fiersviridae	Genus_975	YES	Species_2737	YES	NA	NA	NA	NA	NA	NA	NA	0	0	0	0	0	0	0	0	0	0	0	0	0	0	0	0	0	0	0	0	0	0	0	0	0	0	0	0	0	0	0	0	0
ssRNA_116083	3497	10.1842	NO	Timlovirales	Steitzviridae	Genus_442	YES	Species_1248	YES	NA	NA	NA	2010	0	NO	OUTLIER	0	0	0	0	0	0	0	0	0	0	0	0	0	0	0	0	0	0	0	0	0	0	0	0	0	0	0	0	0	0	0	0	0
ssRNA_59746	3556	4.57711	YES	Norzivirales	Fiersviridae	Genus_930	YES	Species_2612	YES	NA	NA	NA	2458	0	NO	OUTLIER	0	0	0	0	0	0	0	0	0	0	0	0	0	0	0	0	0	0	0	0	0	0	0	0	0	0	0	0	0	0	0	0	0
ssRNA_131786	3610	3.88341	YES	Timlovirales	Steitzviridae	Genus_135	YES	Species_330	YES	NA	NA	NA	2729	0	NO	VC	0	0	0	0	0	0	0	0	0	0	0	0	0	0	0	0	0	0	0	6	0	0	0	0	0	3	0	0	0	0	0	2	0
ssRNA_80618	3620	7.73266	NO	Timlovirales	Steitzviridae	Genus_116	NO	Species_459	YES	NA	NA	NA	2368	0	NO	OUTLIER	0	0	0	0	0	0	0	0	0	0	0	0	0	0	0	0	0	0	0	0	0	0	0	0	0	0	0	0	0	0	0	0	0
ssRNA_112096	3915	51.3332	NO	Timlovirales	Steitzviridae	Genus_157	NO	Species_377	YES	NA	NA	NA	2082	0	NO	OUTLIER	0	0	0	0	0	0	0	0	0	0	0	0	0	0	5	0	5	3	0	0	0	0	0	3	0	0	9	8	0	0	0	4	2
ssRNA_28574	4089	10.386	YES	Timlovirales	Steitzviridae	Genus_61	NO	Species_831	YES	NA	NA	NA	1875	0	NO	VC	0	0	0	0	0	0	2	0	0	0	0	0	0	0	0	0	0	0	0	0	0	0	0	0	0	0	0	0	0	0	0	0	0
ssRNA_85841	4150	18.1357	YES	Timlovirales	Steitzviridae	Genus_220	NO	Species_679	YES	NA	NA	NA	2551	0	NO	OUTLIER	4	3	0	0	0	0	0	0	0	0	0	0	0	0	0	0	0	30	7	0	5	0	0	4	0	0	0	0	0	0	0	0	0
ssRNA_51392	2473	12.1599	NO	Timlovirales	Steitzviridae	Genus_188	NO	Species_1025	YES	NA	NA	NA	NA	NA	NA	NA	0	0	0	0	0	0	0	0	0	0	0	0	0	0	0	0	0	0	0	0	0	0	0	0	0	0	0	0	0	0	0	0	0
ssRNA_54466	3061	8.71567	YES	Norzivirales	Atkinsviridae	Genus_574	YES	Species_1809	YES	GCA_002844315.1	Candidatus	Candidatus Hodgkinia cicadicola	NA	NA	NA	NA	0	0	0	0	0	0	0	0	0	0	0	0	0	0	0	0	0	0	0	0	0	0	0	0	0	0	0	0	0	0	0	0	0
ssRNA_88219	3454	4.92278	NO	Timlovirales	Steitzviridae	Genus_248	YES	Species_1172	YES	NA	NA	NA	2009	0	NO	VC	0	0	0	0	0	0	0	0	0	0	0	0	0	0	0	0	0	0	0	0	0	0	0	0	0	0	0	0	0	0	0	0	0
ssRNA_50453	3550	8.55976	NO	Norzivirales	Atkinsviridae	Genus_600	YES	Species_1841	YES	NA	NA	NA	1689	0	NO	VC	3	4	0	0	0	12	0	0	0	0	0	0	0	0	0	0	0	0	0	0	0	0	0	0	0	0	0	0	0	0	0	0	0
ssRNA_29682	3645	20.707	NO	Norzivirales	Solspiviridae	Genus_342	NO	Species_1159	YES	NA	NA	NA	2762	0	NO	OUTLIER	0	0	0	0	0	0	0	0	0	0	0	0	0	0	0	0	0	0	0	0	0	0	0	0	0	0	0	0	0	0	0	0	0
ssRNA_9711	3675	12.7886	YES	Norzivirales	Fiersviridae	Genus_530	YES	Species_1917	YES	NA	NA	NA	2133	0	NO	OUTLIER	0	0	0	0	0	0	0	0	0	0	0	0	0	0	0	0	0	0	0	0	0	0	0	0	0	0	0	0	0	0	0	0	0
ssRNA_31383	3687	4.80998	YES	Timlovirales	Steitzviridae	Genus_61	NO	Species_790	YES	NA	NA	NA	2016	0	NO	VC	0	0	0	0	0	0	0	0	0	0	0	0	0	0	0	0	0	0	0	0	0	0	0	0	0	0	0	0	0	0	0	0	0
ssRNA_16164	3770	10.7828	NO	Timlovirales	Steitzviridae	Genus_375	YES	Species_1292	YES	NA	NA	NA	2549	0	NO	VC	0	0	0	0	0	0	0	0	0	0	0	0	0	0	0	0	0	0	0	0	0	0	0	0	0	0	0	0	0	0	0	0	0
ssRNA_100814	3801	7.7893	YES	Norzivirales	Fiersviridae	Genus_960	NO	Species_2735	YES	NA	NA	NA	1597	0	NO	VC	0	0	0	0	0	0	0	0	0	0	0	0	0	0	0	0	0	0	0	0	0	0	0	0	0	0	0	0	0	0	0	0	0
ssRNA_52349	3819	13.3707	YES	Norzivirales	Fiersviridae	Genus_530	YES	Species_2289	YES	NA	NA	NA	2250	0	NO	VC	0	0	0	0	0	0	0	0	0	0	0	0	0	0	0	0	0	0	0	0	0	0	0	0	0	0	0	0	0	0	0	0	0
ssRNA_78408	3870	21.351	YES	Timlovirales	Steitzviridae	Genus_61	NO	Species_1013	YES	NA	NA	NA	3290	0	NO	OUTLIER	0	0	0	0	0	0	0	0	0	0	0	0	0	0	0	0	0	0	0	0	0	0	0	0	0	0	0	0	0	0	0	30	0
ssRNA_28575	4089	3.39945	YES	Timlovirales	Steitzviridae	Genus_309	YES	Species_1241	YES	NA	NA	NA	NA	NA	NA	NA	0	0	0	0	0	0	0	0	0	0	0	0	0	0	0	0	0	25	0	0	0	0	0	0	0	0	0	0	0	0	0	0	0
ssRNA_90377	4350	21.4647	YES	Norzivirales	Fiersviridae	Genus_627	NO	Species_2238	YES	NA	NA	NA	2059	0	NO	VC	0	0	0	0	0	0	0	0	0	0	0	0	0	0	0	0	0	0	0	0	0	0	0	0	0	0	0	0	0	0	0	0	0
ssRNA_10696	1688	15.1328	NO	Norzivirales	Fiersviridae	Genus_964	YES	Species_2700	YES	NA	NA	NA	1877	0	NO	OUTLIER	0	0	0	0	0	0	0	0	0	0	0	0	0	0	0	0	0	0	0	0	0	0	0	0	0	0	0	0	0	0	0	0	0
ssRNA_79955	3188	4.76527	NO	Norzivirales	Fiersviridae	Genus_300	NO	Species_2182	YES	NA	NA	NA	2499	0	NO	OUTLIER	0	0	0	0	0	0	0	0	0	0	0	0	0	0	0	0	0	0	0	0	0	0	0	0	0	0	0	0	0	0	0	0	0
ssRNA_16165	3767	24.0882	YES	Norzivirales	Fiersviridae	Genus_663	YES	Species_2387	YES	NA	NA	NA	2888	0	NO	VC	0	0	0	0	0	0	0	0	0	0	0	0	0	0	0	0	0	0	0	0	0	0	0	0	0	0	0	0	0	0	0	0	0
ssRNA_52350	3818	14.0956	YES	Norzivirales	Fiersviridae	Genus_196	YES	Species_466	YES	NA	NA	NA	2296	0	NO	OUTLIER	0	0	0	0	0	0	0	0	0	0	0	0	0	0	0	0	0	0	0	0	0	0	0	0	0	0	0	0	0	0	0	0	0
ssRNA_78409	3870	15.6726	YES	Norzivirales	Fiersviridae	Genus_960	NO	Species_2735	YES	NA	NA	NA	1597	0	NO	VC	0	0	0	0	0	0	0	0	0	0	0	0	0	0	0	0	0	0	0	0	0	0	0	0	0	0	0	0	0	0	0	0	0
ssRNA_90378	4350	19.1303	YES	Norzivirales	Atkinsviridae	Genus_574	YES	Species_1785	YES	NA	NA	NA	1998	0	NO	VC	0	0	0	0	0	24	5	0	0	0	0	0	0	0	0	0	0	0	0	0	0	0	0	0	0	0	0	0	0	0	0	0	0
ssRNA_99465	2958	4.20987	NO	Timlovirales	Steitzviridae	Genus_405	YES	Species_1720	YES	NA	NA	NA	3175	0	NO	VC	0	0	0	0	0	0	0	0	0	0	0	0	0	0	0	0	0	0	0	0	0	0	0	0	0	0	0	0	0	0	0	0	0
ssRNA_79956	3186	5.34752	YES	Norzivirales	Fiersviridae	Genus_196	YES	Species_2485	YES	NA	NA	NA	1616	0	NO	OUTLIER	0	0	0	0	0	0	0	0	0	0	0	0	0	0	8	0	0	0	0	0	0	0	0	0	0	0	0	0	0	0	0	0	0
ssRNA_85329	3452	4.60307	YES	Timlovirales	Steitzviridae	Genus_10	YES	Species_66	YES	NA	NA	NA	2746	0	NO	OUTLIER	0	0	0	0	0	0	0	0	0	0	0	0	0	0	0	0	0	0	0	0	0	0	0	0	0	0	0	0	0	0	0	0	0
ssRNA_40050	3462	17.1484	YES	Norzivirales	Fiersviridae	Genus_932	YES	Species_2651	YES	NA	NA	NA	2109	0	NO	OUTLIER	0	0	0	0	0	0	0	0	0	0	0	0	0	0	0	0	0	0	0	0	0	0	0	0	0	0	0	0	0	0	0	0	0
ssRNA_78410	3869	180.757	YES	Timlovirales	Steitzviridae	Genus_189	NO	Species_1394	NO	NA	NA	NA	1551	0	NO	OUTLIER	0	1	0	0	0	0	4	3	0	3	0	0	0	0	7	8	2	0	1	3	0	0	0	2	10	2	5	2	1	0	0	3	20
ssRNA_38031	4300	5.87285	YES	Norzivirales	Solspiviridae	Genus_242	YES	Species_1887	YES	NA	NA	NA	NA	NA	NA	NA	6	0	0	0	0	5	0	0	0	0	0	0	0	0	0	0	0	0	0	0	0	0	0	0	0	0	0	0	0	0	0	0	0
ssRNA_90379	4350	18.315	YES	Norzivirales	Atkinsviridae	Genus_574	YES	Species_1785	YES	NA	NA	NA	1998	0	NO	VC	0	0	0	0	0	5	22	0	0	0	0	0	0	0	0	0	0	0	0	0	0	0	0	0	0	0	0	0	0	0	0	0	0
ssRNA_26778	1397	1.96936	NO	Timlovirales	Steitzviridae	Genus_58	NO	Species_3266	YES	GCA_002776675.1	Candidatus	Candidatus Hodgkinia cicadicola	NA	NA	NA	NA	0	0	0	0	0	0	0	0	0	0	0	0	0	0	0	0	0	0	0	0	0	0	0	0	0	0	0	0	0	0	0	0	0
ssRNA_8907	2947	7.26438	NO	Timlovirales	Steitzviridae	Genus_372	NO	Species_1001	YES	NA	NA	NA	2622	0	NO	OUTLIER	0	0	0	0	0	0	0	0	0	0	0	0	0	0	0	0	0	0	0	0	0	0	0	0	0	0	0	0	0	0	0	0	0
ssRNA_135678	3247	7.40088	YES	Timlovirales	Steitzviridae	Genus_40	NO	Species_356	YES	GCA_002844665.1	Candidatus	Candidatus Hodgkinia cicadicola	2792	0	NO	VC	0	0	0	0	0	0	0	265	0	0	0	0	0	0	0	0	0	0	0	0	0	0	0	0	0	0	0	0	0	0	0	0	0
ssRNA_40051	3462	3.30561	YES	Timlovirales	Steitzviridae	Genus_189	NO	Species_2897	YES	NA	NA	NA	NA	NA	NA	NA	0	0	0	0	0	0	0	0	0	0	0	0	0	0	0	0	0	0	0	0	0	0	0	0	0	0	0	0	0	0	0	0	0
ssRNA_50652	3815	24.4315	YES	Norzivirales	Fiersviridae	Genus_84	YES	Species_998	YES	NA	NA	NA	1985	0	NO	VC	0	0	0	0	0	0	0	0	0	0	0	0	0	0	0	0	0	0	0	0	0	0	0	0	0	0	0	0	0	0	0	0	0
ssRNA_9405	3828	132.323	YES	Timlovirales	Steitzviridae	Genus_157	NO	Species_318	NO	NA	NA	NA	1990	0	NO	VC	1	1	0	0	0	0	0	0	0	1	0	0	0	0	1	2	0	1	1	1	0	0	0	0	2	0	0	0	0	0	0	0	0
ssRNA_78411	3869	152.02	YES	Timlovirales	Steitzviridae	Genus_189	NO	Species_1394	NO	NA	NA	NA	2066	0	NO	OUTLIER	0	0	0	0	0	0	0	0	1	0	0	0	0	0	1	0	1	0	0	0	0	0	0	0	6	3	3	1	0	0	0	4	3
ssRNA_28576	4085	15.1001	YES	Norzivirales	Fiersviridae	Genus_211	NO	Species_1397	YES	NA	NA	NA	1732	0	NO	VC	0	0	0	0	0	0	0	0	0	0	0	0	0	0	0	0	0	0	0	0	0	0	0	0	0	0	0	0	0	0	0	0	0
ssRNA_86503	4097	53.2049	YES	Norzivirales	Atkinsviridae	Genus_333	NO	Species_1342	YES	GCA_002844315.1	Candidatus	Candidatus Hodgkinia cicadicola	2858	0	NO	OUTLIER	0	0	0	0	0	0	0	0	0	0	0	0	0	0	0	0	0	0	1	0	0	0	0	0	0	0	0	0	0	0	0	0	0
ssRNA_61650	4373	12.1215	YES	Norzivirales	Atkinsviridae	Genus_500	YES	Species_1796	YES	NA	NA	NA	2058	0	NO	OUTLIER	2	4	3	0	0	13	0	4	0	0	0	0	0	0	0	0	0	0	0	0	0	0	0	0	0	0	0	0	0	0	0	0	0
ssRNA_59747	3551	516.664	NO	Timlovirales	Steitzviridae	Genus_189	NO	Species_1394	NO	NA	NA	NA	2066	0	NO	OUTLIER	0	0	0	0	0	0	1	0	0	1	0	0	0	0	0	1	2	0	0	0	0	0	0	2	1	0	5	2	3	0	0	1	4
ssRNA_26329	3643	3.92518	YES	Timlovirales	Steitzviridae	Genus_145	YES	Species_606	YES	NA	NA	NA	2989	0	NO	OUTLIER	0	0	0	0	0	0	0	0	0	0	0	0	0	0	0	0	0	0	0	0	0	0	0	0	0	0	0	0	0	0	0	0	0
ssRNA_16166	3759	273.154	YES	Norzivirales	Atkinsviridae	Genus_693	YES	Species_2042	YES	NA	NA	NA	1603	0	NO	VC	0	0	0	0	0	0	0	0	0	0	0	0	0	0	0	0	0	0	0	0	0	0	0	0	0	0	0	0	0	0	0	0	0
ssRNA_78412	3869	12.3199	YES	Timlovirales	Steitzviridae	Genus_24	NO	Species_2960	YES	NA	NA	NA	3088	0	NO	VC	0	0	0	0	0	0	0	0	0	0	0	0	0	0	0	0	0	0	0	0	0	0	0	0	0	0	0	0	0	0	0	22	0
ssRNA_90380	4349	64.3181	YES	Timlovirales	Steitzviridae	Genus_117	NO	Species_376	YES	NA	NA	NA	2062	0	NO	OUTLIER	0	0	0	0	0	0	0	0	0	0	0	0	0	0	0	0	0	0	0	0	0	0	0	0	0	0	0	0	0	0	0	0	0
ssRNA_59748	3549	7.55849	YES	Norzivirales	Fiersviridae	Genus_912	NO	Species_2724	YES	NA	NA	NA	2091	0	NO	VC	0	0	0	0	0	0	0	0	0	0	0	0	0	0	0	0	0	0	0	0	0	0	0	0	0	0	0	0	0	0	0	0	0
ssRNA_80620	3614	17.3316	YES	Norzivirales	Fiersviridae	Genus_830	YES	Species_2394	YES	NA	NA	NA	1658	0	NO	VC	0	0	0	0	0	0	0	0	0	0	0	0	0	0	0	0	0	0	0	0	0	0	0	0	0	0	0	0	0	0	0	0	0
ssRNA_16167	3759	44.9657	NO	Timlovirales	Steitzviridae	Genus_188	NO	Species_1022	YES	NA	NA	NA	1984	0	NO	OUTLIER	0	1	0	0	0	0	1	0	0	0	0	0	0	0	0	0	0	0	0	0	0	0	0	0	0	0	0	0	0	0	0	0	0
ssRNA_50654	3814	22.056	YES	Timlovirales	Steitzviridae	Genus_232	NO	Species_2499	YES	NA	NA	NA	1679	0	NO	VC	0	0	0	0	0	0	0	0	0	0	0	0	0	0	0	0	0	0	0	0	0	0	0	0	0	0	0	0	0	0	0	0	0
ssRNA_86504	4096	12.8384	YES	Timlovirales	Steitzviridae	Genus_203	YES	Species_493	YES	NA	NA	NA	1928	0	NO	VC	0	0	0	0	0	0	0	0	0	0	0	0	0	0	0	0	0	0	0	0	0	0	0	0	0	0	0	0	0	0	0	0	0
ssRNA_124479	4485	13.5251	YES	Norzivirales	Fiersviridae	Genus_213	NO	Species_944	YES	NA	NA	NA	2030	0	NO	VC	0	0	0	0	0	0	0	0	26	0	0	0	0	0	0	0	0	0	8	0	0	0	0	0	0	0	146	0	0	0	0	0	0
ssRNA_59749	3549	5.13733	YES	Timlovirales	Steitzviridae	Genus_248	YES	Species_1172	YES	NA	NA	NA	2009	0	NO	VC	0	0	0	0	0	0	0	0	0	0	0	0	0	0	0	0	0	0	0	0	0	0	0	0	0	0	0	0	0	0	0	0	0
ssRNA_16168	3758	16.4085	YES	Timlovirales	Steitzviridae	Genus_95	YES	Species_253	YES	NA	NA	NA	2889	0	NO	OUTLIER	0	0	0	0	0	0	0	0	0	0	0	0	0	0	0	0	0	0	0	0	0	0	0	0	0	0	0	0	0	0	0	0	0
ssRNA_78413	3866	11.9543	NO	Timlovirales	Steitzviridae	Genus_117	NO	Species_1052	YES	NA	NA	NA	2620	0	NO	VC	0	0	0	0	0	0	0	0	0	0	0	0	0	0	0	0	0	0	0	0	0	0	0	0	0	0	0	0	0	0	0	1	0
ssRNA_79957	3183	5.34337	YES	Norzivirales	Fiersviridae	Genus_836	YES	Species_2453	YES	NA	NA	NA	3270	0	NO	VC	0	0	0	0	0	16	0	0	0	0	0	0	0	0	23	0	0	0	0	0	0	0	0	0	0	0	0	0	0	0	0	0	0
ssRNA_16703	3331	8.61369	YES	Norzivirales	Fiersviridae	Genus_870	NO	Species_2602	YES	NA	NA	NA	2046	0	NO	OUTLIER	0	0	0	0	0	0	0	0	0	0	0	0	0	0	0	0	0	0	0	0	0	0	0	0	0	0	0	0	0	0	0	0	0
ssRNA_59750	3547	25.506	YES	Norzivirales	Fiersviridae	Genus_944	YES	Species_2649	YES	NA	NA	NA	NA	NA	NA	NA	0	0	0	0	0	0	0	0	0	0	0	0	0	0	0	0	0	0	0	0	0	0	0	0	0	0	0	0	0	0	0	0	0
ssRNA_16169	3758	10.3141	NO	Timlovirales	Steitzviridae	Genus_58	NO	Species_1524	YES	NA	NA	NA	2890	0	NO	VC	0	0	0	0	0	0	0	0	0	0	0	0	0	0	0	0	0	0	0	0	0	0	0	0	0	0	0	0	0	0	0	0	0
ssRNA_50655	3813	41.838	YES	Timlovirales	Steitzviridae	Genus_189	NO	Species_1135	YES	NA	NA	NA	3208	0	NO	VC	0	0	0	0	0	0	0	0	0	0	0	0	0	0	0	0	0	0	0	0	0	0	0	0	0	0	0	0	0	0	0	0	0
ssRNA_9406	3825	80.3069	YES	Norzivirales	Atkinsviridae	Genus_382	NO	Species_1415	YES	NA	NA	NA	1596	0	NO	VC	0	0	0	0	0	0	0	0	5	24	0	0	0	0	0	0	0	15	0	0	0	0	0	0	0	0	0	0	0	0	0	0	0
ssRNA_78414	3865	26.1422	YES	Timlovirales	Steitzviridae	Genus_189	NO	Species_1544	YES	NA	NA	NA	1634	0	NO	OUTLIER	0	0	0	0	0	0	0	0	0	0	0	0	0	0	0	0	0	0	0	0	0	0	0	0	0	0	0	0	0	0	0	0	0
ssRNA_86505	4095	12.1748	YES	Timlovirales	Steitzviridae	Genus_54	YES	Species_2955	YES	NA	NA	NA	1876	0	NO	VC	1	0	0	0	0	4	0	0	0	0	0	0	0	0	0	0	0	16	20	0	0	0	0	2	0	0	4	0	0	0	0	1	0
ssRNA_99466	2950	4.59502	NO	Norzivirales	Fiersviridae	Genus_435	YES	Species_1212	YES	NA	NA	NA	NA	NA	NA	NA	0	0	0	0	0	0	0	0	0	0	0	0	0	0	0	0	0	0	0	0	0	0	0	0	0	0	0	0	0	0	0	0	0
ssRNA_54468	3054	4.51721	NO	Norzivirales	Atkinsviridae	Genus_665	YES	Species_1999	YES	NA	NA	NA	2985	0	NO	VC	0	0	0	0	0	0	0	0	0	0	0	0	0	0	0	0	0	0	0	0	0	0	0	0	0	0	0	0	0	0	0	0	0
ssRNA_60183	3300	7.03396	YES	Timlovirales	Steitzviridae	Genus_169	YES	Species_657	YES	NA	NA	NA	2386	0	NO	VC	0	0	0	0	0	0	0	0	0	0	0	0	0	0	0	0	0	0	0	0	0	0	0	0	0	0	0	0	0	0	0	0	0
ssRNA_50454	3539	13.3476	YES	Timlovirales	Steitzviridae	Genus_12	NO	Species_56	YES	NA	NA	NA	2096	0	NO	VC	0	0	0	0	0	0	0	0	0	0	0	0	0	0	0	0	0	0	0	0	0	0	0	0	0	0	0	0	0	0	0	0	0
ssRNA_121901	3581	9.93295	YES	Norzivirales	Fiersviridae	Genus_830	YES	Species_2636	YES	NA	NA	NA	1901	0	NO	VC	0	0	0	0	0	0	0	0	0	0	0	0	0	0	0	0	0	0	0	0	0	0	0	0	0	0	0	0	0	0	0	0	0
ssRNA_80621	3611	5.62275	YES	Timlovirales	Steitzviridae	Genus_58	NO	Species_1676	YES	NA	NA	NA	2492	0	NO	OUTLIER	0	0	0	0	0	0	0	0	0	0	0	0	0	0	0	0	0	0	0	0	0	0	0	0	0	0	0	0	0	0	0	0	0
ssRNA_35084	3787	23.4584	NO	Timlovirales	Steitzviridae	Genus_106	YES	Species_278	YES	NA	NA	NA	1979	0	NO	OUTLIER	0	0	0	0	0	0	0	0	0	0	0	0	0	0	0	0	0	0	0	0	0	0	0	0	0	0	0	0	0	0	0	0	0
ssRNA_9407	3825	16.0611	NO	Timlovirales	Steitzviridae	Genus_385	YES	Species_1961	YES	NA	NA	NA	2623	0	NO	OUTLIER	0	0	0	0	0	0	0	0	0	23	0	0	0	0	0	0	0	0	0	0	0	0	0	0	0	0	0	0	0	0	0	0	0
ssRNA_78415	3864	17.1483	YES	Timlovirales	Steitzviridae	Genus_253	YES	Species_807	YES	NA	NA	NA	2406	0	NO	OUTLIER	0	0	0	0	0	0	0	0	0	0	0	0	0	0	0	0	0	0	0	0	0	0	0	0	0	0	0	0	0	0	0	0	0
ssRNA_60727	1099	2.56455	NO	Timlovirales	Steitzviridae	Genus_232	NO	Species_1172	YES	GCA_002844045.1	Candidatus	Candidatus Hodgkinia cicadicola	NA	NA	NA	NA	0	0	0	0	0	0	0	0	0	0	0	0	0	0	0	0	0	0	0	0	0	0	0	0	0	0	0	0	0	0	0	0	0
ssRNA_59751	3545	10.1917	YES	Norzivirales	Fiersviridae	Genus_888	YES	Species_2522	YES	NA	NA	NA	2664	0	NO	OUTLIER	0	0	0	0	0	0	0	0	0	0	0	0	0	0	0	0	0	0	0	0	0	0	0	53	0	0	0	0	0	0	0	0	0
ssRNA_26330	3638	19.9555	YES	Norzivirales	Fiersviridae	Genus_740	NO	Species_2296	YES	NA	NA	NA	1787	0	NO	VC	0	0	0	0	0	0	0	0	0	0	0	0	0	0	0	0	0	0	0	0	0	0	0	0	0	0	0	0	0	0	0	0	0
ssRNA_31385	3682	3.87352	YES	Timlovirales	Steitzviridae	Genus_104	NO	Species_306	YES	NA	NA	NA	2699	0	NO	VC	0	0	0	0	0	0	0	0	0	0	0	0	0	0	0	0	0	0	0	0	0	0	0	0	0	0	0	0	0	0	0	0	0
ssRNA_16170	3754	8.03572	YES	Timlovirales	Steitzviridae	Genus_222	YES	Species_583	YES	NA	NA	NA	2567	0	NO	OUTLIER	0	0	0	0	0	0	0	0	0	0	0	0	0	0	0	0	0	0	0	0	0	0	0	0	0	0	0	0	0	0	0	0	0
ssRNA_53353	3859	8.88784	YES	Norzivirales	Fiersviridae	Genus_960	NO	Species_2717	YES	NA	NA	NA	NA	NA	NA	NA	0	0	0	0	0	0	0	0	0	0	0	0	0	0	0	0	0	0	0	0	0	0	0	0	0	0	0	0	0	0	0	0	0
ssRNA_78416	3862	249.543	YES	Timlovirales	Steitzviridae	Genus_104	NO	Species_276	YES	NA	NA	NA	2473	0	NO	OUTLIER	0	0	0	0	0	0	0	0	0	0	0	0	0	0	0	0	0	0	0	0	0	0	0	0	0	0	0	0	0	0	0	2	0
ssRNA_112097	3906	13.7472	YES	Norzivirales	Fiersviridae	Genus_191	YES	Species_1430	YES	NA	NA	NA	2083	0	NO	OUTLIER	0	0	0	0	0	0	0	0	0	0	0	0	0	0	0	0	0	0	0	0	0	0	0	0	0	0	0	0	0	0	0	0	0
ssRNA_81438	4094	5.43194	YES	Norzivirales	Atkinsviridae	Genus_794	YES	Species_2297	YES	NA	NA	NA	2349	0	NO	VC	0	0	0	0	0	0	0	0	0	0	0	0	0	0	0	0	0	0	0	0	0	0	0	0	0	0	0	0	0	0	0	0	0
ssRNA_126753	2726	3.49568	NO	Timlovirales	Steitzviridae	Genus_18	NO	Species_38	YES	NA	NA	NA	2598	0	NO	OUTLIER	0	0	0	0	0	0	0	0	0	0	0	0	0	0	0	0	0	0	0	4	0	0	0	0	0	0	0	0	0	0	0	0	0
ssRNA_113119	3411	37.4949	YES	Norzivirales	Fiersviridae	Genus_975	YES	Species_2737	YES	NA	NA	NA	2043	0	NO	OUTLIER	0	0	0	0	0	0	0	0	0	0	0	0	0	0	0	0	0	0	0	106	0	0	0	0	0	0	0	0	0	0	0	0	0
ssRNA_50455	3535	5.39263	NO	Norzivirales	Atkinsviridae	Genus_382	NO	Species_1877	YES	NA	NA	NA	2002	0	NO	OUTLIER	0	0	0	0	0	0	0	0	0	0	0	0	0	0	0	0	0	0	0	0	0	0	0	0	0	0	0	0	0	0	0	0	0
ssRNA_121902	3579	44.9028	YES	Norzivirales	Fiersviridae	Genus_902	YES	Species_2551	YES	NA	NA	NA	2461	0	NO	VC	0	0	0	0	0	0	0	0	0	0	0	0	0	0	0	0	0	0	0	0	0	0	0	0	0	0	0	0	0	0	0	0	0
ssRNA_16171	3754	7.43518	YES	Timlovirales	Steitzviridae	Genus_222	YES	Species_583	YES	NA	NA	NA	2567	0	NO	OUTLIER	0	0	0	0	0	0	0	0	0	0	0	0	0	0	0	0	0	0	0	0	0	0	0	0	0	0	0	0	0	0	0	0	0
ssRNA_50656	3812	5.04772	NO	Timlovirales	Steitzviridae	Genus_232	NO	Species_567	YES	NA	NA	NA	1679	0	NO	VC	0	0	0	0	0	0	0	0	0	0	0	0	0	0	0	0	0	0	0	0	0	0	0	0	0	0	0	0	0	0	0	0	0
ssRNA_81439	4088	45.1525	YES	Norzivirales	Fiersviridae	Genus_734	NO	Species_2145	YES	NA	NA	NA	2248	0	NO	VC	0	0	0	0	0	0	0	0	0	0	0	0	0	0	0	0	0	0	0	0	0	0	0	0	0	0	0	0	0	0	0	0	0
ssRNA_38032	4279	81.6996	YES	Timlovirales	Steitzviridae	Genus_220	NO	Species_531	YES	GCA_002844315.1	Candidatus	Candidatus Hodgkinia cicadicola	2551	0	NO	OUTLIER	112	11	0	0	0	12	0	0	0	0	0	0	0	0	0	0	0	0	0	0	0	0	0	0	0	0	0	0	0	0	0	0	0
ssRNA_126801	2601	88.1471	NO	Timlovirales	Steitzviridae	Genus_17	NO	Species_69	YES	NA	NA	NA	NA	NA	NA	NA	0	0	0	0	0	0	0	0	0	0	0	0	0	0	0	0	0	0	0	0	0	0	0	0	0	0	0	0	0	0	0	0	0
ssRNA_54469	3050	2.84911	YES	Timlovirales	Steitzviridae	Genus_67	NO	Species_537	YES	NA	NA	NA	2093	0	NO	OUTLIER	0	0	0	0	0	0	0	0	0	0	0	0	0	0	0	0	0	0	0	0	0	0	0	0	0	0	0	0	0	0	0	0	0
ssRNA_60184	3292	5.62241	NO	Norzivirales	Fiersviridae	Genus_532	YES	Species_1857	YES	NA	NA	NA	1883	0	NO	OUTLIER	0	0	0	0	0	0	0	0	0	0	0	0	0	0	0	0	0	0	0	0	0	0	0	0	0	0	0	0	0	0	0	0	0
ssRNA_116084	3487	5.6223	YES	Norzivirales	Fiersviridae	Genus_980	YES	Species_2786	YES	NA	NA	NA	2107	0	NO	VC	0	0	0	0	0	0	0	0	0	0	0	0	0	0	0	0	0	0	0	0	0	0	0	0	0	0	0	0	0	0	0	0	0
ssRNA_50456	3534	5.73539	YES	Norzivirales	Atkinsviridae	Genus_732	YES	Species_2139	YES	NA	NA	NA	1618	0	NO	VC	0	0	0	0	0	0	0	0	0	0	0	0	0	0	0	0	0	0	0	0	0	0	0	0	0	0	0	0	0	0	0	0	0
ssRNA_131788	3598	18.3707	YES	Norzivirales	Fiersviridae	Genus_912	NO	Species_2822	YES	NA	NA	NA	2091	0	NO	VC	0	0	0	0	0	0	0	0	0	0	0	0	0	0	0	0	0	0	0	135	0	0	0	0	13	17	0	0	0	0	0	0	0
ssRNA_16172	3753	33.5011	YES	Timlovirales	Steitzviridae	Genus_61	NO	Species_1322	YES	NA	NA	NA	2594	0	NO	VC	0	0	0	0	0	0	0	0	0	0	0	0	0	0	0	0	0	0	0	0	0	0	0	0	0	0	0	0	0	0	0	0	0
ssRNA_28577	4079	9.26929	YES	Timlovirales	Steitzviridae	Genus_12	NO	Species_90	YES	NA	NA	NA	1706	0	NO	VC	0	0	2	0	0	0	0	0	0	0	0	0	0	0	0	0	0	0	0	0	0	0	0	0	0	2	0	0	0	0	0	0	0
ssRNA_139850	2192	2.48991	NO	Timlovirales	Steitzviridae	Genus_209	YES	Species_739	NO	NA	NA	NA	1759	0	NO	OUTLIER	0	0	0	0	0	0	0	0	0	0	0	0	0	0	0	0	0	0	0	0	0	0	0	0	0	0	0	0	0	0	0	0	0
ssRNA_79958	3177	5.92426	YES	Norzivirales	Fiersviridae	Genus_387	YES	Species_1067	YES	NA	NA	NA	2357	0	NO	OUTLIER	0	0	0	0	0	0	0	0	0	0	0	0	0	0	15	0	0	0	0	0	0	0	0	0	0	0	0	0	0	0	0	0	0
ssRNA_60185	3291	9.8387	YES	Norzivirales	Atkinsviridae	Genus_600	YES	Species_1841	YES	NA	NA	NA	NA	NA	NA	NA	24	5	0	0	0	24	14	5	0	0	0	0	0	0	0	0	0	0	0	0	0	0	0	0	0	0	0	0	0	0	0	0	0
ssRNA_40052	3448	29.0316	YES	Norzivirales	Fiersviridae	Genus_920	NO	Species_2848	YES	NA	NA	NA	2696	0	NO	OUTLIER	0	0	0	0	0	0	0	0	0	0	0	0	0	0	0	0	0	0	0	0	0	0	0	0	0	0	0	0	0	0	0	0	0
ssRNA_59752	3539	9.24641	YES	Norzivirales	Fiersviridae	Genus_805	NO	Species_2510	YES	GCA_002844315.1	Candidatus	Candidatus Hodgkinia cicadicola	3076	0	NO	VC	0	0	0	0	0	0	0	0	0	0	0	0	0	0	0	0	0	0	0	0	0	0	0	0	0	0	0	0	0	0	0	0	0
ssRNA_80622	3606	32.1443	YES	Timlovirales	Steitzviridae	Genus_101	NO	Species_266	YES	NA	NA	NA	2523	0	NO	VC	0	0	0	0	0	0	0	0	0	0	0	0	0	0	0	0	0	0	0	0	0	0	0	0	0	0	0	0	0	0	0	0	0
ssRNA_9713	3664	12.0955	NO	Timlovirales	Steitzviridae	Genus_411	YES	Species_1139	YES	NA	NA	NA	2917	0	NO	OUTLIER	0	0	0	0	0	0	0	0	0	0	0	0	0	0	0	0	0	0	0	0	0	0	0	0	0	0	0	0	0	0	0	0	0
ssRNA_50657	3810	23.3809	YES	Timlovirales	Steitzviridae	Genus_189	NO	Species_1085	YES	NA	NA	NA	2810	0	NO	OUTLIER	0	0	0	0	0	0	0	0	0	0	0	0	0	0	0	0	0	0	0	0	0	0	0	0	0	0	0	0	0	0	0	0	0
ssRNA_28578	4079	3.22324	YES	Timlovirales	Steitzviridae	Genus_422	YES	Species_1160	YES	NA	NA	NA	1583	0	NO	OUTLIER	0	0	0	0	0	0	0	0	0	0	0	0	0	0	0	0	0	0	0	0	0	0	0	0	0	0	0	0	0	0	0	0	0
ssRNA_85330	3438	3.58069	NO	Timlovirales	Steitzviridae	Genus_266	NO	Species_1405	YES	NA	NA	NA	2926	0	NO	OUTLIER	0	0	0	0	0	0	0	0	0	0	0	0	0	0	0	0	0	0	0	0	0	0	0	0	0	0	0	0	0	0	0	0	0
ssRNA_40053	3442	9.23441	NO	Timlovirales	Steitzviridae	Genus_145	YES	Species_735	YES	NA	NA	NA	2116	0	NO	VC	0	0	0	0	0	0	0	0	0	0	0	0	0	0	0	0	0	0	0	0	0	0	0	0	0	0	0	0	0	0	0	0	0
ssRNA_9714	3664	3.6378	NO	Timlovirales	Steitzviridae	Genus_92	NO	Species_892	YES	NA	NA	NA	1567	0	NO	VC	0	0	0	0	0	0	0	0	0	0	0	0	0	0	0	0	0	0	0	0	0	0	0	0	0	0	0	0	0	0	0	0	0
ssRNA_31386	3678	8.53138	YES	Norzivirales	Fiersviridae	Genus_681	NO	Species_2318	NO	NA	NA	NA	1655	0	NO	VC	0	0	0	0	0	0	0	0	0	0	0	0	0	0	0	0	0	0	0	0	0	0	0	0	0	0	0	0	0	0	0	0	0
ssRNA_16173	3752	450.253	YES	Norzivirales	Fiersviridae	Genus_830	YES	Species_2700	YES	NA	NA	NA	2187	0	NO	VC	0	0	0	0	0	0	0	0	0	0	0	0	0	0	0	0	0	0	0	0	0	0	0	0	0	0	0	0	0	0	0	0	0
ssRNA_85919	3857	3.13224	YES	Timlovirales	Steitzviridae	Genus_189	NO	Species_2901	YES	NA	NA	NA	NA	NA	NA	NA	0	0	0	0	0	0	0	0	0	0	0	0	0	0	0	0	0	0	0	0	0	0	0	0	0	0	0	0	0	0	0	40	0
ssRNA_28579	4075	7.02093	YES	Timlovirales	Steitzviridae	Genus_189	NO	Species_1666	YES	NA	NA	NA	1894	0	NO	OUTLIER	0	0	0	0	0	0	0	0	0	0	0	0	0	0	0	0	0	0	0	0	0	0	0	0	0	0	0	0	0	0	0	0	0
ssRNA_139191	4531	5.54698	NO	Timlovirales	Steitzviridae	Genus_348	YES	Species_1205	YES	NA	NA	NA	1994	0	NO	VC	0	0	0	0	0	0	0	0	0	0	0	0	0	0	0	0	0	0	0	0	0	0	0	0	0	0	0	0	0	0	0	0	0
ssRNA_79959	3175	4.22961	YES	Norzivirales	Fiersviridae	Genus_734	NO	Species_2145	YES	NA	NA	NA	2035	0	NO	VC	0	0	0	0	0	0	0	0	0	0	0	0	0	0	74	0	0	0	0	0	0	0	0	0	0	0	0	0	0	0	0	0	0
ssRNA_50457	3527	33.7822	YES	Norzivirales	Fiersviridae	Genus_461	NO	Species_2412	YES	NA	NA	NA	2254	0	NO	OUTLIER	0	0	0	0	0	0	0	0	0	0	0	0	0	0	0	0	0	0	0	0	0	0	0	0	0	0	0	0	0	0	0	0	0
ssRNA_59753	3536	7.97065	YES	Norzivirales	Atkinsviridae	Genus_955	YES	Species_2678	YES	NA	NA	NA	2127	0	NO	OUTLIER	0	0	0	0	0	0	0	0	0	0	0	0	0	0	0	0	0	0	0	0	0	0	0	0	0	0	0	0	0	0	0	0	0
ssRNA_16174	3752	440.016	YES	Norzivirales	Fiersviridae	Genus_964	YES	Species_2700	YES	NA	NA	NA	2187	0	NO	VC	0	0	0	0	0	0	0	0	0	0	0	0	0	0	0	0	0	0	0	0	0	0	0	0	0	0	0	0	0	0	0	0	0
ssRNA_35085	3782	29.0599	NO	Timlovirales	Steitzviridae	Genus_117	NO	Species_1013	YES	NA	NA	NA	1602	0	NO	VC	0	0	1	0	0	0	0	0	0	0	0	0	0	0	0	0	0	0	0	0	0	0	0	0	0	0	0	0	0	0	0	0	0
ssRNA_50658	3808	12.7657	YES	Norzivirales	Fiersviridae	Genus_374	NO	Species_1355	YES	NA	NA	NA	1856	0	NO	VC	0	0	0	0	0	0	0	0	0	0	0	0	0	0	0	0	0	0	0	0	0	0	0	0	0	0	0	0	0	0	0	0	0
ssRNA_23472	3823	6.69112	NO	Timlovirales	Steitzviridae	Genus_492	NO	Species_1670	YES	NA	NA	NA	2181	0	NO	OUTLIER	0	0	0	0	0	0	0	0	0	0	0	0	0	0	0	0	0	0	0	0	0	0	0	0	0	0	0	0	0	0	0	0	0
ssRNA_85920	3856	34.6258	YES	Timlovirales	Steitzviridae	Genus_281	YES	Species_1400	YES	NA	NA	NA	3307	0	NO	OUTLIER	0	0	0	0	0	0	0	0	0	0	0	0	0	0	0	0	0	0	0	0	0	0	0	0	0	0	0	0	0	0	0	3	0
ssRNA_51025	4075	5.71375	NO	Norzivirales	Fiersviridae	Genus_725	NO	Species_2200	YES	NA	NA	NA	2024	0	NO	VC	0	0	0	0	0	0	0	0	0	0	0	0	0	0	0	0	0	0	0	0	0	0	0	0	0	0	0	0	0	0	0	0	0
ssRNA_38033	4270	7.0449	YES	Timlovirales	Steitzviridae	Genus_85	NO	Species_943	YES	NA	NA	NA	2122	0	NO	VC	23	0	0	0	0	26	10	8	0	0	0	0	0	0	0	0	0	0	0	0	0	0	0	0	0	0	0	0	0	0	0	0	0
ssRNA_126754	2723	4.53719	NO	Timlovirales	Steitzviridae	Genus_381	NO	Species_1122	YES	GCA_002776635.1	Candidatus	Candidatus Hodgkinia cicadicola	2599	0	NO	VC	0	0	0	0	0	0	0	0	0	0	0	0	0	0	0	0	0	0	0	0	0	0	0	0	0	0	0	0	0	0	0	0	0
ssRNA_4550	3231	4.52238	NO	Timlovirales	Steitzviridae	Genus_209	YES	Species_582	YES	NA	NA	NA	2641	0	NO	OUTLIER	0	0	0	0	0	0	0	0	0	0	0	0	0	0	0	0	0	0	0	0	0	0	0	0	0	0	0	0	0	0	0	0	0
ssRNA_59754	3533	5.81682	YES	Norzivirales	Fiersviridae	Genus_512	YES	Species_1618	YES	NA	NA	NA	3288	0	NO	VC	0	0	0	0	0	0	0	0	0	0	0	0	0	0	0	0	0	0	0	0	0	0	0	0	0	0	0	0	0	0	0	0	0
ssRNA_80623	3603	48.8699	NO	Norzivirales	Fiersviridae	Genus_84	YES	Species_998	YES	NA	NA	NA	1985	0	NO	VC	0	0	0	0	0	0	0	0	0	0	0	0	0	0	0	0	0	0	0	0	0	0	0	0	0	0	0	0	0	0	0	0	0
ssRNA_89931	3617	4.77937	YES	Timlovirales	Steitzviridae	Genus_154	YES	Species_371	YES	NA	NA	NA	2495	0	NO	OUTLIER	0	0	0	0	0	0	0	0	0	0	0	0	0	0	0	0	0	0	0	0	0	0	0	0	0	0	0	0	0	0	0	0	0
ssRNA_31387	3677	32.9558	NO	Norzivirales	Atkinsviridae	Genus_333	NO	Species_1842	YES	GCA_002844315.1	Candidatus	Candidatus Hodgkinia cicadicola	1582	0	NO	VC	0	0	0	0	0	0	0	0	0	0	0	0	0	0	0	0	0	0	0	0	0	0	0	0	0	0	0	5	0	0	0	0	0
ssRNA_16175	3752	412.931	YES	Norzivirales	Fiersviridae	Genus_830	YES	Species_2700	YES	NA	NA	NA	2187	0	NO	VC	0	0	0	0	0	0	0	0	0	0	0	0	0	0	0	0	0	0	0	0	0	0	0	0	0	0	0	0	0	0	0	0	0
ssRNA_50659	3807	33.6759	NO	Timlovirales	Steitzviridae	Genus_21	YES	Species_870	YES	NA	NA	NA	1638	0	NO	OUTLIER	0	0	0	0	0	0	0	0	0	0	0	0	0	0	0	0	0	0	0	0	0	0	0	0	0	0	0	0	0	0	0	0	0
ssRNA_85921	3856	11.7186	YES	Timlovirales	Steitzviridae	Genus_171	NO	Species_788	YES	NA	NA	NA	2212	0	NO	VC	7	0	0	0	0	1	0	0	0	0	0	0	0	0	0	0	0	2	0	0	0	0	0	4	0	0	0	0	0	0	0	23	0
ssRNA_112098	3900	27.0854	YES	Timlovirales	Steitzviridae	Genus_316	YES	Species_832	YES	NA	NA	NA	1840	0	NO	OUTLIER	0	0	0	0	0	0	0	0	0	0	0	0	0	0	0	0	0	0	0	0	0	0	0	0	0	0	0	0	0	0	0	0	0
ssRNA_61653	4364	11.2798	YES	Timlovirales	Steitzviridae	Genus_171	NO	Species_539	YES	NA	NA	NA	2064	0	NO	VC	0	0	0	0	0	0	0	0	0	0	0	0	0	0	0	0	0	0	0	0	0	0	0	0	0	0	0	0	0	0	0	0	0
ssRNA_26779	1390	2.12547	NO	Timlovirales	Steitzviridae	Genus_1146	YES	Species_3203	YES	GCA_000021505.1	Candidatus	Candidatus Hodgkinia cicadicola Dsem	NA	NA	NA	NA	0	0	0	0	0	0	0	0	0	0	0	0	0	0	0	0	0	0	0	0	0	0	0	0	0	0	0	0	47	0	0	0	0
ssRNA_8908	2933	2.71414	NO	Norzivirales	Solspiviridae	Genus_242	YES	Species_1900	YES	GCA_002844315.1	Candidatus	Candidatus Hodgkinia cicadicola	2140	0	NO	VC	0	0	0	0	0	0	0	0	0	0	0	0	0	0	0	0	0	0	0	0	0	0	0	0	0	0	0	0	0	0	0	0	0
ssRNA_85331	3433	6.97983	YES	Timlovirales	Steitzviridae	Genus_85	NO	Species_943	YES	NA	NA	NA	2122	0	NO	VC	0	0	0	0	0	0	0	0	0	0	0	0	0	0	0	0	0	0	0	0	0	0	0	0	0	0	0	0	0	0	0	0	0
ssRNA_50458	3525	8.53551	YES	Norzivirales	Fiersviridae	Genus_553	NO	Species_2416	YES	NA	NA	NA	NA	NA	NA	NA	0	0	0	0	0	0	0	0	0	0	0	0	0	0	0	0	0	0	0	0	0	0	0	0	0	0	0	0	0	0	0	0	0
ssRNA_131789	3593	5.39049	NO	Timlovirales	Steitzviridae	Genus_116	NO	Species_459	YES	NA	NA	NA	2368	0	NO	OUTLIER	0	0	0	0	0	0	0	0	0	0	0	0	0	0	0	0	0	0	0	0	0	0	0	0	0	0	0	0	0	0	0	0	0
ssRNA_35086	3781	29.4312	NO	Timlovirales	Steitzviridae	Genus_55	NO	Species_235	YES	NA	NA	NA	1632	0	NO	OUTLIER	0	0	1	0	0	0	0	0	0	0	0	0	0	0	0	0	0	0	0	0	0	0	0	0	0	0	0	0	0	0	0	0	0
ssRNA_50660	3807	9.36012	YES	Norzivirales	Fiersviridae	Genus_337	NO	Species_2086	YES	NA	NA	NA	2314	0	NO	VC	0	0	0	0	0	0	0	0	0	0	0	0	0	0	0	0	0	0	0	0	0	0	0	0	0	0	0	0	0	0	0	0	0
ssRNA_85922	3856	7.2166	YES	Norzivirales	Atkinsviridae	Genus_656	YES	Species_1980	YES	NA	NA	NA	3021	0	NO	VC	0	0	6	0	0	0	0	0	0	0	0	0	0	0	0	0	0	0	0	0	0	0	0	0	0	0	0	0	1	0	0	4	1
ssRNA_112099	3900	13.2123	NO	Timlovirales	Steitzviridae	Genus_61	NO	Species_1603	YES	GCA_000504105.1	Pseudothermotoga	Pseudothermotoga hypogea DSM 11164 = NBRC 106472	2084	0	NO	OUTLIER	0	0	0	0	0	0	0	0	0	0	0	0	0	0	0	0	0	0	0	0	0	0	0	0	0	0	0	161	0	10	0	0	0
ssRNA_61654	4364	5.51824	YES	Timlovirales	Steitzviridae	Genus_505	NO	Species_2950	YES	NA	NA	NA	1691	0	NO	VC	0	0	0	0	0	0	0	0	0	0	0	0	0	0	0	0	0	0	0	0	0	0	0	0	0	0	0	0	0	0	0	0	0
ssRNA_49937	2848	3.79081	NO	Timlovirales	Steitzviridae	Genus_276	NO	Species_1495	YES	NA	NA	NA	2928	0	NO	VC	0	0	0	0	0	0	0	0	0	0	0	0	0	0	0	0	0	0	0	0	0	0	0	0	0	0	0	0	0	0	0	0	0
ssRNA_99467	2944	4.54839	NO	Timlovirales	Steitzviridae	Genus_108	NO	Species_429	YES	NA	NA	NA	2751	0	NO	VC	0	0	0	0	0	0	0	0	0	0	0	0	0	0	0	0	0	0	0	0	0	0	0	0	0	0	0	0	0	0	0	0	0
ssRNA_79960	3170	3.91444	YES	Timlovirales	Steitzviridae	Genus_34	YES	Species_109	YES	NA	NA	NA	NA	NA	NA	NA	0	0	0	0	0	0	0	0	0	0	0	0	0	0	0	0	0	0	0	0	0	0	0	0	0	0	0	0	0	0	0	0	0
ssRNA_51415	3524	35.2634	YES	Norzivirales	Fiersviridae	Genus_726	YES	Species_2120	YES	NA	NA	NA	2011	0	NO	OUTLIER	0	0	0	0	0	0	0	0	0	0	0	0	0	0	0	0	0	0	0	0	0	0	0	0	0	0	0	0	0	0	0	63	0
ssRNA_85923	3856	4.18208	YES	Timlovirales	Steitzviridae	Genus_64	YES	Species_187	YES	NA	NA	NA	NA	NA	NA	NA	0	0	0	0	0	0	0	0	0	0	0	0	0	0	0	0	0	0	0	0	0	0	0	0	0	0	0	0	0	0	0	17	0
ssRNA_27911	4032	20.9897	YES	Norzivirales	Atkinsviridae	Genus_799	YES	Species_2312	YES	NA	NA	NA	1703	0	NO	VC	68	3	0	25	0	0	0	0	0	0	0	0	0	0	0	0	0	0	1	0	0	0	0	0	0	0	0	0	0	0	0	0	0
ssRNA_41700	2465	4.36522	YES	Norzivirales	Fiersviridae	Genus_1079	YES	Species_3091	YES	GCA_000699475.1	Candidatus	Candidatus Hodgkinia cicadicola	2508	0	NO	OUTLIER	0	0	0	0	0	0	63	0	0	0	0	0	0	0	0	0	0	0	0	0	0	0	0	0	0	0	0	0	0	0	0	0	0
ssRNA_9715	3659	27.8346	YES	Norzivirales	Fiersviridae	Genus_863	NO	Species_2758	YES	NA	NA	NA	2146	0	NO	OUTLIER	0	0	0	0	0	0	0	0	0	0	0	0	0	0	0	0	0	0	0	0	0	0	0	0	0	0	0	0	0	0	0	0	0
ssRNA_31388	3674	7.71686	YES	Timlovirales	Steitzviridae	Genus_563	YES	Species_1759	YES	NA	NA	NA	2660	0	NO	VC	0	0	0	0	0	0	0	0	0	0	0	0	0	0	0	0	0	0	0	0	0	0	0	0	0	0	0	0	0	0	0	0	0
ssRNA_50661	3805	17.3924	NO	Timlovirales	Steitzviridae	Genus_205	YES	Species_498	YES	NA	NA	NA	2416	0	NO	VC	0	0	0	0	0	0	0	0	0	0	0	0	0	0	0	0	0	0	0	0	0	0	0	0	0	0	0	0	0	0	0	0	0
ssRNA_23473	3819	35.0436	YES	Norzivirales	Fiersviridae	Genus_136	YES	Species_1386	YES	NA	NA	NA	2069	0	NO	VC	0	0	0	0	0	0	0	0	0	182	0	0	0	0	0	0	0	0	0	0	0	0	0	0	0	0	0	0	0	0	0	0	0
ssRNA_38034	4267	449.462	YES	Norzivirales	Fiersviridae	Genus_803	YES	Species_2324	YES	NA	NA	NA	1773	0	NO	VC	2	0	1	2	0	0	0	0	4	0	0	0	0	0	0	0	0	0	0	1	0	0	0	0	0	0	8	0	0	0	0	0	0
ssRNA_131636	4109	10.601	YES	Norzivirales	Fiersviridae	Genus_725	NO	Species_2641	NO	NA	NA	NA	1722	0	NO	VC	0	0	0	0	0	0	0	0	0	0	0	0	0	0	0	0	0	0	0	0	0	0	0	0	0	0	0	0	0	0	0	0	0
ssRNA_40054	3428	7.40279	NO	Timlovirales	Steitzviridae	Genus_442	YES	Species_1248	YES	NA	NA	NA	2010	0	NO	OUTLIER	0	0	0	0	0	0	0	0	0	0	0	0	0	0	0	0	0	0	0	0	0	0	0	0	0	0	0	0	0	0	0	0	0
ssRNA_26332	3626	9.29565	NO	Timlovirales	Steitzviridae	Genus_563	YES	Species_1759	YES	NA	NA	NA	2660	0	NO	VC	0	0	0	0	0	0	0	0	0	0	0	0	0	0	0	0	0	0	0	0	0	0	0	0	0	0	0	0	0	0	0	0	0
ssRNA_9716	3659	25.3049	YES	Norzivirales	Fiersviridae	Genus_863	NO	Species_2758	YES	NA	NA	NA	2146	0	NO	OUTLIER	0	0	0	0	0	0	0	0	0	0	0	0	0	0	0	0	0	0	0	0	0	0	0	0	0	0	0	0	0	0	0	0	0
ssRNA_31389	3673	57.8641	YES	Norzivirales	Fiersviridae	Genus_449	NO	Species_1395	YES	NA	NA	NA	1788	0	NO	OUTLIER	0	0	0	0	0	0	0	0	0	0	0	0	0	0	0	0	0	0	0	0	0	0	0	0	0	0	0	0	0	0	0	0	0
ssRNA_16176	3750	114.702	YES	Timlovirales	Steitzviridae	Genus_189	NO	Species_1435	YES	NA	NA	NA	1606	0	NO	OUTLIER	0	0	0	0	0	0	0	0	0	0	0	0	0	0	0	0	0	0	0	0	0	0	0	0	0	0	0	0	0	0	0	0	0
ssRNA_100815	3792	5.73787	YES	Norzivirales	Atkinsviridae	Genus_333	NO	Species_1842	YES	NA	NA	NA	1599	0	NO	VC	0	0	0	0	0	0	0	0	0	1	0	0	0	0	0	0	0	0	0	0	0	0	0	0	0	3	0	0	0	0	0	2	0
ssRNA_50662	3805	6.40999	YES	Timlovirales	Steitzviridae	Genus_70	NO	Species_1393	YES	NA	NA	NA	1986	0	NO	OUTLIER	0	0	0	0	0	0	0	0	0	0	0	0	0	0	0	0	0	0	0	0	0	0	0	0	0	0	0	0	0	0	0	0	0
ssRNA_81440	4079	4.98084	YES	Timlovirales	Steitzviridae	Genus_364	YES	Species_978	YES	NA	NA	NA	1718	0	NO	VC	0	0	0	0	0	0	0	0	0	0	0	0	0	0	0	0	0	0	338	0	0	0	0	51	0	0	0	0	0	0	0	0	0
ssRNA_85029	4333	20.2851	YES	Norzivirales	Atkinsviridae	Genus_576	NO	Species_2174	YES	NA	NA	NA	1844	0	NO	OUTLIER	0	0	0	0	0	0	0	0	0	0	0	0	0	0	0	0	0	0	0	0	0	0	0	0	0	0	0	0	0	0	0	0	0
ssRNA_26780	1388	3.87434	NO	Timlovirales	Steitzviridae	Genus_164	YES	Species_1025	YES	GCA_000504105.1	Pseudothermotoga	Pseudothermotoga hypogea DSM 11164 = NBRC 106472	NA	NA	NA	NA	0	0	0	0	0	0	0	0	0	0	0	0	0	0	0	0	0	0	0	0	0	0	0	0	0	0	0	0	0	0	0	0	0
ssRNA_8909	2929	23.3842	YES	Timlovirales	Steitzviridae	Genus_21	YES	Species_1257	YES	NA	NA	NA	1959	0	NO	OUTLIER	0	0	0	0	0	0	0	0	0	0	0	0	0	0	0	0	0	0	0	0	0	0	0	0	0	0	0	0	0	0	0	0	2
ssRNA_113121	3394	10.9682	YES	Norzivirales	Fiersviridae	Genus_909	YES	Species_2565	YES	NA	NA	NA	2134	0	NO	VC	0	0	0	0	0	0	0	0	0	0	0	0	0	0	0	0	0	0	0	0	0	0	0	0	0	0	0	0	0	0	0	0	0
ssRNA_40055	3427	4.45309	NO	Timlovirales	Steitzviridae	Genus_63	YES	Species_192	YES	NA	NA	NA	2319	0	NO	OUTLIER	0	0	0	0	0	0	0	0	0	0	0	0	0	0	0	0	0	0	0	0	0	0	0	0	0	0	0	0	0	0	0	0	0
ssRNA_80624	3598	42.3131	YES	Norzivirales	Fiersviridae	Genus_498	NO	Species_2727	YES	NA	NA	NA	2192	0	NO	VC	0	0	0	0	0	0	0	0	0	0	0	0	0	0	0	0	0	0	0	0	0	0	0	0	0	0	0	0	0	0	0	0	0
ssRNA_5217	3659	8.37438	NO	Timlovirales	Steitzviridae	Genus_210	NO	Species_648	YES	NA	NA	NA	2441	0	NO	VC	0	0	0	0	0	0	0	0	0	0	0	0	0	0	0	0	0	0	0	0	0	0	0	0	0	0	0	0	0	0	0	0	0
ssRNA_85924	3854	60.3425	YES	Timlovirales	Steitzviridae	Genus_117	NO	Species_807	YES	NA	NA	NA	2406	0	NO	OUTLIER	0	0	0	0	0	0	0	0	0	0	0	0	0	0	0	0	0	0	0	0	0	0	0	0	0	0	0	0	0	0	0	0	0
ssRNA_51026	4072	7.72251	YES	Norzivirales	Fiersviridae	Genus_196	YES	Species_1992	YES	NA	NA	NA	2391	0	NO	VC	0	0	0	0	0	0	0	0	0	0	0	0	0	0	0	0	0	0	0	0	0	0	0	0	0	0	0	0	0	0	0	3	0
ssRNA_38035	4264	4.41233	YES	Norzivirales	Solspiviridae	Genus_342	NO	Species_1231	YES	NA	NA	NA	2142	0	NO	VC	0	0	0	0	0	0	0	0	0	4	0	0	0	0	0	0	0	0	0	0	0	0	0	0	0	0	0	0	0	0	0	0	0
ssRNA_74890	1421	1.62059	NO	Norzivirales	Fiersviridae	Genus_751	YES	Species_3145	YES	NA	NA	NA	3341	0	NO	VC	0	0	0	0	0	0	0	0	0	0	0	0	0	0	0	0	0	0	0	0	0	0	0	0	0	0	0	0	0	0	0	0	0
ssRNA_113122	3394	4.29133	YES	Timlovirales	Steitzviridae	Genus_58	NO	Species_1066	YES	NA	NA	NA	NA	NA	NA	NA	0	0	0	0	0	0	0	0	0	0	0	0	0	0	0	0	0	0	0	0	0	0	0	0	0	0	0	0	0	0	0	0	0
ssRNA_26333	3625	37.0839	YES	Norzivirales	Fiersviridae	Genus_830	YES	Species_2394	YES	NA	NA	NA	1658	0	NO	VC	0	0	0	0	0	0	0	0	0	0	0	0	0	0	0	0	0	0	0	0	0	0	0	0	0	0	0	0	0	0	0	0	0
ssRNA_50663	3803	41.3704	YES	Timlovirales	Steitzviridae	Genus_189	NO	Species_1251	YES	NA	NA	NA	NA	NA	NA	NA	0	0	0	0	0	0	0	0	0	0	0	0	0	0	0	0	0	0	0	0	0	0	0	0	0	0	0	0	0	0	0	0	0
ssRNA_23474	3818	8.80543	YES	Norzivirales	Fiersviridae	Genus_509	NO	Species_1713	YES	NA	NA	NA	1639	0	NO	OUTLIER	0	0	0	0	0	0	0	0	0	431	0	0	0	0	0	0	0	0	0	0	0	0	0	0	0	0	0	0	0	0	0	0	0
ssRNA_51027	4072	4.15333	YES	Timlovirales	Steitzviridae	Genus_169	YES	Species_404	YES	NA	NA	NA	1881	0	NO	OUTLIER	0	0	0	0	0	0	0	0	0	0	0	0	0	0	0	0	0	0	0	0	0	0	0	0	0	0	0	0	0	0	0	0	0
ssRNA_38036	4262	43.6222	YES	Norzivirales	Fiersviridae	Genus_7	YES	Species_11	YES	NA	NA	NA	1829	0	NO	VC	2	0	0	0	0	0	0	0	0	0	0	0	0	0	0	0	0	2	0	0	0	0	0	0	0	0	0	0	0	0	0	0	0
ssRNA_8910	2928	3.67178	NO	Norzivirales	Fiersviridae	Genus_7	YES	Species_457	YES	NA	NA	NA	NA	NA	NA	NA	4	0	0	0	0	0	0	0	0	0	0	0	0	0	0	0	0	0	0	0	0	0	0	0	0	0	3	2	0	0	0	1	5
ssRNA_79961	3162	4.77943	NO	Timlovirales	Steitzviridae	Genus_210	NO	Species_658	YES	NA	NA	NA	2662	0	NO	OUTLIER	0	0	0	0	0	0	0	0	0	0	0	0	0	0	0	0	0	0	0	0	0	0	0	0	0	0	0	0	0	0	0	0	0
ssRNA_113123	3393	21.1107	YES	Norzivirales	Fiersviridae	Genus_553	NO	Species_2321	YES	GCA_002844315.1	Candidatus	Candidatus Hodgkinia cicadicola	2099	0	NO	VC	0	0	0	0	0	0	0	0	0	0	0	0	0	0	0	0	0	0	0	0	0	0	0	0	0	0	0	0	0	0	0	0	0
ssRNA_85332	3428	3.72557	YES	Norzivirales	Fiersviridae	Genus_715	NO	Species_2858	YES	NA	NA	NA	NA	NA	NA	NA	0	0	0	0	0	0	0	0	0	0	0	0	0	0	0	0	0	0	0	0	0	0	0	0	0	0	0	0	0	0	0	0	0
ssRNA_59755	3528	3.12403	YES	Norzivirales	Fiersviridae	Genus_881	YES	Species_2507	YES	NA	NA	NA	1789	0	NO	VC	0	0	0	0	0	0	0	0	0	0	0	0	0	0	0	0	0	0	0	0	0	0	0	0	0	0	0	0	0	0	0	0	0
ssRNA_89932	3608	27.8307	YES	Timlovirales	Steitzviridae	Genus_11	NO	Species_72	YES	NA	NA	NA	2819	0	NO	VC	0	0	0	0	0	0	0	0	0	0	0	0	0	0	0	0	0	0	0	0	0	0	0	0	0	0	0	0	0	0	0	0	0
ssRNA_16177	3744	67.0763	YES	Norzivirales	Fiersviridae	Genus_952	NO	Species_2710	YES	NA	NA	NA	2342	0	NO	OUTLIER	0	0	0	0	0	0	0	0	0	0	0	0	0	0	0	0	0	0	0	0	0	0	0	0	0	0	0	0	0	0	0	0	0
ssRNA_50664	3802	25.0358	YES	Timlovirales	Steitzviridae	Genus_139	NO	Species_535	NO	NA	NA	NA	2182	0	NO	OUTLIER	0	0	0	0	0	0	0	0	0	0	0	0	0	0	0	0	0	0	0	0	0	0	0	0	0	0	0	0	0	0	0	0	0
ssRNA_85925	3854	4.82336	YES	Timlovirales	Steitzviridae	Genus_54	YES	Species_2933	YES	NA	NA	NA	3196	0	NO	VC	0	0	0	0	0	0	0	0	0	0	0	0	0	0	0	0	0	0	0	0	0	0	0	0	0	0	0	0	0	0	0	33	0
ssRNA_27912	4028	4.55205	NO	Timlovirales	Steitzviridae	Genus_4	YES	Species_41	YES	NA	NA	NA	2287	0	NO	OUTLIER	0	0	0	65	0	0	0	0	0	0	0	0	0	0	0	0	0	0	0	0	0	0	0	0	0	0	0	0	0	0	0	0	0
ssRNA_51028	4070	2.39436	YES	Timlovirales	Steitzviridae	Genus_209	YES	Species_582	YES	NA	NA	NA	2641	0	NO	OUTLIER	0	0	0	0	0	0	0	0	0	0	0	0	0	0	0	0	0	0	0	0	0	0	0	0	0	0	0	0	0	0	0	0	0
ssRNA_81441	4072	11.467	YES	Norzivirales	Atkinsviridae	Genus_576	NO	Species_2163	YES	NA	NA	NA	2868	0	NO	VC	0	0	0	0	0	0	0	0	0	0	0	0	0	0	0	0	0	0	784	0	0	0	0	0	0	0	0	0	0	0	0	0	0
ssRNA_139193	4510	9.57159	YES	Timlovirales	Steitzviridae	Genus_505	NO	Species_1780	YES	NA	NA	NA	NA	NA	NA	NA	0	0	0	0	0	0	0	0	45	0	0	0	0	0	22	0	0	0	0	0	0	0	0	0	0	0	0	0	0	0	0	0	0
ssRNA_135679	3218	8.08294	YES	Timlovirales	Steitzviridae	Genus_220	NO	Species_531	YES	NA	NA	NA	2793	0	NO	VC	22	1	0	0	0	6	0	9	0	0	0	0	0	0	0	0	0	0	0	0	0	0	0	0	0	0	0	0	0	0	0	0	0
ssRNA_51417	3517	3.97512	NO	Norzivirales	Atkinsviridae	Genus_631	YES	Species_1923	YES	NA	NA	NA	2964	0	NO	VC	0	0	0	0	0	0	0	0	0	0	0	0	0	0	0	0	0	0	0	0	0	0	0	0	0	0	0	0	0	0	0	0	0
ssRNA_5218	3656	6.93352	YES	Norzivirales	Fiersviridae	Genus_920	NO	Species_2848	YES	NA	NA	NA	1644	0	NO	VC	0	0	0	0	0	0	0	0	0	0	0	0	0	0	0	0	0	0	0	0	0	0	0	0	0	0	0	0	0	0	0	0	0
ssRNA_31390	3672	6.69316	YES	Timlovirales	Steitzviridae	Genus_189	NO	Species_1576	YES	NA	NA	NA	1609	0	NO	OUTLIER	0	0	0	0	0	0	0	0	0	0	0	0	0	0	0	0	0	0	0	0	0	0	0	0	0	0	0	0	0	0	0	0	0
ssRNA_100816	3789	6.0397	NO	Timlovirales	Steitzviridae	Genus_0	NO	Species_31	YES	NA	NA	NA	1601	0	NO	VC	0	0	0	0	0	0	0	0	0	0	0	0	0	0	0	0	0	0	0	0	0	0	0	0	0	0	0	1	0	0	0	0	0
ssRNA_101159	3897	6.58811	YES	Timlovirales	Steitzviridae	Genus_192	YES	Species_483	YES	NA	NA	NA	1625	0	NO	VC	0	0	0	0	0	0	0	0	0	0	0	0	0	0	0	0	0	0	0	0	0	0	0	0	0	0	0	0	0	0	0	0	0
ssRNA_38037	4260	40.3041	YES	Norzivirales	Fiersviridae	Genus_7	YES	Species_11	YES	NA	NA	NA	1829	0	NO	VC	2	0	0	0	0	0	0	0	0	0	0	0	0	0	0	0	0	1	0	0	0	0	0	0	0	0	0	0	0	0	0	0	0
ssRNA_103688	1445	3.69436	NO	Timlovirales	Steitzviridae	Genus_115	YES	Species_1013	YES	GCA_002844315.1	Candidatus	Candidatus Hodgkinia cicadicola	1780	0	NO	OUTLIER	0	0	1	0	0	0	3	6	0	0	0	0	0	0	0	4	0	0	0	0	0	0	0	0	0	0	0	0	1	0	0	1	0
ssRNA_36421	2881	6.75071	NO	Norzivirales	Fiersviridae	Genus_509	NO	Species_1713	YES	NA	NA	NA	1639	0	NO	OUTLIER	1	0	0	0	0	0	0	0	0	0	0	0	0	0	0	0	0	0	0	0	0	0	0	0	0	0	0	0	0	0	0	0	0
ssRNA_79962	3154	27.8587	YES	Norzivirales	Atkinsviridae	Genus_755	NO	Species_2199	NO	NA	NA	NA	1771	0	NO	VC	0	0	0	0	0	0	0	0	0	0	0	0	0	0	0	0	0	0	0	0	0	0	0	0	0	0	0	0	0	0	0	0	0
ssRNA_89933	3606	89.7745	YES	Timlovirales	Steitzviridae	Genus_117	NO	Species_1013	YES	NA	NA	NA	NA	NA	NA	NA	0	0	0	0	0	0	0	0	0	0	0	0	0	0	0	0	0	0	0	0	0	0	0	0	0	0	0	0	0	0	0	0	0
ssRNA_85926	3852	7.79689	YES	Timlovirales	Steitzviridae	Genus_317	YES	Species_2753	YES	NA	NA	NA	2295	0	NO	OUTLIER	0	0	0	0	0	0	0	0	0	0	0	0	0	0	0	0	0	0	0	0	0	0	0	0	0	0	0	0	0	0	0	0	0
ssRNA_38038	4257	8.903	YES	Timlovirales	Steitzviridae	Genus_24	NO	Species_91	YES	NA	NA	NA	2141	0	NO	OUTLIER	0	0	0	0	0	0	0	0	0	0	0	0	0	0	0	0	0	0	0	0	0	0	0	0	0	0	0	0	0	0	0	0	0
ssRNA_36422	2881	6.53014	NO	Norzivirales	Fiersviridae	Genus_509	NO	Species_1713	YES	NA	NA	NA	1639	0	NO	OUTLIER	1	0	0	0	0	0	0	0	0	0	0	0	0	0	0	0	0	0	0	0	0	0	0	0	0	0	0	0	0	0	0	0	0
ssRNA_60186	3267	4.65565	YES	Norzivirales	Fiersviridae	Genus_211	NO	Species_1772	YES	NA	NA	NA	2428	0	NO	VC	0	0	0	0	0	0	0	0	0	0	0	0	0	0	0	0	0	0	0	0	0	0	0	0	0	0	0	0	0	0	0	0	0
ssRNA_127654	3566	5.69786	YES	Timlovirales	Steitzviridae	Genus_248	YES	Species_1600	YES	NA	NA	NA	2009	0	NO	VC	0	0	0	0	0	0	0	0	0	0	0	0	0	0	0	0	0	0	0	0	0	0	0	0	0	0	0	0	0	0	0	0	0
ssRNA_5219	3655	3.27045	NO	Timlovirales	Steitzviridae	Genus_188	NO	Species_1747	YES	NA	NA	NA	2666	0	NO	VC	0	0	0	0	0	0	0	0	0	0	0	0	0	0	0	0	0	0	0	0	0	0	0	0	0	0	0	0	0	0	0	0	0
ssRNA_81442	4070	12.78	YES	Norzivirales	Fiersviridae	Genus_211	NO	Species_1397	YES	NA	NA	NA	1732	0	NO	VC	0	0	0	0	0	0	0	0	0	0	0	0	0	0	0	0	0	0	0	0	0	0	0	0	0	0	0	0	0	0	0	0	0
ssRNA_10626	1388	4.87735	NO	Norzivirales	Fiersviridae	Genus_84	YES	Species_3215	YES	NA	NA	NA	NA	NA	NA	NA	0	0	0	0	0	0	0	0	0	0	0	0	0	0	0	0	0	0	0	0	0	0	0	0	0	0	0	0	0	0	0	0	0
ssRNA_54471	3032	5.79939	NO	Norzivirales	Atkinsviridae	Genus_576	NO	Species_2108	YES	NA	NA	NA	2706	0	NO	OUTLIER	0	0	0	0	0	0	0	0	0	0	0	0	0	0	0	0	0	0	0	0	0	0	0	0	0	0	0	0	0	0	0	0	0
ssRNA_16178	3739	58.7315	YES	Timlovirales	Steitzviridae	Genus_117	NO	Species_1387	YES	NA	NA	NA	1604	0	NO	VC	0	0	0	0	0	0	0	0	0	0	0	0	0	0	0	0	0	0	0	0	0	0	0	0	0	0	0	0	0	0	0	0	0
ssRNA_23475	3816	10.2807	YES	Timlovirales	Steitzviridae	Genus_40	NO	Species_318	NO	NA	NA	NA	1990	0	NO	VC	0	0	0	0	0	0	0	0	0	0	0	0	0	0	0	0	0	0	0	0	0	0	0	0	0	0	0	0	0	0	0	0	0
ssRNA_85927	3848	41.5962	NO	Timlovirales	Steitzviridae	Genus_21	YES	Species_870	YES	NA	NA	NA	1638	0	NO	OUTLIER	0	0	0	0	0	0	0	0	0	0	0	0	0	0	0	0	0	0	0	0	0	0	0	0	0	0	0	0	0	0	0	0	0
ssRNA_85030	4321	20.3202	YES	Norzivirales	Atkinsviridae	Genus_576	NO	Species_2174	YES	NA	NA	NA	1844	0	NO	OUTLIER	0	0	0	0	0	0	0	0	0	0	0	0	0	0	0	0	0	0	0	0	0	0	0	0	0	0	0	0	0	0	0	0	0
ssRNA_139194	4507	7.07782	NO	Timlovirales	Steitzviridae	Genus_185	NO	Species_727	YES	NA	NA	NA	1939	0	NO	VC	0	0	0	0	0	0	0	0	0	0	0	0	0	0	0	0	0	0	0	0	0	0	0	0	0	0	0	0	0	0	0	0	0
ssRNA_59889	1211	4.21875	NO	Timlovirales	Steitzviridae	Genus_58	NO	Species_3267	YES	GCA_002848985.1	Candidatus	Candidatus Hodgkinia cicadicola	1962	0	NO	VC	0	0	0	0	0	0	0	0	0	0	0	0	0	0	0	0	0	0	0	0	0	0	0	0	0	0	0	0	0	0	0	0	0
ssRNA_133435	2579	45.6627	NO	Timlovirales	Steitzviridae	Genus_11	NO	Species_92	YES	GCA_002844315.1	Candidatus	Candidatus Hodgkinia cicadicola	2601	0	NO	OUTLIER	0	0	0	0	0	0	0	0	0	0	0	0	0	0	0	0	0	0	0	0	0	0	0	0	0	1	0	0	0	0	0	0	0
ssRNA_113124	3384	19.1222	YES	Norzivirales	Fiersviridae	Genus_553	NO	Species_2321	YES	NA	NA	NA	2099	0	NO	VC	0	0	0	0	0	0	0	0	0	0	0	0	0	0	0	0	0	0	0	0	0	0	0	0	0	0	0	0	0	0	0	0	0
ssRNA_80626	3589	10.2402	YES	Timlovirales	Steitzviridae	Genus_187	YES	Species_442	YES	NA	NA	NA	2680	0	NO	OUTLIER	0	0	0	0	0	0	0	0	0	0	0	0	0	0	0	0	0	0	0	0	0	0	0	0	0	0	0	0	0	0	0	0	0
ssRNA_31391	3667	3.3411	YES	Timlovirales	Steitzviridae	Genus_111	YES	Species_382	YES	NA	NA	NA	2385	0	NO	OUTLIER	0	0	0	0	0	0	0	0	0	0	0	0	0	0	0	0	0	0	0	0	0	0	0	0	0	0	0	0	0	0	0	0	0
ssRNA_18868	3738	56.2416	YES	Timlovirales	Steitzviridae	Genus_101	NO	Species_266	YES	NA	NA	NA	2914	0	NO	OUTLIER	0	0	0	0	0	0	0	0	0	0	0	0	0	0	0	0	0	0	0	0	0	0	0	0	0	0	0	0	0	0	0	0	0
ssRNA_52351	3795	191.966	NO	Timlovirales	Steitzviridae	Genus_59	NO	Species_220	YES	NA	NA	NA	2214	0	NO	OUTLIER	0	0	0	0	0	0	0	0	21	0	0	0	0	0	0	0	0	0	0	0	0	0	0	0	0	0	0	0	0	0	0	0	0
ssRNA_85928	3848	12.0829	YES	Timlovirales	Steitzviridae	Genus_126	YES	Species_314	YES	NA	NA	NA	1982	0	NO	VC	0	0	0	0	0	0	0	0	0	0	0	0	0	0	0	0	0	0	0	0	0	0	0	0	0	0	0	0	0	0	0	77	0
ssRNA_51029	4065	227.359	NO	Timlovirales	Steitzviridae	Genus_117	NO	Species_819	YES	NA	NA	NA	1895	0	NO	VC	1	0	0	0	0	0	0	0	0	0	0	0	0	0	0	0	0	0	0	0	0	0	0	0	0	0	0	0	0	0	0	0	0
ssRNA_85031	4320	11.077	YES	Timlovirales	Steitzviridae	Genus_91	NO	Species_246	YES	NA	NA	NA	2118	0	NO	OUTLIER	0	0	0	0	0	0	0	47	0	0	0	0	0	0	0	0	2	0	0	0	0	0	0	0	0	1	0	0	0	0	0	0	0
ssRNA_139920	1672	3.34078	NO	Timlovirales	Steitzviridae	Genus_58	NO	Species_174	YES	GCA_000220965.1	Candidatus	Candidatus Tremblaya princeps PCVAL	NA	NA	NA	NA	0	0	0	0	0	0	0	0	0	0	0	0	0	0	0	0	0	0	0	0	0	0	0	0	0	0	0	0	0	0	0	0	0
ssRNA_52352	3795	15.2458	NO	Timlovirales	Steitzviridae	Genus_189	NO	Species_1163	YES	NA	NA	NA	1853	0	NO	OUTLIER	0	0	0	0	0	0	0	0	0	0	0	0	0	0	2	1	1	0	0	0	0	0	0	0	0	0	0	0	0	0	0	0	0
ssRNA_85929	3847	21.6358	YES	Timlovirales	Steitzviridae	Genus_30	YES	Species_102	YES	NA	NA	NA	2215	0	NO	VC	0	0	0	0	0	0	0	0	0	0	0	0	0	0	0	0	0	0	0	0	0	0	0	0	0	0	0	0	0	0	0	44	0
ssRNA_131637	4106	10.6433	YES	Norzivirales	Atkinsviridae	Genus_794	YES	Species_2297	YES	GCA_002844315.1	Candidatus	Candidatus Hodgkinia cicadicola	2349	0	NO	VC	0	0	0	0	0	0	0	0	0	0	0	0	0	0	0	0	0	0	0	0	0	0	0	0	0	0	0	0	0	0	0	0	0
ssRNA_54472	3029	29.5735	YES	Timlovirales	Steitzviridae	Genus_70	NO	Species_1611	NO	NA	NA	NA	1549	0	NO	OUTLIER	0	0	0	0	0	0	0	0	0	0	0	0	0	0	0	0	0	0	0	0	0	0	0	0	0	0	0	0	0	0	0	0	0
ssRNA_135680	3213	4.85511	NO	Timlovirales	Steitzviridae	Genus_117	NO	Species_1347	YES	NA	NA	NA	2036	0	NO	OUTLIER	0	0	0	0	0	0	0	0	0	0	0	0	0	0	0	0	0	0	0	0	0	0	0	0	0	0	0	0	0	0	0	0	0
ssRNA_26334	3617	10.7798	YES	Timlovirales	Steitzviridae	Genus_248	YES	Species_1547	YES	NA	NA	NA	1659	0	NO	OUTLIER	0	0	0	0	0	0	0	0	0	0	0	0	0	0	0	0	0	0	0	0	0	0	0	1	1	0	0	0	0	0	0	2	0
ssRNA_31392	3665	39.0014	YES	Norzivirales	Fiersviridae	Genus_863	NO	Species_2758	YES	NA	NA	NA	2146	0	NO	OUTLIER	0	0	0	0	0	0	0	0	0	0	0	0	0	0	0	0	0	0	0	0	0	0	0	0	0	0	0	0	0	0	0	0	0
ssRNA_52353	3795	7.67675	NO	Timlovirales	Steitzviridae	Genus_317	YES	Species_836	YES	NA	NA	NA	2376	0	NO	VC	0	0	0	0	0	0	0	0	0	0	0	0	0	0	0	0	0	0	0	0	0	0	0	0	0	0	0	0	0	0	0	0	0
ssRNA_85930	3847	5.80903	YES	Timlovirales	Steitzviridae	Genus_54	YES	Species_2954	YES	NA	NA	NA	2775	0	NO	VC	0	0	0	0	0	0	0	0	0	0	0	0	0	0	0	0	0	0	0	0	0	0	0	0	0	0	0	0	0	0	0	10	0
ssRNA_27913	4021	212.287	YES	Timlovirales	Steitzviridae	Genus_46	YES	Species_154	YES	NA	NA	NA	1702	0	NO	VC	222	2	33	44	0	0	0	0	87	0	0	0	0	0	0	0	0	0	0	0	0	0	0	0	0	0	0	2	0	0	0	0	0
ssRNA_38039	4248	3.88393	YES	Norzivirales	Atkinsviridae	Genus_695	YES	Species_2115	YES	NA	NA	NA	1570	0	NO	VC	0	0	0	0	0	0	0	0	0	0	0	0	0	0	0	0	0	0	0	0	0	0	0	0	0	0	0	0	0	0	0	0	0
ssRNA_24927	3395	17.6719	NO	Norzivirales	Fiersviridae	Genus_739	YES	Species_2160	YES	GCA_002844315.1	Candidatus	Candidatus Hodgkinia cicadicola	2647	0	NO	VC	0	0	0	0	0	0	0	0	0	0	0	0	0	0	0	0	0	0	0	0	0	0	0	0	0	0	0	0	0	0	0	0	0
ssRNA_51419	3511	20.6643	NO	Norzivirales	Fiersviridae	Genus_726	YES	Species_2120	YES	NA	NA	NA	2011	0	NO	OUTLIER	0	0	0	0	0	0	0	0	0	0	0	0	0	0	0	0	0	2	0	0	0	0	0	0	0	0	0	0	0	0	0	0	0
ssRNA_59756	3515	25.7371	NO	Norzivirales	Fiersviridae	Genus_726	YES	Species_2120	YES	NA	NA	NA	2011	0	NO	OUTLIER	0	0	0	0	0	0	0	0	0	0	0	0	0	0	0	0	0	0	0	0	0	0	0	0	0	0	0	0	0	0	0	0	0
ssRNA_5220	3646	301.225	YES	Norzivirales	Fiersviridae	Genus_830	YES	Species_2394	YES	NA	NA	NA	1658	0	NO	VC	0	0	0	0	0	0	0	0	0	0	0	0	0	0	0	0	0	0	0	0	0	0	0	0	0	0	0	0	0	0	0	0	0
ssRNA_31393	3665	37.1232	YES	Norzivirales	Fiersviridae	Genus_863	NO	Species_2758	YES	NA	NA	NA	2146	0	NO	OUTLIER	0	0	0	0	0	0	0	0	0	0	0	0	0	0	0	0	0	0	0	0	0	0	0	0	0	0	0	0	0	0	0	0	0
ssRNA_18869	3732	10.5911	YES	Norzivirales	Solspiviridae	Genus_326	YES	Species_862	YES	NA	NA	NA	2915	0	NO	OUTLIER	0	0	0	0	0	0	0	0	0	0	0	0	0	0	0	0	0	0	0	0	0	0	0	0	0	0	0	0	0	0	0	0	0
ssRNA_52354	3791	28.6794	YES	Norzivirales	Fiersviridae	Genus_715	NO	Species_2379	YES	NA	NA	NA	NA	NA	NA	NA	0	0	0	0	0	0	0	0	0	0	0	0	0	0	0	0	0	0	0	0	0	0	0	0	0	0	0	0	0	0	0	0	0
ssRNA_85931	3847	4.55758	YES	Timlovirales	Steitzviridae	Genus_379	NO	Species_1030	YES	NA	NA	NA	2274	0	NO	OUTLIER	0	0	0	0	0	0	0	0	0	0	0	0	0	0	0	0	0	0	0	0	0	0	0	0	0	0	0	0	0	0	0	0	0
ssRNA_65124	2504	4.49488	YES	Norzivirales	Fiersviridae	Genus_964	YES	Species_2700	YES	GCA_002844315.1	Candidatus	Candidatus Hodgkinia cicadicola	1877	0	NO	OUTLIER	0	0	0	0	0	0	0	0	0	0	0	0	0	0	0	0	0	0	0	0	0	0	0	0	0	0	0	0	0	0	0	0	0
ssRNA_54473	3023	22.4558	YES	Timlovirales	Steitzviridae	Genus_70	NO	Species_1611	NO	NA	NA	NA	1549	0	NO	OUTLIER	0	0	0	0	0	0	0	0	0	0	0	0	0	0	0	0	0	0	0	0	0	0	0	0	0	0	0	0	0	0	0	0	0
ssRNA_5221	3646	285.974	YES	Norzivirales	Fiersviridae	Genus_830	YES	Species_2394	YES	NA	NA	NA	1658	0	NO	VC	0	0	0	0	0	0	0	0	0	0	0	0	0	0	0	0	0	0	0	0	0	0	0	0	0	0	0	0	0	0	0	0	0
ssRNA_18870	3732	3.64225	YES	Norzivirales	Atkinsviridae	Genus_695	YES	Species_2258	YES	NA	NA	NA	NA	NA	NA	NA	0	0	0	0	0	0	0	0	0	0	0	0	0	0	0	0	0	0	0	0	0	0	0	0	0	0	0	0	0	0	0	0	0
ssRNA_52355	3790	9.26736	YES	Timlovirales	Steitzviridae	Genus_380	YES	Species_1761	YES	NA	NA	NA	2153	0	NO	VC	0	0	0	0	0	0	0	0	0	0	0	0	0	0	0	0	0	0	0	0	0	0	0	0	0	0	0	0	0	0	0	0	0
ssRNA_61656	4347	39.0728	YES	Timlovirales	Steitzviridae	Genus_117	NO	Species_376	YES	NA	NA	NA	2062	0	NO	OUTLIER	1	0	2	0	0	0	2	0	0	0	0	0	0	0	0	0	0	0	0	0	0	0	0	1	1	0	0	0	0	0	0	0	0
ssRNA_54474	3023	20.7154	YES	Timlovirales	Steitzviridae	Genus_70	NO	Species_1611	NO	GCA_002844315.1	Candidatus	Candidatus Hodgkinia cicadicola	1549	0	NO	OUTLIER	0	0	0	0	0	0	0	0	0	0	0	0	0	0	0	0	0	0	0	0	0	0	0	0	0	0	0	0	0	0	0	0	0
ssRNA_59757	3514	7.88503	YES	Timlovirales	Steitzviridae	Genus_232	NO	Species_1086	YES	NA	NA	NA	1976	0	NO	OUTLIER	0	0	0	0	0	0	0	0	0	0	0	0	0	0	0	0	0	0	0	0	0	0	0	0	0	0	0	0	0	0	0	0	0
ssRNA_127655	3558	36.5719	YES	Norzivirales	Fiersviridae	Genus_902	YES	Species_2551	YES	NA	NA	NA	2629	0	NO	OUTLIER	0	0	0	0	0	0	0	0	0	0	0	0	0	0	0	0	0	0	0	0	0	0	0	0	0	0	0	0	0	0	0	0	0
ssRNA_5222	3646	260.388	YES	Norzivirales	Fiersviridae	Genus_830	YES	Species_2394	YES	NA	NA	NA	1658	0	NO	VC	0	0	0	0	0	0	0	0	0	0	0	0	0	0	0	0	0	0	0	0	0	0	0	0	0	0	0	0	0	0	0	0	0
ssRNA_53354	3844	15.2622	YES	Norzivirales	Fiersviridae	Genus_509	NO	Species_1713	YES	NA	NA	NA	1639	0	NO	OUTLIER	0	0	0	0	0	0	0	0	0	0	0	0	0	0	0	0	0	0	0	0	0	0	0	0	0	0	0	0	0	0	0	0	0
ssRNA_81443	4067	41.9079	NO	Timlovirales	Steitzviridae	Genus_117	NO	Species_819	YES	NA	NA	NA	1895	0	NO	VC	0	0	0	0	0	0	0	0	0	0	0	0	0	0	0	0	0	0	0	0	0	0	0	2	0	0	2	0	0	0	0	2	0
ssRNA_126755	2702	2.79667	NO	Norzivirales	Atkinsviridae	Genus_689	YES	Species_2038	YES	NA	NA	NA	1908	0	NO	VC	0	0	0	0	0	2	1	0	0	0	0	0	0	0	0	0	0	0	0	0	0	0	0	0	0	0	0	0	0	0	0	0	0
ssRNA_99468	2930	6.92192	YES	Timlovirales	Steitzviridae	Genus_151	YES	Species_1941	YES	NA	NA	NA	3104	0	NO	OUTLIER	0	0	0	0	0	0	0	0	0	0	0	0	0	0	0	0	0	0	0	0	0	0	0	0	0	0	0	0	0	0	0	0	0
ssRNA_31394	3660	4.78577	NO	Norzivirales	Atkinsviridae	Genus_582	YES	Species_1800	YES	NA	NA	NA	2537	0	NO	OUTLIER	0	0	0	0	0	0	0	0	0	0	0	0	0	0	0	0	0	0	0	0	0	0	0	0	0	0	0	0	0	0	0	0	0
ssRNA_52356	3790	6.35506	YES	Timlovirales	Steitzviridae	Genus_54	YES	Species_3012	YES	NA	NA	NA	2775	0	NO	VC	0	0	0	0	0	0	0	0	0	0	0	0	0	0	0	0	0	0	0	0	0	0	0	0	0	0	0	0	0	0	0	20	0
ssRNA_85932	3846	18.7112	YES	Norzivirales	Fiersviridae	Genus_721	YES	Species_2219	YES	NA	NA	NA	1633	0	NO	VC	0	0	0	0	0	0	0	0	0	0	0	0	0	0	0	0	0	0	0	0	0	0	0	0	0	0	16	0	0	0	0	0	0
ssRNA_51031	4056	6.399	YES	Timlovirales	Steitzviridae	Genus_70	NO	Species_3000	YES	NA	NA	NA	2588	0	NO	VC	0	0	0	0	0	0	0	0	0	0	0	0	0	0	0	0	0	10	0	0	0	0	0	8	1	0	0	0	0	0	0	0	0
ssRNA_139195	4494	52.6756	YES	Timlovirales	Steitzviridae	Genus_185	NO	Species_786	YES	NA	NA	NA	1690	0	NO	VC	13	0	0	0	0	0	0	0	10	0	0	0	0	0	0	0	0	0	0	0	0	0	0	0	0	0	0	0	0	0	0	9	0
ssRNA_51420	3505	6.33798	NO	Timlovirales	Steitzviridae	Genus_107	YES	Species_367	YES	NA	NA	NA	2275	0	NO	OUTLIER	0	0	0	0	0	0	0	0	0	0	0	0	0	0	0	0	0	0	0	0	0	0	0	0	0	0	0	0	0	0	0	0	0
ssRNA_100817	3783	28.2047	NO	Timlovirales	Steitzviridae	Genus_117	NO	Species_1013	YES	NA	NA	NA	1602	0	NO	VC	0	0	8	0	0	0	0	0	0	0	0	0	0	0	0	0	0	0	0	0	0	0	0	0	0	0	0	0	0	0	0	0	0
ssRNA_52357	3789	30.1086	YES	Timlovirales	Steitzviridae	Genus_61	NO	Species_1322	YES	NA	NA	NA	2594	0	NO	VC	0	0	0	0	0	0	0	0	0	0	0	0	0	0	0	0	0	0	0	0	0	0	0	0	0	0	0	0	0	0	0	0	0
ssRNA_85933	3846	15.4898	YES	Timlovirales	Steitzviridae	Genus_29	YES	Species_118	YES	NA	NA	NA	2904	0	NO	VC	0	0	0	0	0	0	0	0	0	0	0	0	0	0	0	0	0	0	0	0	0	0	0	0	0	0	0	0	0	0	0	13	0
ssRNA_113126	3369	8.06953	YES	Norzivirales	Fiersviridae	Genus_932	YES	Species_2651	YES	NA	NA	NA	2137	0	NO	OUTLIER	0	0	0	0	0	0	0	0	0	0	0	0	0	0	0	0	0	0	0	0	0	0	0	0	0	0	0	0	0	0	0	0	0
ssRNA_59758	3512	9.7082	YES	Norzivirales	Fiersviridae	Genus_740	NO	Species_2520	YES	GCA_002844315.1	Candidatus	Candidatus Hodgkinia cicadicola	3075	0	NO	VC	0	0	0	0	0	0	0	0	0	0	0	0	0	0	0	0	0	0	0	0	0	0	0	0	0	0	0	0	0	0	0	0	0
ssRNA_89934	3588	32.4387	YES	Norzivirales	Fiersviridae	Genus_830	YES	Species_2636	YES	NA	NA	NA	NA	NA	NA	NA	0	0	0	0	0	0	0	0	0	0	0	0	0	0	0	0	0	0	0	0	0	0	0	0	0	0	0	0	0	0	0	0	0
ssRNA_35087	3764	42.6216	NO	Timlovirales	Steitzviridae	Genus_447	NO	Species_1277	YES	NA	NA	NA	1641	0	NO	VC	0	0	0	0	0	0	0	0	0	0	0	0	0	0	0	0	0	0	0	0	0	0	0	0	0	0	0	0	0	0	0	0	0
ssRNA_52358	3789	27.3028	NO	Timlovirales	Steitzviridae	Genus_492	NO	Species_1615	YES	NA	NA	NA	1850	0	NO	VC	0	0	0	0	0	0	0	0	0	0	0	0	0	0	0	0	0	0	0	0	0	0	0	0	0	0	0	0	0	0	0	0	0
ssRNA_81444	4065	27.8067	YES	Timlovirales	Steitzviridae	Genus_24	NO	Species_972	YES	NA	NA	NA	2246	0	NO	OUTLIER	0	0	0	0	0	0	0	0	0	0	0	0	0	0	0	0	0	0	0	0	0	0	0	0	0	0	0	0	0	0	0	0	0
ssRNA_82599	1266	24.6066	NO	Timlovirales	Steitzviridae	Genus_141	YES	Species_343	YES	GCA_002844045.1	Candidatus	Candidatus Hodgkinia cicadicola	NA	NA	NA	NA	0	0	0	0	0	0	0	0	0	0	0	0	0	0	0	0	0	0	0	0	0	0	0	0	0	0	0	0	0	0	0	0	0
ssRNA_137945	1119	3.69093	NO	Timlovirales	Steitzviridae	Genus_61	NO	Species_1161	YES	NA	NA	NA	NA	NA	NA	NA	0	0	0	0	0	0	0	0	0	0	0	0	0	0	0	0	0	0	0	0	0	0	0	0	0	0	0	0	0	0	0	0	0
ssRNA_46067	3055	10.2483	NO	Timlovirales	Steitzviridae	Genus_17	NO	Species_55	YES	NA	NA	NA	NA	NA	NA	NA	0	0	0	0	0	0	0	0	0	0	0	0	0	0	0	0	0	0	0	0	0	0	0	0	0	0	0	0	0	0	0	2	0
ssRNA_18872	3724	6.612	YES	Norzivirales	Fiersviridae	Genus_595	NO	Species_2622	YES	NA	NA	NA	2916	0	NO	OUTLIER	0	0	0	0	0	0	0	0	0	0	0	0	0	0	0	0	0	0	0	0	0	0	0	0	0	0	0	0	0	0	0	0	0
ssRNA_35088	3764	39.1592	NO	Timlovirales	Steitzviridae	Genus_447	NO	Species_1277	YES	NA	NA	NA	1641	0	NO	VC	11	4	4	0	0	0	0	0	0	0	0	0	0	0	0	0	0	0	0	0	0	0	0	0	0	0	0	0	0	0	0	0	0
ssRNA_52359	3789	26.9396	NO	Timlovirales	Steitzviridae	Genus_492	NO	Species_1615	YES	NA	NA	NA	1850	0	NO	VC	0	0	0	0	0	0	0	0	0	0	0	0	0	0	0	0	0	0	0	0	0	0	0	0	0	0	0	0	0	0	0	0	0
ssRNA_53355	3842	3.88098	YES	Norzivirales	Fiersviridae	Genus_721	YES	Species_2219	YES	NA	NA	NA	1633	0	NO	VC	0	0	0	0	0	0	0	0	0	0	0	0	0	0	0	0	0	0	0	0	0	0	0	0	0	0	11	0	0	0	0	0	0
ssRNA_85033	4315	18.9758	YES	Norzivirales	Atkinsviridae	Genus_576	NO	Species_2174	YES	NA	NA	NA	1844	0	NO	OUTLIER	0	0	0	0	0	0	0	0	0	0	0	0	0	0	0	0	0	0	0	0	0	0	0	0	0	0	0	0	0	0	0	0	0
ssRNA_64713	1785	2.90661	NO	Norzivirales	Fiersviridae	Genus_865	NO	Species_3162	YES	NA	NA	NA	NA	NA	NA	NA	28	0	0	0	0	74	0	0	0	0	0	0	0	0	0	0	0	0	0	0	0	0	0	0	0	0	0	0	0	0	0	0	0
ssRNA_116085	3468	4.73907	YES	Norzivirales	Fiersviridae	Genus_931	YES	Species_2613	YES	NA	NA	NA	1955	0	NO	OUTLIER	0	0	0	0	0	0	0	0	1	0	0	0	0	0	0	0	0	1	0	0	0	0	0	0	0	0	2	0	7	0	0	0	0
ssRNA_51421	3502	19.8611	YES	Norzivirales	Fiersviridae	Genus_852	NO	Species_2453	YES	NA	NA	NA	3212	0	NO	OUTLIER	0	0	0	0	0	0	0	0	0	0	0	0	0	0	0	0	0	0	0	0	0	0	0	0	0	0	0	0	0	0	0	0	0
ssRNA_128777	3575	11.345	YES	Norzivirales	Fiersviridae	Genus_912	NO	Species_2804	YES	NA	NA	NA	2091	0	NO	VC	0	0	0	0	0	0	0	0	0	0	0	0	0	0	0	0	0	0	0	2	0	0	0	0	0	0	0	0	0	0	0	0	0
ssRNA_26335	3604	25.3847	YES	Norzivirales	Fiersviridae	Genus_830	YES	Species_2636	YES	NA	NA	NA	1901	0	NO	VC	0	0	0	0	0	0	0	0	0	0	0	0	0	0	0	0	0	0	0	0	0	0	0	0	0	0	0	0	0	0	0	0	0
ssRNA_5224	3645	6.0399	YES	Timlovirales	Steitzviridae	Genus_21	YES	Species_1029	YES	NA	NA	NA	2147	0	NO	OUTLIER	0	0	0	0	0	0	0	0	0	0	0	0	0	0	0	0	0	0	0	0	0	0	0	0	0	0	0	0	0	0	0	0	0
ssRNA_85934	3844	47.0034	YES	Timlovirales	Steitzviridae	Genus_61	NO	Species_1485	YES	NA	NA	NA	2070	0	NO	OUTLIER	0	0	0	0	0	0	0	0	0	0	0	0	0	0	0	0	0	0	0	0	0	0	0	0	0	1	0	0	0	0	0	18	0
ssRNA_51032	4054	6.97696	NO	Timlovirales	Steitzviridae	Genus_291	YES	Species_746	YES	NA	NA	NA	2284	0	NO	VC	0	0	0	0	0	0	0	0	0	0	0	0	0	0	71	0	0	17	0	0	0	0	0	0	0	0	0	0	0	0	0	0	0
ssRNA_59760	3506	13.27	YES	Norzivirales	Fiersviridae	Genus_929	NO	Species_2788	YES	NA	NA	NA	2019	0	NO	VC	0	0	0	0	0	0	0	0	0	0	0	0	0	0	0	0	0	0	0	0	0	0	0	0	0	0	0	0	0	0	0	0	0
ssRNA_128778	3575	4.9653	YES	Norzivirales	Fiersviridae	Genus_920	NO	Species_2839	YES	NA	NA	NA	1644	0	NO	VC	0	0	0	0	0	0	0	0	0	0	0	0	0	0	0	0	0	0	0	0	0	0	0	0	0	0	0	0	0	0	0	0	0
ssRNA_100818	3781	7.58199	NO	Timlovirales	Steitzviridae	Genus_117	NO	Species_1013	YES	NA	NA	NA	1602	0	NO	VC	0	0	0	0	0	0	0	0	0	0	0	0	0	0	0	0	0	0	0	0	0	0	0	0	0	0	0	0	0	0	0	0	0
ssRNA_52361	3786	29.7463	YES	Timlovirales	Steitzviridae	Genus_82	NO	Species_230	YES	NA	NA	NA	2214	0	NO	OUTLIER	0	0	0	0	0	0	0	0	0	0	0	0	0	0	0	0	0	0	0	0	0	0	0	0	0	0	0	0	0	0	0	0	0
ssRNA_135281	4094	6.89388	YES	Norzivirales	Fiersviridae	Genus_211	NO	Species_1209	YES	NA	NA	NA	1932	0	NO	VC	0	0	0	0	0	0	0	0	0	0	0	0	0	0	0	0	0	0	0	0	0	0	0	0	0	0	0	0	0	0	0	0	0
ssRNA_101162	3882	4.16907	NO	Timlovirales	Steitzviridae	Genus_0	NO	Species_155	YES	GCA_002844315.1	Candidatus	Candidatus Hodgkinia cicadicola	1627	0	NO	OUTLIER	0	0	0	0	0	0	0	0	0	0	0	0	0	0	0	0	1	0	0	0	0	0	0	0	0	0	0	0	0	0	0	0	0
ssRNA_51033	4053	7.84218	YES	Timlovirales	Steitzviridae	Genus_12	NO	Species_54	YES	NA	NA	NA	1835	0	NO	OUTLIER	0	0	0	0	0	0	0	0	0	0	0	0	0	0	0	0	0	0	0	0	0	0	0	0	0	0	0	0	0	0	0	0	0
ssRNA_58681	2476	3.0559	NO	Timlovirales	Steitzviridae	Genus_0	NO	Species_65	YES	NA	NA	NA	NA	NA	NA	NA	0	0	0	0	0	0	0	0	0	0	0	0	0	0	0	0	0	0	0	0	0	0	0	0	0	3	0	0	0	0	0	0	0
ssRNA_65125	2495	4.24774	NO	Timlovirales	Steitzviridae	Genus_381	NO	Species_1768	YES	NA	NA	NA	2654	0	NO	OUTLIER	0	0	0	0	0	0	0	0	0	0	0	0	0	0	0	0	0	0	0	0	0	0	0	0	0	0	0	0	0	0	0	0	0
ssRNA_58935	3011	45.2715	NO	Timlovirales	Steitzviridae	Genus_61	NO	Species_958	YES	NA	NA	NA	1555	0	NO	VC	0	0	0	0	0	0	0	0	0	0	0	0	0	0	0	0	0	0	0	0	0	0	0	0	0	0	0	0	0	0	0	0	0
ssRNA_51422	3493	82.5119	YES	Norzivirales	Fiersviridae	Genus_980	YES	Species_2786	YES	NA	NA	NA	2107	0	NO	VC	0	0	0	0	0	0	0	0	0	0	0	0	0	0	0	0	0	0	0	0	0	0	0	0	0	0	0	0	0	0	0	0	0
ssRNA_127656	3548	22.587	YES	Norzivirales	Atkinsviridae	Genus_955	YES	Species_2678	YES	NA	NA	NA	2127	0	NO	OUTLIER	0	0	0	0	0	0	0	0	0	0	0	0	0	0	0	0	0	0	0	0	0	0	0	0	0	0	0	0	0	0	0	0	0
ssRNA_35089	3762	72.7329	NO	Timlovirales	Steitzviridae	Genus_188	NO	Species_1022	YES	NA	NA	NA	1984	0	NO	OUTLIER	0	0	2	0	0	0	4	5	0	0	0	0	0	0	0	0	0	0	0	0	0	0	0	0	0	0	0	0	2	0	0	5	0
ssRNA_23476	3809	85.3698	YES	Norzivirales	Atkinsviridae	Genus_880	YES	Species_2506	YES	NA	NA	NA	1640	0	NO	OUTLIER	0	0	0	0	0	0	0	0	86	1959	0	0	34	0	0	0	0	898	0	0	165	0	0	0	0	0	81	108	0	0	0	0	0
ssRNA_78417	3843	198.681	YES	Timlovirales	Steitzviridae	Genus_117	NO	Species_1432	NO	NA	NA	NA	1813	0	NO	VC	0	0	0	0	0	0	0	0	0	0	0	0	0	0	0	0	0	0	0	0	0	0	0	0	0	0	0	0	0	0	0	1	0
ssRNA_101163	3880	31.022	YES	Timlovirales	Steitzviridae	Genus_50	YES	Species_163	YES	NA	NA	NA	1628	0	NO	OUTLIER	0	0	0	0	0	0	0	0	0	0	0	0	0	0	0	0	0	0	0	0	0	0	0	0	0	0	0	0	0	0	0	0	0
ssRNA_51034	4050	165.846	YES	Timlovirales	Steitzviridae	Genus_49	NO	Species_427	YES	GCA_002844315.1	Candidatus	Candidatus Hodgkinia cicadicola	1972	0	NO	VC	0	0	0	0	0	0	0	1	2	2	0	0	0	0	0	0	0	0	0	2	0	0	0	0	0	0	0	0	0	0	0	0	1
ssRNA_81445	4061	6.22775	YES	Timlovirales	Steitzviridae	Genus_0	NO	Species_7	YES	GCA_002844315.1	Candidatus	Candidatus Hodgkinia cicadicola	1720	0	NO	OUTLIER	0	0	4	0	0	0	0	7	0	0	0	0	0	0	0	0	0	3	0	10	0	0	0	0	0	17	4	0	0	0	0	0	0
ssRNA_38040	4223	151.3	YES	Timlovirales	Steitzviridae	Genus_220	NO	Species_679	YES	NA	NA	NA	2551	0	NO	OUTLIER	2	1	0	0	0	0	0	0	0	0	0	0	0	0	0	0	0	0	0	0	0	0	0	1	0	0	0	0	0	0	0	0	0
ssRNA_124481	4415	12.7476	YES	Timlovirales	Steitzviridae	Genus_185	NO	Species_786	YES	NA	NA	NA	1690	0	NO	VC	3	0	0	0	0	0	0	0	7	0	0	0	0	0	0	0	0	0	0	0	0	0	0	0	0	0	0	0	0	0	0	0	0
ssRNA_85333	3408	4.07081	YES	Timlovirales	Steitzviridae	Genus_189	NO	Species_1251	YES	NA	NA	NA	NA	NA	NA	NA	0	0	0	0	0	0	0	0	0	0	0	0	0	0	0	0	0	0	0	0	0	0	0	0	0	0	0	0	0	0	0	0	0
ssRNA_60657	3498	13.2764	NO	Norzivirales	Fiersviridae	Genus_7	YES	Species_11	YES	NA	NA	NA	1829	0	NO	VC	0	0	0	0	0	0	0	0	0	0	0	0	0	0	0	0	0	0	0	0	0	0	0	0	0	0	0	0	0	0	0	0	0
ssRNA_79641	3571	9.94248	YES	Norzivirales	Fiersviridae	Genus_840	YES	Species_2648	YES	NA	NA	NA	2765	0	NO	VC	0	0	0	0	0	0	0	0	0	0	0	0	0	0	0	0	0	0	0	0	0	0	0	0	0	0	0	0	0	0	0	0	0
ssRNA_5225	3642	36.8341	NO	Timlovirales	Steitzviridae	Genus_248	YES	Species_857	YES	NA	NA	NA	1796	0	NO	VC	0	0	0	0	0	0	0	0	0	0	0	0	0	0	0	0	0	0	0	0	0	0	0	0	0	0	0	0	0	0	0	0	0
ssRNA_18873	3718	274.317	YES	Norzivirales	Fiersviridae	Genus_681	NO	Species_2318	NO	NA	NA	NA	2382	0	NO	VC	0	0	0	0	0	0	0	0	0	0	0	0	0	0	0	0	0	0	0	0	0	0	0	0	0	0	0	0	0	0	0	0	0
ssRNA_35090	3762	34.8596	YES	Norzivirales	Fiersviridae	Genus_785	NO	Species_2611	YES	NA	NA	NA	1859	0	NO	VC	0	0	0	0	0	0	0	0	0	0	0	0	0	0	0	0	0	0	0	0	0	0	0	0	0	0	0	0	0	0	0	0	0
ssRNA_52362	3782	17.2997	YES	Timlovirales	Steitzviridae	Genus_492	NO	Species_1675	YES	NA	NA	NA	2611	0	NO	OUTLIER	0	0	0	0	0	0	0	0	0	0	0	0	0	0	0	0	0	0	0	0	0	0	0	0	0	0	0	0	0	0	0	0	0
ssRNA_81446	4060	4.993	YES	Timlovirales	Steitzviridae	Genus_188	NO	Species_1024	YES	NA	NA	NA	1820	0	NO	VC	0	0	0	0	0	0	0	0	0	0	0	0	0	0	0	0	0	0	20	0	0	0	0	0	0	61	0	0	0	0	0	0	0
ssRNA_38041	4222	48.6551	YES	Timlovirales	Steitzviridae	Genus_203	YES	Species_493	YES	NA	NA	NA	1928	0	NO	VC	4	0	0	0	0	0	0	0	0	1	0	1	0	0	0	0	0	0	0	0	0	0	0	0	0	0	2	0	0	0	0	0	0
ssRNA_46068	3049	11.0318	NO	Timlovirales	Steitzviridae	Genus_17	NO	Species_55	YES	NA	NA	NA	NA	NA	NA	NA	0	0	0	0	0	0	0	0	0	0	0	0	0	0	0	0	0	0	0	0	0	0	0	0	0	0	0	0	0	0	0	0	0
ssRNA_60658	3486	34.1618	NO	Timlovirales	Steitzviridae	Genus_186	YES	Species_441	YES	NA	NA	NA	1970	0	NO	OUTLIER	0	0	0	0	0	0	0	0	0	0	0	0	0	0	0	0	0	0	0	0	0	0	0	0	0	0	0	0	0	0	0	0	0
ssRNA_51423	3492	21.9347	YES	Norzivirales	Fiersviridae	Genus_715	NO	Species_2782	YES	NA	NA	NA	2370	0	NO	OUTLIER	0	0	0	0	0	0	0	0	0	0	0	0	0	0	0	0	0	0	0	0	0	0	0	0	0	0	0	0	0	0	0	5	0
ssRNA_18874	3718	7.20962	YES	Norzivirales	Fiersviridae	Genus_958	YES	Species_2681	YES	NA	NA	NA	2850	0	NO	VC	0	0	0	0	0	0	0	0	0	0	0	0	0	0	0	0	0	0	0	0	0	0	0	0	0	0	0	0	0	0	0	0	0
ssRNA_52363	3782	16.7982	YES	Timlovirales	Steitzviridae	Genus_492	NO	Species_1675	YES	NA	NA	NA	2611	0	NO	OUTLIER	0	0	0	0	0	0	0	0	0	0	0	0	0	0	0	0	0	0	0	0	0	0	0	0	0	0	0	0	0	0	0	0	0
ssRNA_23477	3803	11.5903	YES	Norzivirales	Fiersviridae	Genus_870	NO	Species_2495	YES	NA	NA	NA	2014	0	NO	OUTLIER	0	0	0	0	0	0	0	0	29	35	0	0	0	0	16	0	0	0	0	0	0	0	0	0	0	0	0	0	0	0	0	0	0
ssRNA_78418	3842	6.82333	YES	Timlovirales	Steitzviridae	Genus_46	YES	Species_226	YES	NA	NA	NA	1629	0	NO	OUTLIER	0	0	0	0	0	0	0	0	0	0	0	0	0	0	0	0	0	0	0	0	0	0	0	0	0	0	0	0	0	0	0	0	0
ssRNA_51036	4049	158.302	YES	Timlovirales	Steitzviridae	Genus_49	NO	Species_427	YES	NA	NA	NA	1972	0	NO	VC	3	0	0	0	0	4	5	14	18	3	0	0	0	0	0	0	0	15	5	3	0	0	0	0	2	23	2	9	8	0	0	17	13
ssRNA_81447	4059	15.2061	YES	Norzivirales	Atkinsviridae	Genus_613	YES	Species_2077	YES	NA	NA	NA	1897	0	NO	VC	0	0	0	0	0	0	0	0	0	0	0	0	0	0	0	0	0	0	0	0	0	0	0	0	1	0	0	0	0	0	0	0	0
ssRNA_76555	4487	23.9277	YES	Norzivirales	Fiersviridae	Genus_213	NO	Species_944	YES	NA	NA	NA	2030	0	NO	VC	0	0	0	0	0	0	0	0	10	0	0	2	0	0	0	0	0	0	0	0	0	0	0	0	0	0	0	0	0	0	0	0	0
ssRNA_96672	1750	3.01066	NO	Timlovirales	Steitzviridae	Genus_57	YES	Species_227	YES	GCA_000092405.1	Syntrophothermus	Syntrophothermus lipocalidus DSM 12680	NA	NA	NA	NA	0	0	0	0	0	0	0	0	0	0	0	0	0	0	0	0	0	0	0	0	0	0	0	0	0	0	0	0	0	0	0	0	0
ssRNA_46069	3046	16.0418	NO	Timlovirales	Steitzviridae	Genus_117	NO	Species_819	YES	NA	NA	NA	1895	0	NO	VC	0	0	0	0	0	0	0	0	0	0	0	0	0	0	0	0	0	1	0	0	0	0	0	0	0	0	0	0	0	0	0	0	0
ssRNA_135681	3195	7.91805	YES	Timlovirales	Steitzviridae	Genus_117	NO	Species_1550	YES	NA	NA	NA	1677	0	NO	VC	0	0	0	0	0	0	0	0	0	0	0	0	0	0	0	0	0	0	0	0	0	0	0	0	0	0	0	0	0	0	0	0	0
ssRNA_60187	3248	7.38657	YES	Timlovirales	Steitzviridae	Genus_267	YES	Species_1400	YES	NA	NA	NA	2028	0	NO	VC	0	0	0	0	0	0	0	0	0	0	0	0	0	0	0	0	0	2	0	0	0	0	0	0	0	0	0	0	0	0	0	1	0
ssRNA_79642	3569	7.66838	NO	Timlovirales	Steitzviridae	Genus_0	NO	Species_70	YES	NA	NA	NA	NA	NA	NA	NA	0	0	0	0	0	0	0	0	0	0	0	0	0	0	0	0	0	0	0	0	0	0	0	0	0	0	0	0	0	0	0	0	0
ssRNA_52364	3782	4.00242	NO	Timlovirales	Steitzviridae	Genus_61	NO	Species_1013	YES	NA	NA	NA	1605	0	NO	OUTLIER	0	0	0	0	0	0	0	0	0	0	0	0	0	0	0	0	0	0	0	0	0	0	0	0	0	0	0	0	0	0	0	0	0
ssRNA_23478	3803	4.47782	NO	Timlovirales	Steitzviridae	Genus_11	NO	Species_54	YES	NA	NA	NA	2958	0	NO	OUTLIER	0	0	0	0	0	0	0	0	0	0	0	0	0	0	0	0	0	0	0	0	0	0	0	0	0	0	0	0	0	0	0	0	0
ssRNA_27914	4012	8.37864	NO	Timlovirales	Steitzviridae	Genus_117	NO	Species_819	YES	NA	NA	NA	1895	0	NO	VC	1	0	0	0	0	0	0	0	2	0	0	0	0	0	0	0	0	1	0	0	0	0	0	0	0	0	1	0	0	0	0	1	0
ssRNA_79963	3123	6.95232	NO	Timlovirales	Steitzviridae	Genus_11	NO	Species_92	YES	NA	NA	NA	NA	NA	NA	NA	0	0	0	0	0	0	0	0	0	0	0	0	0	0	0	0	0	0	0	0	0	0	0	0	0	0	0	0	0	0	0	0	0
ssRNA_18875	3715	98.9595	NO	Norzivirales	Fiersviridae	Genus_891	NO	Species_2617	YES	NA	NA	NA	1591	0	NO	OUTLIER	0	0	0	0	0	0	0	0	0	0	0	0	0	0	0	0	0	0	0	0	0	0	0	0	0	0	0	0	0	0	0	0	0
ssRNA_52365	3781	67.5583	YES	Timlovirales	Steitzviridae	Genus_614	YES	Species_1876	YES	NA	NA	NA	2857	0	NO	OUTLIER	0	0	0	0	0	0	0	0	0	0	0	0	0	0	0	0	0	0	0	0	0	0	0	0	0	0	0	0	0	0	0	0	0
ssRNA_51037	4047	5.79152	YES	Timlovirales	Steitzviridae	Genus_188	NO	Species_1024	YES	NA	NA	NA	1820	0	NO	VC	0	0	0	0	0	0	0	0	0	0	0	0	0	0	0	0	0	0	0	0	0	0	0	0	0	0	0	0	0	0	0	0	0
ssRNA_82189	4096	19.4228	YES	Timlovirales	Steitzviridae	Genus_54	YES	Species_2955	YES	NA	NA	NA	1876	0	NO	VC	0	0	0	0	0	0	0	0	0	0	0	0	0	0	0	0	0	0	0	0	0	0	0	0	0	0	0	0	0	0	0	0	0
ssRNA_76556	4482	8.82018	YES	Norzivirales	Fiersviridae	Genus_943	YES	Species_2658	YES	NA	NA	NA	1610	0	NO	VC	0	0	0	0	0	0	0	0	0	0	0	0	0	0	0	0	0	0	0	0	0	0	0	0	0	0	0	0	0	0	0	0	0
ssRNA_113127	3364	39.3797	NO	Norzivirales	Fiersviridae	Genus_830	YES	Species_2636	YES	NA	NA	NA	NA	NA	NA	NA	0	0	0	0	0	0	0	0	0	0	0	0	0	0	0	0	0	0	0	0	0	0	0	0	0	0	0	0	0	0	0	0	0
ssRNA_40056	3392	7.43834	YES	Norzivirales	Fiersviridae	Genus_721	YES	Species_2219	YES	NA	NA	NA	2883	0	NO	VC	0	0	0	0	0	0	0	0	0	0	0	0	0	0	0	0	0	0	0	0	0	0	0	0	0	0	0	0	0	0	0	0	0
ssRNA_60659	3484	4.23985	NO	Timlovirales	Steitzviridae	Genus_276	NO	Species_986	YES	NA	NA	NA	3029	0	NO	VC	0	0	0	0	0	0	0	0	0	0	0	0	0	0	0	0	0	0	0	0	0	0	0	0	0	0	0	0	0	0	0	0	0
ssRNA_128779	3572	5.653	NO	Timlovirales	Steitzviridae	Genus_251	YES	Species_645	YES	NA	NA	NA	2447	0	NO	OUTLIER	0	0	0	0	0	0	0	0	0	0	0	0	0	0	0	0	0	0	0	5	0	0	0	0	0	0	0	0	0	0	0	0	0
ssRNA_31396	3651	4.44958	YES	Timlovirales	Steitzviridae	Genus_276	NO	Species_986	YES	NA	NA	NA	3029	0	NO	VC	0	0	0	0	0	0	0	0	0	0	0	0	0	0	0	0	0	0	0	0	0	0	0	0	0	0	0	0	0	0	0	0	0
ssRNA_34367	3758	28.9635	NO	Timlovirales	Steitzviridae	Genus_214	YES	Species_517	YES	NA	NA	NA	2087	0	NO	OUTLIER	0	0	4	0	0	0	0	0	0	0	0	0	0	0	0	0	0	0	0	0	0	0	0	0	0	0	0	0	0	0	0	0	0
ssRNA_23479	3801	5.50027	YES	Norzivirales	Fiersviridae	Genus_590	YES	Species_1819	YES	NA	NA	NA	2805	0	NO	OUTLIER	1	0	0	0	0	0	0	5	0	25	0	0	0	0	0	0	0	0	0	0	0	0	0	0	0	0	0	0	0	0	0	0	0
ssRNA_78420	3839	5.31472	NO	Timlovirales	Steitzviridae	Genus_505	NO	Species_2950	YES	NA	NA	NA	1691	0	NO	VC	0	0	0	0	0	0	0	0	0	0	0	0	0	0	0	0	0	0	0	0	0	0	0	0	0	0	7	0	0	0	0	47	0
ssRNA_22688	4214	14.3219	YES	Norzivirales	Fiersviridae	Genus_211	NO	Species_1311	YES	NA	NA	NA	NA	NA	NA	NA	270	0	0	0	0	23	0	0	0	0	0	0	0	0	0	0	0	0	0	0	0	0	0	0	0	0	0	0	0	0	0	0	0
ssRNA_133436	2564	13.0236	YES	Norzivirales	Fiersviridae	Genus_798	NO	Species_2447	YES	NA	NA	NA	NA	NA	NA	NA	0	0	0	0	0	0	0	0	0	0	0	0	0	0	0	0	0	1	0	0	0	0	0	0	0	0	0	0	0	0	0	0	0
ssRNA_126757	2680	2.52005	NO	Timlovirales	Steitzviridae	Genus_266	NO	Species_1495	YES	NA	NA	NA	NA	NA	NA	NA	0	0	0	0	0	0	0	0	0	0	0	0	0	0	0	0	0	0	0	0	0	0	0	0	0	0	0	0	0	0	0	0	0
ssRNA_120752	3332	12.1152	NO	Norzivirales	Fiersviridae	Genus_310	NO	Species_1280	YES	NA	NA	NA	2353	0	NO	OUTLIER	0	0	0	0	0	0	0	0	0	0	0	0	0	0	0	0	0	0	0	0	0	0	0	0	0	0	0	0	0	0	0	0	0
ssRNA_79643	3565	4.41301	YES	Timlovirales	Steitzviridae	Genus_409	YES	Species_1133	YES	NA	NA	NA	2012	0	NO	OUTLIER	0	0	0	0	0	0	0	0	0	0	0	0	0	0	0	0	0	0	0	0	0	0	0	0	0	0	0	0	0	0	0	0	0
ssRNA_18876	3712	20.1574	YES	Norzivirales	Fiersviridae	Genus_881	YES	Species_2507	YES	NA	NA	NA	1789	0	NO	VC	0	0	0	0	0	0	0	0	0	0	0	0	0	0	0	0	0	0	0	0	0	0	0	0	0	0	0	0	0	0	0	0	0
ssRNA_48440	3779	100.463	YES	Norzivirales	Fiersviridae	Genus_530	YES	Species_2220	YES	NA	NA	NA	2439	0	NO	VC	0	0	0	0	0	0	0	0	0	0	0	0	0	0	0	0	0	0	0	0	0	0	0	0	0	0	0	0	0	0	0	0	0
ssRNA_78421	3838	8.35187	YES	Timlovirales	Steitzviridae	Genus_54	YES	Species_3012	YES	NA	NA	NA	2775	0	NO	VC	0	0	0	0	0	0	0	0	0	0	0	0	0	0	0	0	0	0	0	0	0	0	0	0	0	0	0	0	0	0	0	22	0
ssRNA_27915	4008	19.1363	NO	Timlovirales	Steitzviridae	Genus_46	YES	Species_154	YES	NA	NA	NA	1702	0	NO	VC	10	0	0	0	0	0	0	1	2	0	0	0	0	0	0	0	0	4	0	6	0	0	0	0	0	0	0	0	0	0	0	0	0
ssRNA_5226	3641	10.5176	YES	Norzivirales	Fiersviridae	Genus_912	NO	Species_2834	YES	NA	NA	NA	2091	0	NO	VC	0	0	0	0	0	0	0	0	0	0	0	0	0	0	0	0	0	0	0	0	0	0	0	0	0	0	0	0	0	0	0	0	0
ssRNA_34368	3756	23.9389	NO	Timlovirales	Steitzviridae	Genus_0	NO	Species_65	YES	NA	NA	NA	2166	0	NO	OUTLIER	0	0	20	0	0	0	0	9	0	0	0	0	0	0	0	0	0	0	0	0	0	0	0	0	0	0	4	0	0	0	0	0	0
ssRNA_48441	3778	109.445	YES	Timlovirales	Steitzviridae	Genus_92	NO	Species_1171	YES	NA	NA	NA	2856	0	NO	VC	0	0	0	0	0	0	0	0	0	0	0	0	0	0	0	0	0	0	0	0	0	0	0	0	0	0	0	0	0	0	0	0	0
ssRNA_51424	3483	4.67212	YES	Norzivirales	Fiersviridae	Genus_681	NO	Species_2579	NO	NA	NA	NA	2784	0	NO	OUTLIER	0	0	5	0	0	10	0	0	9	0	0	0	0	0	5	0	0	8	0	0	0	0	0	3	0	0	1	0	0	0	0	9	0
ssRNA_5227	3641	5.01899	YES	Timlovirales	Steitzviridae	Genus_248	YES	Species_1172	YES	NA	NA	NA	2009	0	NO	VC	0	0	0	0	0	0	0	0	0	0	0	0	0	0	0	0	0	0	0	0	0	0	0	0	0	0	0	0	0	0	0	0	0
ssRNA_31397	3649	18.3083	YES	Norzivirales	Fiersviridae	Genus_883	YES	Species_2631	YES	NA	NA	NA	2128	0	NO	OUTLIER	0	0	0	0	0	0	0	0	0	0	0	0	0	0	0	0	0	0	0	0	0	0	0	0	0	0	0	0	0	0	0	0	0
ssRNA_78422	3835	8.16534	YES	Timlovirales	Steitzviridae	Genus_592	YES	Species_1825	YES	NA	NA	NA	NA	NA	NA	NA	0	0	0	0	0	0	0	0	0	0	0	0	0	0	0	0	0	0	0	0	0	0	0	0	0	0	0	0	0	0	0	13	7
ssRNA_124484	4403	10.4903	YES	Norzivirales	Fiersviridae	Genus_461	NO	Species_1487	YES	NA	NA	NA	1943	0	NO	OUTLIER	0	0	0	0	0	3	0	0	0	0	0	0	0	0	4	0	0	5	0	0	0	0	0	4	0	0	88	0	0	0	0	430	0
ssRNA_60188	3238	5.66509	NO	Norzivirales	Fiersviridae	Genus_174	NO	Species_578	YES	NA	NA	NA	2963	0	NO	OUTLIER	0	0	0	0	0	0	0	0	0	0	0	0	0	0	0	0	0	0	0	0	0	0	0	5	0	0	0	0	0	0	0	0	0
ssRNA_113128	3363	4.21502	NO	Timlovirales	Steitzviridae	Genus_61	NO	Species_1031	YES	NA	NA	NA	NA	NA	NA	NA	0	0	0	0	0	0	0	0	0	0	0	0	0	0	0	0	0	0	0	0	0	0	0	0	0	0	0	0	0	0	0	0	0
ssRNA_60660	3479	36.1437	YES	Norzivirales	Fiersviridae	Genus_854	YES	Species_2456	YES	NA	NA	NA	2017	0	NO	VC	0	0	0	0	0	0	0	0	0	0	0	0	0	0	0	0	0	0	0	0	0	0	0	0	0	0	6	0	0	0	0	0	0
ssRNA_78423	3834	4.72197	YES	Timlovirales	Steitzviridae	Genus_189	NO	Species_1384	YES	NA	NA	NA	NA	NA	NA	NA	0	0	0	0	0	0	0	0	0	0	0	0	0	0	0	0	0	0	0	0	0	0	0	0	0	0	0	0	0	0	0	0	0
ssRNA_101164	3873	3.17392	YES	Norzivirales	Fiersviridae	Genus_213	NO	Species_2915	YES	NA	NA	NA	NA	NA	NA	NA	0	0	0	0	0	0	0	0	0	0	0	0	0	0	0	0	0	0	0	0	0	0	0	0	0	0	0	145	0	0	0	0	0
ssRNA_30710	1685	3.40209	NO	Timlovirales	Steitzviridae	Genus_88	YES	Species_1412	YES	NA	NA	NA	2834	0	NO	OUTLIER	0	0	0	0	0	0	0	0	0	0	0	0	0	0	0	0	0	0	0	0	0	0	0	0	0	0	0	0	0	0	0	0	0
ssRNA_99469	2915	3.58725	YES	Norzivirales	Fiersviridae	Genus_715	NO	Species_2803	YES	GCA_002844315.1	Candidatus	Candidatus Hodgkinia cicadicola	2053	0	NO	OUTLIER	0	0	0	0	0	0	0	0	0	0	0	0	0	0	0	0	0	0	0	0	0	0	0	0	0	0	0	0	0	0	0	0	0
ssRNA_60661	3478	10.3298	YES	Timlovirales	Steitzviridae	Genus_274	YES	Species_2143	YES	NA	NA	NA	NA	NA	NA	NA	0	0	0	0	0	0	0	0	0	0	0	0	0	0	0	0	0	0	0	0	0	0	0	0	0	0	0	0	0	0	0	0	0
ssRNA_51425	3482	5.72084	NO	Timlovirales	Steitzviridae	Genus_67	NO	Species_391	YES	NA	NA	NA	1673	0	NO	VC	0	0	0	0	0	0	0	0	0	0	0	0	0	0	0	0	0	0	0	0	0	0	0	0	0	0	0	0	0	0	0	0	0
ssRNA_79644	3562	29.2721	NO	Norzivirales	Fiersviridae	Genus_553	NO	Species_2420	YES	NA	NA	NA	NA	NA	NA	NA	0	0	0	0	0	0	0	0	0	0	0	0	0	0	0	0	0	0	0	0	0	0	0	0	0	0	0	0	0	0	0	0	0
ssRNA_5228	3640	99.926	YES	Norzivirales	Fiersviridae	Genus_968	NO	Species_2707	YES	NA	NA	NA	1951	0	NO	OUTLIER	0	0	0	0	0	0	0	0	0	0	0	0	0	0	0	0	0	0	0	0	0	0	0	0	0	0	0	0	0	0	0	0	0
ssRNA_101165	3872	13.424	YES	Timlovirales	Steitzviridae	Genus_46	YES	Species_226	YES	NA	NA	NA	1629	0	NO	OUTLIER	0	0	0	0	0	0	0	0	0	0	0	0	0	0	0	0	0	0	0	0	0	0	0	0	0	0	1	56	0	0	0	0	0
ssRNA_61657	4325	224.255	YES	Norzivirales	Fiersviridae	Genus_803	YES	Species_2324	YES	NA	NA	NA	1773	0	NO	VC	0	2	0	0	0	0	0	0	0	0	0	0	0	0	0	0	0	0	0	0	0	0	0	0	0	0	0	0	0	0	0	0	0
ssRNA_66680	1298	2.17947	NO	Norzivirales	Fiersviridae	Genus_848	YES	Species_3184	YES	NA	NA	NA	NA	NA	NA	NA	0	0	0	0	0	0	0	0	0	0	0	0	0	0	0	0	0	0	0	0	0	0	0	0	0	0	0	0	0	0	0	0	0
ssRNA_139854	2166	2.72969	NO	Norzivirales	Fiersviridae	Genus_1009	YES	Species_2949	YES	NA	NA	NA	NA	NA	NA	NA	0	0	0	0	0	0	0	0	0	0	0	0	0	0	0	0	0	0	0	0	0	0	0	0	0	0	0	0	0	0	0	0	0
ssRNA_60662	3478	9.40679	NO	Norzivirales	Fiersviridae	Genus_1004	YES	Species_2843	YES	NA	NA	NA	3240	0	NO	VC	0	0	0	0	0	0	0	0	0	0	0	0	0	0	0	0	0	0	0	0	0	0	0	0	0	0	0	0	0	0	0	0	0
ssRNA_79645	3560	819.661	YES	Norzivirales	Atkinsviridae	Genus_955	YES	Species_2678	YES	NA	NA	NA	2127	0	NO	OUTLIER	0	0	0	0	0	0	0	0	0	0	0	0	0	0	0	0	0	0	0	0	0	0	0	0	0	0	0	0	0	0	0	0	0
ssRNA_5229	3639	309.364	YES	Norzivirales	Fiersviridae	Genus_830	YES	Species_2636	YES	NA	NA	NA	1901	0	NO	VC	0	0	0	0	0	0	0	0	0	0	0	0	0	0	0	0	0	0	0	0	0	0	0	0	0	0	0	0	0	0	0	0	0
ssRNA_34369	3751	12.2202	NO	Timlovirales	Steitzviridae	Genus_425	YES	Species_1455	YES	NA	NA	NA	2344	0	NO	VC	0	0	2	0	0	0	0	2	0	0	0	0	0	0	0	0	0	0	0	0	0	0	0	0	0	0	0	0	0	0	0	0	0
ssRNA_100819	3769	9.29881	YES	Norzivirales	Atkinsviridae	Genus_693	YES	Species_2042	YES	NA	NA	NA	1603	0	NO	VC	0	0	0	0	0	0	0	0	0	0	0	0	0	0	0	0	0	0	0	0	0	0	0	0	0	0	0	0	0	0	0	0	0
ssRNA_23480	3796	7.57831	NO	Timlovirales	Steitzviridae	Genus_21	YES	Species_870	YES	NA	NA	NA	1638	0	NO	OUTLIER	0	0	0	0	0	0	0	0	0	0	0	0	0	0	0	0	0	0	0	0	0	0	0	0	0	0	0	0	0	0	0	0	0
ssRNA_78424	3833	4.42126	YES	Timlovirales	Steitzviridae	Genus_324	YES	Species_1049	YES	NA	NA	NA	2415	0	NO	VC	0	0	0	0	0	5	0	0	0	0	0	0	0	0	2	0	0	0	0	0	0	0	0	0	0	0	0	0	0	0	0	0	0
ssRNA_22689	4203	26.5606	YES	Norzivirales	Atkinsviridae	Genus_782	YES	Species_2271	YES	NA	NA	NA	1731	0	NO	VC	2	0	0	0	0	0	0	0	0	0	0	0	0	0	0	0	0	0	0	0	0	0	0	0	0	0	0	0	0	0	0	0	0
ssRNA_126758	2672	3.13864	YES	Norzivirales	Atkinsviridae	Genus_510	YES	Species_1758	YES	GCA_002844315.1	Candidatus	Candidatus Hodgkinia cicadicola	2310	0	NO	VC	0	0	0	0	0	0	0	0	0	0	0	0	0	0	0	0	0	17	0	0	0	0	0	0	0	0	0	0	0	0	0	0	0
ssRNA_58936	2998	4.0589	YES	Norzivirales	Fiersviridae	Genus_337	NO	Species_2911	YES	GCA_002848985.1	Candidatus	Candidatus Hodgkinia cicadicola	NA	NA	NA	NA	0	0	0	0	0	0	0	0	0	0	0	0	0	0	0	0	0	0	0	0	0	0	0	0	0	0	0	0	0	0	0	0	0
ssRNA_60663	3476	20.8231	YES	Norzivirales	Fiersviridae	Genus_809	YES	Species_2339	YES	NA	NA	NA	NA	NA	NA	NA	0	0	0	0	0	0	0	0	0	0	0	0	0	0	0	0	0	0	0	0	0	0	0	0	0	0	0	0	0	0	0	0	0
ssRNA_5230	3638	18.3679	NO	Norzivirales	Fiersviridae	Genus_958	YES	Species_2699	YES	NA	NA	NA	2006	0	NO	VC	0	0	0	0	0	0	0	0	0	0	0	0	0	0	0	0	0	0	0	0	0	0	0	0	0	0	0	0	0	0	0	0	0
ssRNA_37666	3646	22.3411	YES	Norzivirales	Atkinsviridae	Genus_728	NO	Species_2665	YES	NA	NA	NA	2381	0	NO	VC	0	0	0	0	0	0	0	0	0	0	0	0	0	0	0	0	0	0	0	0	0	0	0	0	0	0	0	0	0	0	0	0	0
ssRNA_48442	3776	29.565	YES	Norzivirales	Fiersviridae	Genus_762	YES	Species_2796	YES	NA	NA	NA	2561	0	NO	VC	0	0	0	0	0	37	0	0	0	0	0	0	0	0	0	0	0	0	0	0	0	0	0	0	0	0	0	0	0	0	0	0	0
ssRNA_78425	3831	81.2528	YES	Timlovirales	Steitzviridae	Genus_157	NO	Species_318	NO	NA	NA	NA	1990	0	NO	VC	0	0	0	0	0	0	0	0	0	0	0	0	0	0	0	0	0	0	0	0	0	0	0	0	0	0	0	0	0	0	0	0	0
ssRNA_51039	4036	125.341	YES	Timlovirales	Steitzviridae	Genus_12	NO	Species_79	YES	NA	NA	NA	1540	0	NO	OUTLIER	1	0	0	0	0	0	0	0	0	0	0	0	0	0	0	0	0	0	0	0	0	0	0	0	0	0	0	0	0	0	0	0	0
ssRNA_81448	4045	9.96938	NO	Timlovirales	Steitzviridae	Genus_12	NO	Species_81	YES	NA	NA	NA	1657	0	NO	OUTLIER	0	0	0	0	0	0	0	0	0	0	0	0	0	0	0	0	0	0	0	0	0	0	0	0	0	0	0	0	0	0	0	0	0
ssRNA_82190	4088	44.2637	YES	Norzivirales	Atkinsviridae	Genus_333	NO	Species_1342	YES	NA	NA	NA	2858	0	NO	OUTLIER	2	0	0	0	0	0	0	0	0	0	0	0	0	0	0	0	0	0	0	0	1	0	0	0	0	0	0	0	0	0	0	0	0
ssRNA_22690	4203	24.5128	YES	Norzivirales	Atkinsviridae	Genus_782	YES	Species_2271	YES	NA	NA	NA	1731	0	NO	VC	0	0	0	0	0	0	0	0	0	0	0	0	0	0	0	0	0	0	0	0	0	0	0	0	0	0	0	0	0	0	0	0	0
ssRNA_85036	4299	3.68334	YES	Timlovirales	Steitzviridae	Genus_169	YES	Species_404	YES	NA	NA	NA	2300	0	NO	OUTLIER	0	0	0	0	0	0	0	0	0	0	0	0	0	0	0	0	0	0	0	0	0	0	0	0	0	0	0	0	0	0	0	0	0
ssRNA_95350	1865	2.90189	NO	Timlovirales	Steitzviridae	Genus_78	NO	Species_358	YES	GCA_002846115.1	Candidatus	Candidatus Hodgkinia cicadicola	2813	0	NO	OUTLIER	0	0	0	0	0	0	0	0	0	0	0	0	0	0	0	0	0	0	9	0	0	0	0	0	0	0	0	0	0	0	0	0	0
ssRNA_5231	3637	7.68792	YES	Norzivirales	Atkinsviridae	Genus_982	YES	Species_2755	YES	NA	NA	NA	3226	0	NO	OUTLIER	0	0	0	0	0	0	0	0	0	0	0	0	0	0	0	0	0	0	0	0	0	0	0	0	0	0	0	0	0	0	0	0	0
ssRNA_37667	3646	21.2368	YES	Norzivirales	Atkinsviridae	Genus_728	NO	Species_2665	YES	NA	NA	NA	2381	0	NO	VC	0	0	0	0	0	0	0	0	0	0	0	0	0	0	0	0	0	0	0	0	0	0	0	0	0	0	0	0	0	0	0	0	0
ssRNA_18878	3706	4.51083	YES	Timlovirales	Steitzviridae	Genus_411	YES	Species_1452	YES	NA	NA	NA	2917	0	NO	OUTLIER	0	0	0	0	0	0	0	0	0	0	0	0	0	0	0	0	0	0	0	0	0	0	0	0	0	0	0	0	0	0	0	0	0
ssRNA_23481	3792	7.89118	NO	Timlovirales	Steitzviridae	Genus_189	NO	Species_1163	YES	NA	NA	NA	1853	0	NO	OUTLIER	0	0	0	0	0	0	0	0	0	0	0	0	0	0	0	0	0	0	0	0	0	0	0	0	0	0	0	0	0	0	0	0	0
ssRNA_78426	3831	16.9167	YES	Norzivirales	Fiersviridae	Genus_747	NO	Species_2175	YES	NA	NA	NA	2291	0	NO	VC	0	0	0	0	0	0	0	0	0	0	0	0	0	0	0	0	0	0	0	0	0	0	0	0	0	0	0	0	0	0	0	0	0
ssRNA_29343	4036	122.196	YES	Timlovirales	Steitzviridae	Genus_12	NO	Species_79	YES	NA	NA	NA	1540	0	NO	OUTLIER	4	0	0	0	0	0	0	1	7	0	0	0	0	0	0	0	0	50	0	0	0	0	0	0	0	12	14	0	0	0	0	0	0
ssRNA_3555	1713	2.00666	NO	Norzivirales	Fiersviridae	Genus_378	NO	Species_1595	YES	NA	NA	NA	NA	NA	NA	NA	21	4	14	0	0	0	0	0	0	6	0	0	0	0	0	0	0	0	0	0	0	0	0	0	0	0	0	0	0	0	0	10	0
ssRNA_85334	3384	52.858	NO	Timlovirales	Steitzviridae	Genus_17	NO	Species_69	YES	NA	NA	NA	NA	NA	NA	NA	0	0	0	0	0	0	0	0	0	0	0	0	0	0	0	0	0	0	0	0	0	0	0	0	0	0	0	0	0	0	0	0	0
ssRNA_60664	3475	11.1025	YES	Timlovirales	Steitzviridae	Genus_237	YES	Species_417	YES	GCA_002844315.1	Candidatus	Candidatus Hodgkinia cicadicola	3283	0	NO	VC	0	0	0	0	0	0	0	0	0	0	0	0	0	0	0	0	0	0	0	0	0	0	0	0	0	0	0	0	0	0	0	0	0
ssRNA_51426	3480	3.76338	YES	Norzivirales	Atkinsviridae	Genus_728	NO	Species_2723	YES	NA	NA	NA	2381	0	NO	VC	0	0	0	0	0	0	0	0	0	0	0	0	0	0	0	0	0	0	0	0	0	0	0	0	0	0	0	0	0	0	0	0	0
ssRNA_5232	3637	6.55984	NO	Timlovirales	Steitzviridae	Genus_324	YES	Species_853	YES	NA	NA	NA	2415	0	NO	VC	0	0	0	0	0	0	0	0	0	0	0	0	0	0	0	0	0	0	0	0	0	0	0	0	0	0	0	0	0	0	0	0	0
ssRNA_78427	3831	9.92997	YES	Norzivirales	Fiersviridae	Genus_664	YES	Species_1997	YES	NA	NA	NA	2067	0	NO	VC	0	0	0	0	0	0	0	0	0	0	0	0	0	0	0	0	0	0	0	0	0	0	0	0	0	0	0	28	0	0	0	212	0
ssRNA_101166	3870	8.70517	YES	Norzivirales	Fiersviridae	Genus_960	NO	Species_2717	YES	NA	NA	NA	1630	0	NO	VC	0	0	0	0	0	0	0	0	0	0	0	0	0	0	0	0	0	0	0	0	0	0	0	0	0	0	0	29	0	0	0	0	0
ssRNA_27916	3999	11.1981	YES	Timlovirales	Steitzviridae	Genus_431	YES	Species_1203	YES	NA	NA	NA	3002	0	NO	OUTLIER	53	0	0	20	0	0	0	0	0	0	0	0	0	0	0	0	0	0	0	0	0	0	0	0	0	0	0	0	0	0	0	0	0
ssRNA_29344	4036	79.9326	YES	Timlovirales	Steitzviridae	Genus_151	YES	Species_365	YES	GCA_002844315.1	Candidatus	Candidatus Hodgkinia cicadicola	1698	0	NO	VC	0	0	0	0	0	12	3	0	26	18	0	0	0	0	62	0	0	29	0	0	0	0	0	9	11	0	0	0	0	0	0	24	0
ssRNA_81449	4042	91.6845	YES	Norzivirales	Atkinsviridae	Genus_799	YES	Species_2312	YES	NA	NA	NA	1703	0	NO	VC	0	0	0	0	0	0	0	0	0	0	0	0	0	0	0	0	0	0	1	0	0	0	0	0	0	0	0	0	0	0	0	0	0
ssRNA_22692	4200	24.8599	YES	Norzivirales	Fiersviridae	Genus_328	YES	Species_868	YES	NA	NA	NA	2076	0	NO	OUTLIER	0	0	0	0	0	0	0	0	0	0	0	0	0	0	0	0	0	0	0	0	0	0	0	0	0	0	0	0	0	0	0	0	0
ssRNA_73830	1502	1.68216	NO	Norzivirales	Fiersviridae	Genus_1105	YES	Species_3131	YES	NA	NA	NA	NA	NA	NA	NA	0	0	0	0	0	0	0	0	0	0	0	0	0	0	0	0	0	42	0	0	0	0	0	0	0	0	0	0	0	0	0	0	0
ssRNA_58937	2994	4.83703	NO	Norzivirales	Fiersviridae	Genus_725	NO	Species_2591	YES	NA	NA	NA	2024	0	NO	VC	0	0	0	0	0	0	0	0	0	0	0	0	0	0	0	0	0	0	0	0	0	0	0	0	0	0	0	0	0	0	0	0	0
ssRNA_10378	3636	178.919	YES	Norzivirales	Fiersviridae	Genus_699	YES	Species_2059	YES	NA	NA	NA	1786	0	NO	OUTLIER	0	0	0	0	0	0	0	0	0	0	0	0	0	0	1	0	0	0	0	0	0	0	0	0	0	0	0	0	0	0	0	0	0
ssRNA_18879	3705	6.18623	YES	Norzivirales	Fiersviridae	Genus_435	YES	Species_1810	YES	NA	NA	NA	2089	0	NO	VC	0	0	0	0	0	0	0	0	0	0	0	0	0	0	0	0	0	0	0	0	0	0	0	0	0	0	0	0	0	0	0	0	0
ssRNA_78428	3830	59.9265	NO	Timlovirales	Steitzviridae	Genus_169	YES	Species_566	YES	NA	NA	NA	2300	0	NO	OUTLIER	0	0	0	0	0	0	0	0	0	0	0	0	0	0	0	0	0	0	0	0	0	0	0	0	0	0	0	0	0	0	0	0	0
ssRNA_101167	3870	6.60357	YES	Timlovirales	Steitzviridae	Genus_55	NO	Species_195	YES	NA	NA	NA	1632	0	NO	OUTLIER	0	0	0	0	0	0	0	0	0	0	0	0	0	0	0	0	0	0	0	0	0	0	0	0	0	0	0	0	0	0	0	0	0
ssRNA_27917	3999	5.98781	YES	Timlovirales	Steitzviridae	Genus_160	NO	Species_764	YES	NA	NA	NA	1701	0	NO	OUTLIER	66	0	0	68	0	0	0	0	0	0	0	0	0	0	0	0	0	0	0	0	0	0	0	0	0	0	0	0	0	0	0	0	0
ssRNA_29345	4035	46.0974	YES	Norzivirales	Atkinsviridae	Genus_799	YES	Species_2312	YES	NA	NA	NA	1703	0	NO	VC	0	2	0	0	0	0	0	0	0	0	0	0	0	0	0	0	0	0	0	0	0	0	0	0	0	0	0	0	0	0	0	0	0
ssRNA_81450	4038	24.9039	YES	Timlovirales	Steitzviridae	Genus_160	NO	Species_764	YES	NA	NA	NA	1701	0	NO	OUTLIER	12	0	0	0	0	0	0	0	0	0	0	0	0	0	0	0	0	4	53	0	2	0	0	0	0	0	0	0	0	0	0	0	0
ssRNA_79964	3099	3.7946	NO	Timlovirales	Steitzviridae	Genus_11	NO	Species_31	YES	NA	NA	NA	1700	0	NO	VC	0	0	0	0	0	0	0	0	0	0	0	0	0	0	0	0	0	0	0	0	0	0	0	0	0	0	0	0	0	0	0	0	0
ssRNA_60666	3474	3.7199	NO	Norzivirales	Solspiviridae	Genus_342	NO	Species_1159	YES	NA	NA	NA	2762	0	NO	OUTLIER	0	0	0	0	0	0	0	0	0	0	0	0	0	0	0	0	0	0	0	0	0	0	0	0	0	0	0	0	0	0	0	0	0
[truncated: 15,123 more rows]
[truncated: 34 more columns]

## Sheet: Table S4
Supplementary Table S4 - 16S rRNA OTU read counts
[truncated: 32,995 more rows]
[truncated: 31 more columns]

## Sheet: Table S5
Supplementary Table S5 - Viral gene read counts
[truncated: 113,395 more rows]
[truncated: 26 more columns]

## Sheet: Table S6
Supplementary Table S6 - PERMANOVA testing of contribution of soil compartment, crop rotation strategy and growth stage on viral and bacterial community composition
[truncated: 48 more rows]

[truncated: 4 more sheets: Table S7, Table S8, Table S9, Table S10]
